# Supplementary material for: SnapFISH: a computational pipeline to identify chromatin loops from multiplexed DNA FISH data
Source: Nat Commun. 2023 Aug 12;14:4873. doi: 10.1038/s41467-023-40658-3 (PMC10423204; doi:10.1038/s41467-023-40658-3)
Supplement: Supplementary file 4 — Supplementary Dataset 1 [file 41467_2023_40658_MOESM4_ESM.csv]

spotID	traceID	x	y	z	readout	Chrom	Chrom_Start	Chrom_End
1	4	917.002373760409	1887.01556987878	6316.35209936672	9	chr3	34601078	34606078
2	4	1271.84026526088	1874.48504877532	6220.53593482497	10	chr3	34606079	34611079
3	4	1560.65162106886	1646.28328556908	6738.68554470448	11	chr3	34611080	34616080
4	4	1508.6788405813	1577.76413966259	6622.60272330278	12	chr3	34616081	34621081
5	4	1212.62757493797	1557.89378732279	6465.54885503445	15	chr3	34631084	34636084
6	4	1345.3780091223	1458.35691436448	6660.69785460774	16	chr3	34636085	34641085
7	4	1484.07064091616	1645.82737628122	6627.45705159492	19	chr3	34651088	34656088
8	4	1393.08457074891	1652.37103795206	6669.1210946057	20	chr3	34656089	34661089
9	4	1335.85762014902	1671.01235812872	6686.30344097997	21	chr3	34661090	34666090
10	4	1535.03719983199	1516.72132984301	6536.47138483653	24	chr3	34676093	34681093
11	4	1527.14363099584	1545.28054976328	6642.28520570719	25	chr3	34681094	34686094
12	4	1456.75392519591	1462.30107898956	6459.7402344701	26	chr3	34686095	34691095
13	4	1480.65233627003	1439.55217745603	6468.13782233527	27	chr3	34691096	34696096
14	4	1847.99999998831	1533.33995798796	6435.75028937962	29	chr3	34701098	34706098
15	4	1370.63938493292	1526.68681247111	6521.30933310075	31	chr3	34711100	34716100
16	4	1597.08048285087	1711.34438380061	6769.70707303803	34	chr3	34726103	34731103
17	4	1381.34320472893	1696.93933323499	6239.12729664891	35	chr3	34731104	34736104
18	4	1431.71496346967	1779.22582083384	6327.67986427488	36	chr3	34736105	34741105
19	4	1533.52269598221	1580.11300845933	6408.28087491896	37	chr3	34741106	34746106
20	4	1536.53943101861	1638.25625778916	6535.9551609257	38	chr3	34746107	34751107
21	4	1395.87355464262	1394.55406875796	6291.70213994971	40	chr3	34756109	34761109
22	4	1306.39906369984	1614.59840583852	6477.61667618001	41	chr3	34761110	34766110
23	4	1225.95373815175	1664.76082087596	6452.77702385468	42	chr3	34766111	34771078
24	8	1621.3716234461	1426.49422206893	5438.26848239094	9	chr3	34601078	34606078
25	8	1707.01979608514	1878.16562102682	5471.01233895193	11	chr3	34611080	34616080
26	8	1652.05920166434	1731.46785821066	5600.90718211004	13	chr3	34621082	34626082
27	8	1634.23269958697	1698.14523600226	5550.06819687617	14	chr3	34626083	34631083
28	8	1628.40995269278	1536.35793687652	5547.07953457704	15	chr3	34631084	34636084
29	8	1633.55779809953	1744.686314959	5604.73262108179	16	chr3	34636085	34641085
30	8	1600.89678013011	1660.85287021561	5588.38419401367	19	chr3	34651088	34656088
31	8	1539.2545536206	1624.91648275191	5561.55352762181	20	chr3	34656089	34661089
32	8	1372.82460826764	2033.97737085309	5436.62694158998	21	chr3	34661090	34666090
33	8	1369.96145857271	2147.25116438893	5516.93448467554	22	chr3	34666091	34671091
34	8	1615.1678120027	1636.88308291767	5600.00012605936	23	chr3	34671092	34676092
35	8	1688.18507467157	1618.6044831008	5499.99991008499	24	chr3	34676093	34681093
36	8	1594.57313156204	1826.29702034799	5605.52086568934	25	chr3	34681094	34686094
37	8	1606.15107249149	1693.49444004327	5652.96629237116	26	chr3	34686095	34691095
38	8	1680.35344262587	1527.77084159803	5460.61675406351	27	chr3	34691096	34696096
39	8	1472.16746314886	1746.07757986631	5721.19718795649	28	chr3	34696097	34701097
40	8	1717.571217334	1400.80479124198	5471.6087440639	35	chr3	34731104	34736104
41	8	1745.10174807148	1381.06020163465	5476.68141649809	38	chr3	34746107	34751107
42	8	1578.16050909751	1697.82450589426	5623.67872138009	41	chr3	34761110	34766110
43	13	1911.77523753436	1284.65219832087	4414.34358029323	18	chr3	34646087	34651087
44	13	1750.06191190976	1161.41906163258	4290.25466669192	20	chr3	34656089	34661089
45	13	1796.40494169321	1146.39572177549	4396.31919475062	21	chr3	34661090	34666090
46	13	1847.02625606843	1194.34360786973	4334.51773747401	22	chr3	34666091	34671091
47	13	1862.39585947669	1100.73563512908	4298.95576842027	23	chr3	34671092	34676092
48	13	1866.43285659201	1118.55767507639	4328.92175825965	24	chr3	34676093	34681093
49	13	1705.27697698748	1724.39159617302	4778.4670133167	25	chr3	34681094	34686094
50	13	1711.4052748041	1739.66004776784	4814.96355512352	26	chr3	34686095	34691095
51	13	1705.51436535083	1660.65054368571	4798.12925471705	27	chr3	34691096	34696096
52	13	1858.76716693543	1147.32499100201	4366.16947497021	28	chr3	34696097	34701097
53	13	1782.92940287733	1212.56183336142	4359.09879616552	29	chr3	34701098	34706098
54	13	2019.48688365025	1259.54072598537	4313.40813456893	31	chr3	34711100	34716100
55	13	1857.04578917118	1331.85005603147	4410.55495682716	34	chr3	34726103	34731103
56	13	1875.05683685571	1370.53700529631	4267.96310807771	35	chr3	34731104	34736104
57	13	1990.40261463551	1314.33944535523	4291.20486801169	36	chr3	34736105	34741105
58	13	2083.31134033386	1249.48936453821	4309.87869917179	38	chr3	34746107	34751107
59	13	1959.18874816769	1339.97419087283	4197.16792853478	39	chr3	34751108	34756108
60	13	2104.83921786663	1274.40393213799	4410.61060073911	42	chr3	34766111	34771078
61	19	1555.35964257465	1693.57331529234	6033.89604499704	16	chr3	34636085	34641085
62	19	1583.58598490128	1855.25933677369	6125.07044150645	20	chr3	34656089	34661089
63	19	1679.02072156394	1786.20036267101	6111.8404551466	21	chr3	34661090	34666090
64	19	1744.94076643682	1889.07372049005	6075.84955574058	22	chr3	34666091	34671091
65	19	1490.11564313836	1869.48820614472	6111.32376614897	31	chr3	34711100	34716100
66	19	1508.6804170187	1890.62154767129	5958.86827164082	34	chr3	34726103	34731103
67	19	1500.92003032094	1818.22280505638	6065.75491584797	35	chr3	34731104	34736104
68	19	1359.8663463788	1697.34026776589	6100.00000001425	41	chr3	34761110	34766110
69	26	1823.71161963834	1323.76059199971	4073.29302822334	10	chr3	34606079	34611079
70	26	1983.67148518269	1448.21801325732	4070.54506165984	12	chr3	34616081	34621081
71	26	1972.5963995329	1268.49777813481	3813.15433686647	13	chr3	34621082	34626082
72	26	1775.27290556067	1504.50266344259	4121.54217665983	15	chr3	34631084	34636084
73	26	1843.39063561435	1551.99000386949	4105.92897876363	16	chr3	34636085	34641085
74	26	2009.29817919699	1459.75466758069	4103.65648242628	17	chr3	34641086	34646086
75	26	1979.09272498107	1507.66502696362	4199.40798514338	20	chr3	34656089	34661089
76	26	1930.5847238319	1567.36501249045	4154.86253602543	22	chr3	34666091	34671091
77	26	1941.97405019095	1531.87844991804	4162.37310416885	23	chr3	34671092	34676092
78	26	2049.83505755491	1656.70781354797	4297.2492553902	26	chr3	34686095	34691095
79	26	2060.15773533562	1732.66723992523	4260.84575868527	27	chr3	34691096	34696096
80	26	2063.77904347984	1566.75890460344	4342.47262420086	29	chr3	34701098	34706098
81	26	1947.84222479093	1528.60751060855	4193.81192393098	34	chr3	34726103	34731103
82	26	1916.55157381057	1492.36536592012	4152.85609996266	35	chr3	34731104	34736104
83	26	1947.94167153621	1495.86187897086	4198.46430397257	38	chr3	34746107	34751107
84	26	2161.45266913277	1579.25802904732	4101.48855606374	40	chr3	34756109	34761109
85	26	1992.09787143876	1619.24225993918	4066.43679770472	42	chr3	34766111	34771078
86	34	1731.95648502524	1776.79039260428	6335.10150588952	11	chr3	34611080	34616080
87	34	1678.38011802575	2288.70051561213	6225.20723744151	15	chr3	34631084	34636084
88	34	1599.76194608203	2263.79741003053	6218.01966101872	16	chr3	34636085	34641085
89	34	1676.12523017465	2106.49420469549	6209.4556478706	17	chr3	34641086	34646086
90	34	1648.25724594338	1947.73399631085	6273.79388739422	18	chr3	34646087	34651087
91	34	1742.57123590175	1514.58224528683	6177.01643013365	19	chr3	34651088	34656088
92	34	1684.92815624475	1868.76874642176	6240.98865217887	21	chr3	34661090	34666090
93	34	1718.53702410151	1869.65079220284	6264.9259055307	22	chr3	34666091	34671091
94	34	1423.23883072223	1759.4130854964	6262.96644519947	23	chr3	34671092	34676092
95	34	1550.96838383238	1730.03967568133	6201.43902373285	24	chr3	34676093	34681093
96	34	1585.44407676047	1618.34171758761	6270.67719290617	25	chr3	34681094	34686094
97	34	1571.47947052794	1839.34359242729	6177.00413265896	26	chr3	34686095	34691095
98	34	1757.65107054097	1561.44947918768	6377.70839834031	27	chr3	34691096	34696096
99	34	1489.42642888793	2044.08989643397	6129.07795974727	29	chr3	34701098	34706098
100	34	1666.38149299344	2095.35863725002	6195.60871550278	31	chr3	34711100	34716100
101	34	1709.00698636627	1632.26733272621	6335.35054957752	32	chr3	34716101	34721101
102	34	1859.5101843823	1632.46770702057	6222.76213391118	37	chr3	34741106	34746106
103	43	1544.51719623562	1538.24518947695	6115.26881294213	9	chr3	34601078	34606078
104	43	1470.39347622299	1584.45941836912	6068.17349212581	10	chr3	34606079	34611079
105	43	1484.14334754717	1442.59493723632	6203.69323034553	11	chr3	34611080	34616080
106	43	1488.92392895503	1396.55605492156	6152.0978828257	12	chr3	34616081	34621081
107	43	1429.42639683919	1326.14194665451	6138.63354256329	13	chr3	34621082	34626082
108	43	1418.99403599409	1395.38812101678	6111.21537895565	14	chr3	34626083	34631083
109	43	1562.02859535795	1296.4208850619	5999.24288752491	15	chr3	34631084	34636084
110	43	1671.89109929861	1500.96269162262	6095.90263080492	18	chr3	34646087	34651087
111	43	1707.94813629539	1456.62206628879	6125.5232402987	19	chr3	34651088	34656088
112	43	1717.92033070758	1243.33456604718	6187.27197242784	21	chr3	34661090	34666090
113	43	1735.26373147837	1507.35481893228	6137.47644412166	22	chr3	34666091	34671091
114	43	1627.0945360406	1116.06985330911	6083.20114556149	23	chr3	34671092	34676092
115	43	1995.10303426923	1202.01254197173	6251.92415494827	24	chr3	34676093	34681093
116	43	1520.54273713204	1413.16987983587	6236.94132833739	26	chr3	34686095	34691095
117	43	1618.21081491458	1445.86672093458	6279.07736823156	27	chr3	34691096	34696096
118	43	1702.61654483331	1398.85421806664	6319.35099257533	28	chr3	34696097	34701097
119	43	1738.19890574261	1304.58829611064	6183.60957540686	29	chr3	34701098	34706098
120	43	1746.02336649406	1623.34330888404	6307.40083457592	31	chr3	34711100	34716100
121	43	1939.9623781467	1428.1843771584	6177.64839806525	37	chr3	34741106	34746106
122	43	1629.03035959254	1408.82188538668	6083.7319396491	38	chr3	34746107	34751107
123	43	1484.26331216117	1243.02569402441	6106.14768974569	41	chr3	34761110	34766110
124	43	1562.80150594114	1226.52696697073	6141.69320702985	42	chr3	34766111	34771078
125	53	1778.2170323138	1263.6764649338	5546.97192490563	9	chr3	34601078	34606078
126	53	1724.81201427277	1202.55526764131	5518.93827131046	10	chr3	34606079	34611079
127	53	1421.15110714697	1309.5525893162	5177.26441960934	11	chr3	34611080	34616080
128	53	1517.45996469478	1164.82077994453	5419.5245042598	12	chr3	34616081	34621081
129	53	1645.61147049496	1176.34167873072	5522.69658754643	13	chr3	34621082	34626082
130	53	1505.87814900382	1376.68563042382	5542.93150689863	14	chr3	34626083	34631083
131	53	1706.74653149363	1175.88578033345	5573.79732775766	15	chr3	34631084	34636084
132	53	1968.90304462725	1069.3738856164	5438.10363475523	19	chr3	34651088	34656088
133	53	1509.39793863785	930.223911966009	5650.72395249762	20	chr3	34656089	34661089
134	53	1529.29313186223	944.745145215192	5662.90190370601	21	chr3	34661090	34666090
135	53	1629.04341175222	973.755696671398	5694.11683435877	22	chr3	34666091	34671091
136	53	1500.04908138505	843.696243744966	5779.13006539903	24	chr3	34676093	34681093
137	53	1616.37018934097	906.224531433762	5659.79538110167	25	chr3	34681094	34686094
138	53	1651.09139789834	750.178332653217	5617.58308166486	27	chr3	34691096	34696096
139	53	1590.34015818835	882.249808934366	5617.9907030123	28	chr3	34696097	34701097
140	53	1909.54323604779	1649.33348665579	5429.29127855901	29	chr3	34701098	34706098
141	53	1733.80898339508	987.243514580792	5780.4400836242	31	chr3	34711100	34716100
142	53	1741.90426224167	1426.90522690574	5505.20454517759	34	chr3	34726103	34731103
143	53	1672.93000524854	1368.26618613573	5416.15276259138	35	chr3	34731104	34736104
144	53	1535.11809433554	1117.74420312079	5594.76863421808	37	chr3	34741106	34746106
145	53	1468.90812646031	1168.97075556252	5625.65956529868	38	chr3	34746107	34751107
146	53	1588.47140482474	1178.7193159671	5577.75593844863	41	chr3	34761110	34766110
147	64	1413.12207175621	1466.84426526532	3630.51099097675	10	chr3	34606079	34611079
148	64	1662.16864599811	1438.7009068231	3662.36058329295	11	chr3	34611080	34616080
149	64	1730.72518517215	1388.50825773554	3503.30317368034	12	chr3	34616081	34621081
150	64	1520.82533241089	1397.67088957043	3537.6153950686	13	chr3	34621082	34626082
151	64	1507.83420545236	1462.84380430844	3569.08853842981	14	chr3	34626083	34631083
152	64	1435.4588135786	1525.11786009713	3522.72964517567	15	chr3	34631084	34636084
153	64	1496.17104820011	1551.00953917358	3607.09501099646	16	chr3	34636085	34641085
154	64	1708.98993841423	1636.3510477563	3630.79629725416	17	chr3	34641086	34646086
155	64	1641.92768984124	1737.6611942638	3798.50063210122	18	chr3	34646087	34651087
156	64	1926.48092027331	1610.03486278985	3925.86520230087	20	chr3	34656089	34661089
157	64	1451.94809992671	1636.36950808625	3683.40814966522	21	chr3	34661090	34666090
158	64	1608.9149120748	1648.03843642143	3600	22	chr3	34666091	34671091
159	64	1677.23961834199	1601.6815345548	3701.69150825047	23	chr3	34671092	34676092
160	64	1763.57518269033	1623.5367491143	3835.28369979109	24	chr3	34676093	34681093
161	64	1651.98586554225	1626.38080961045	3783.2703783257	25	chr3	34681094	34686094
162	64	1848.00390738752	1618.57268343549	3821.17240597355	28	chr3	34696097	34701097
163	64	1898.38557739563	1671.45671510374	3871.94631132295	29	chr3	34701098	34706098
164	64	1723.40770313285	1556.22104796805	3849.33009720674	34	chr3	34726103	34731103
165	64	1808.78599232801	1855.86097628805	3730.54528138586	38	chr3	34746107	34751107
166	64	1264.71760326315	1308.7012599922	4699.99999999609	41	chr3	34761110	34766110
167	64	1693.50043405902	1675.12716162103	3647.92417431804	42	chr3	34766111	34771078
168	76	1526.50567098539	1363.16388951356	5359.58604931223	9	chr3	34601078	34606078
169	76	1563.76742550471	1351.43044585479	5345.90704524937	10	chr3	34606079	34611079
170	76	1615.90252487016	1338.39668467175	5182.12304420712	11	chr3	34611080	34616080
171	76	1809.02789386095	1164.42854522324	5313.58322728994	14	chr3	34626083	34631083
172	76	1714.43873927103	1208.95899424517	5148.39202893854	15	chr3	34631084	34636084
173	76	1730.27453326801	1194.15812954276	5347.31592620696	16	chr3	34636085	34641085
174	76	1967.12004794115	1046.71146267721	5308.37853188175	21	chr3	34661090	34666090
175	76	1849.50649593646	1093.38399570023	5211.71910758419	23	chr3	34671092	34676092
176	76	1623.24545274992	1477.76419119044	5413.82628122238	24	chr3	34676093	34681093
177	76	1601.18162773367	1553.59427847744	5595.85542982707	26	chr3	34686095	34691095
178	76	2052.55843578436	1148.92235471605	5279.52289677767	27	chr3	34691096	34696096
179	76	2000.32957182983	1200.20046714073	5338.06325386483	28	chr3	34696097	34701097
180	76	2001.03200605708	1248.67023162003	5274.89541716198	29	chr3	34701098	34706098
181	76	1987.71775314621	1202.70252867885	5241.91291550517	34	chr3	34726103	34731103
182	76	1924.24899488591	1257.30136229962	5270.79685752474	35	chr3	34731104	34736104
183	76	1979.51779109485	1172.42308453146	5275.1577623108	37	chr3	34741106	34746106
184	76	1579.90853910949	1590.09846238455	5355.4396117061	38	chr3	34746107	34751107
185	76	2068.53004315798	1190.50137800208	5316.83257680256	41	chr3	34761110	34766110
186	76	1566.19705489483	1681.18373705529	5277.52086893785	42	chr3	34766111	34771078
187	89	1910.64256798341	1541.59223397849	3858.6747464648	19	chr3	34651088	34656088
188	89	1834.50591406958	1587.43858143892	3799.99996395952	20	chr3	34656089	34661089
189	103	1888.44984499563	1385.00605853208	6085.57527774037	9	chr3	34601078	34606078
190	103	1906.51193613508	1558.4684549769	6051.06716641645	10	chr3	34606079	34611079
191	103	1763.59771358332	1465.866257651	5948.74004095448	11	chr3	34611080	34616080
192	103	2274.29748168279	1738.76191900084	6109.81666577213	12	chr3	34616081	34621081
193	103	2237.61549365469	1798.54338453367	6054.55716808015	13	chr3	34621082	34626082
194	103	1556.32251971775	1355.5018138009	5972.12430747763	14	chr3	34626083	34631083
195	103	1539.57044526473	1380.37941528516	5978.45742756646	15	chr3	34631084	34636084
196	103	2236.51289323534	1687.04639458841	6036.46484179261	16	chr3	34636085	34641085
197	103	2146.02484682805	1767.2935777309	5952.83208364143	20	chr3	34656089	34661089
198	103	2169.32963133689	1694.48478848426	6076.54756519538	21	chr3	34661090	34666090
199	103	2108.84500406658	1835.94191295749	6165.08266125377	22	chr3	34666091	34671091
200	103	1260.68124123912	1492.40844462582	5830.67977238529	24	chr3	34676093	34681093
201	103	1239.56929677704	1439.82360422301	5848.79427086255	27	chr3	34691096	34696096
202	103	1228.79622765786	1574.50791649822	5839.58573711096	28	chr3	34696097	34701097
203	103	2174.53613338019	1971.19237432886	6033.79418480451	29	chr3	34701098	34706098
204	103	2285.85556492759	1931.82941167346	6053.0409287506	31	chr3	34711100	34716100
205	103	2224.5159670964	1941.39154295738	6106.61745785126	32	chr3	34716101	34721101
206	103	1218.32932772189	1650.21439555555	5929.70862140073	34	chr3	34726103	34731103
207	103	2151.83257985293	1917.61302521316	6129.11063217401	35	chr3	34731104	34736104
208	103	2219.22876906582	1851.40181239029	5932.47166649728	38	chr3	34746107	34751107
209	103	2150.98385759561	1692.98560237334	5939.50950072627	41	chr3	34761110	34766110
210	103	1670.60582174286	1692.50955605411	6019.57240320453	42	chr3	34766111	34771078
211	118	1602.2975871246	1454.39460107011	6058.46783266449	9	chr3	34601078	34606078
212	118	1956.20286265601	770.000000092003	5000.00000012523	10	chr3	34606079	34611079
213	118	1630.349313994	1348.7567168547	6090.78043081841	11	chr3	34611080	34616080
214	118	1571.35732306213	1387.77686712403	6151.88389573181	12	chr3	34616081	34621081
215	118	1425.66844189001	1509.24971957721	5933.41992431357	13	chr3	34621082	34626082
216	118	1500.75398379205	1474.31102183582	6200.46714585122	14	chr3	34626083	34631083
217	118	1546.65940524432	1486.38151443179	6204.7712834491	17	chr3	34641086	34646086
218	118	1353.11626280273	1588.36072101211	6120.72737298427	21	chr3	34661090	34666090
219	118	1458.78361776955	1695.48729403746	6111.48193169146	22	chr3	34666091	34671091
220	118	1447.38070792808	1666.70035083898	5857.57450991062	23	chr3	34671092	34676092
221	118	1444.05687557409	1695.38218200527	6202.74056233251	25	chr3	34681094	34686094
222	118	1405.18364257278	1689.35231780267	6145.93159024318	26	chr3	34686095	34691095
223	118	1339.52190108601	1684.08282014019	6137.62716213994	27	chr3	34691096	34696096
224	118	1385.26759652953	1692.30092962318	6057.15710521285	28	chr3	34696097	34701097
225	118	1541.82077519642	1601.43940302479	6170.89015301419	29	chr3	34701098	34706098
226	118	1441.34474608712	1652.92473771935	6065.94477852729	31	chr3	34711100	34716100
227	118	1347.98829612466	1619.46207193708	6137.76605004283	34	chr3	34726103	34731103
228	118	1414.46519435411	1586.56661493258	6142.17940220676	35	chr3	34731104	34736104
229	118	1378.65948122702	1689.07586398995	6019.65868433615	36	chr3	34736105	34741105
230	118	1586.21837391787	1558.98591529894	6000.25309396956	37	chr3	34741106	34746106
231	118	1499.19192455773	1679.51465515431	6040.12606463409	38	chr3	34746107	34751107
232	118	1549.68731590334	1663.2173820056	5959.98713171998	39	chr3	34751108	34756108
233	134	1824.92179236211	1820.92671825452	6221.37515095793	9	chr3	34601078	34606078
234	134	1792.39292558256	1740.15419221378	6208.6121296927	10	chr3	34606079	34611079
235	134	1869.57325516631	1903.10753075147	6364.13467911933	12	chr3	34616081	34621081
236	134	1718.45019298041	1721.33849777403	6224.73365673935	14	chr3	34626083	34631083
237	134	1760.077062137	1737.21496853304	6253.27539453958	15	chr3	34631084	34636084
238	134	1713.41062109782	1745.02041208046	6152.33456066994	16	chr3	34636085	34641085
239	134	1746.46108538179	1697.47698446661	6499.56370383007	19	chr3	34651088	34656088
240	134	1583.82625142155	1668.04285719477	6331.62810511766	20	chr3	34656089	34661089
241	134	1456.27210686894	1659.7537032316	6248.18222432844	22	chr3	34666091	34671091
242	134	1530.59692973308	1692.55326974715	6227.53949487918	29	chr3	34701098	34706098
243	134	1551.23145951067	1718.7063820777	6197.47851620763	31	chr3	34711100	34716100
244	134	1710.82161851409	1805.13325529557	6264.88522067487	34	chr3	34726103	34731103
245	134	1576.04233094179	1843.4451430228	6209.56805963807	35	chr3	34731104	34736104
246	134	1697.93310851783	1783.93627188567	6229.59091554993	41	chr3	34761110	34766110
247	134	1720.76783752661	1761.91580846111	6267.80526525116	42	chr3	34766111	34771078
248	151	1551.32543483157	1431.02949174406	4516.7969587825	9	chr3	34601078	34606078
249	151	1546.16357499693	1399.62742606201	4596.03575265302	10	chr3	34606079	34611079
250	151	1550.99418018006	1388.07293026201	4642.10218881593	11	chr3	34611080	34616080
251	151	1828.14280816098	1754.91880042399	4622.1498190198	12	chr3	34616081	34621081
252	151	1691.19924653067	1803.85916961723	4507.65576242843	13	chr3	34621082	34626082
253	151	1765.26988155615	1925.53508312139	4502.07006695585	14	chr3	34626083	34631083
254	151	2043.1819695435	1789.77747421753	4500.29433312234	15	chr3	34631084	34636084
255	151	1859.02616322945	1857.27153440776	4465.91761155968	16	chr3	34636085	34641085
256	151	2047.53795357024	1890.16561596631	4458.09334005919	19	chr3	34651088	34656088
257	151	2044.36149787233	1756.46262274113	4412.47610530693	20	chr3	34656089	34661089
258	151	1907.84434530365	1716.67512909985	4494.82974656113	21	chr3	34661090	34666090
259	151	2176.06963705288	1878.60150945237	4696.26048496941	24	chr3	34676093	34681093
260	151	1903.20201264216	1871.12743462595	4462.74640193543	25	chr3	34681094	34686094
261	151	900.398185146855	2463.99999999547	5699.99999997893	27	chr3	34691096	34696096
262	151	1991.27831245612	1931.56668068357	4392.79875425973	28	chr3	34696097	34701097
263	151	2177.01933885452	1827.83441639734	4370.21049812115	29	chr3	34701098	34706098
264	151	2055.37659382408	1908.59603816677	4259.70474190968	31	chr3	34711100	34716100
265	151	1240.39837757522	1251.0437017155	3569.77999151365	32	chr3	34716101	34721101
266	151	1972.95660645804	2084.82707970366	4682.45028265641	37	chr3	34741106	34746106
267	151	2107.40806184366	2024.45394132184	4428.96934660584	38	chr3	34746107	34751107
268	151	2114.95206216494	1812.92994250018	4566.2579660371	42	chr3	34766111	34771078
269	169	2193.7804494631	1575.96049860222	5372.6835648774	9	chr3	34601078	34606078
270	169	2024.31155817805	1697.72921760919	5192.55653745407	10	chr3	34606079	34611079
271	169	2599.61825990355	1051.87651828419	5099.99999996051	11	chr3	34611080	34616080
272	169	2563.24539947038	1053.83470217513	5199.99999999442	12	chr3	34616081	34621081
273	169	2207.03146333825	1812.51359809982	4932.52874477255	14	chr3	34626083	34631083
274	169	1908.27194682379	1932.45611238105	5058.01355432051	17	chr3	34641086	34646086
275	169	1802.93591925148	1871.70403843508	5128.21875487176	18	chr3	34646087	34651087
276	169	1730.08582159087	1688.95979136016	5077.04754394569	19	chr3	34651088	34656088
277	169	1719.37285397133	1680.4142284432	5227.36868601313	20	chr3	34656089	34661089
278	169	1754.74602149668	1790.77583217324	5253.69453454855	21	chr3	34661090	34666090
279	169	1709.58333476839	1818.21953592622	5198.18908535958	23	chr3	34671092	34676092
280	169	1597.60047327939	1700.09072475928	5258.95149926483	24	chr3	34676093	34681093
281	169	1733.87052623138	1868.68113695858	5166.00321802175	25	chr3	34681094	34686094
282	169	1685.75849849692	1737.42102954349	5256.25125796334	26	chr3	34686095	34691095
283	169	1658.71032822596	1739.29043657887	5292.12263696311	27	chr3	34691096	34696096
284	169	1892.98071454099	1724.31054946074	5262.80949982301	28	chr3	34696097	34701097
285	169	1836.81408148443	1664.89960815237	5168.59372269891	29	chr3	34701098	34706098
286	169	1948.89677080494	1586.87146412716	5180.62308405638	31	chr3	34711100	34716100
287	169	1554.87161264031	1713.55369280841	5381.83347393629	32	chr3	34716101	34721101
288	169	1797.35563684952	1692.50350185979	5170.09366205578	34	chr3	34726103	34731103
289	169	1897.74584129235	1688.77246363132	5082.19248319263	38	chr3	34746107	34751107
290	169	1808.16602917514	1599.406912556	5229.90440179904	41	chr3	34761110	34766110
291	169	1856.91743834184	1606.00248964584	5234.20951715751	42	chr3	34766111	34771078
292	188	1386.31047478016	1327.90381918025	5705.67265719447	13	chr3	34621082	34626082
293	188	1531.23593074433	1346.3970595266	5840.43374252434	15	chr3	34631084	34636084
294	188	1536.08186697098	1305.17324384588	5937.20284507664	16	chr3	34636085	34641085
295	188	1395.58625298809	1376.84905754013	5898.96672292202	17	chr3	34641086	34646086
296	188	1751.80509941197	1402.54952303691	5980.40102659954	19	chr3	34651088	34656088
297	188	1590.67654812754	1380.2804049297	5974.12826530775	22	chr3	34666091	34671091
298	188	1407.0051975615	1380.49184800128	5854.60734029379	25	chr3	34681094	34686094
299	188	1717.06878663776	1453.06069423085	6116.03590265494	26	chr3	34686095	34691095
300	188	1862.99152572161	1539.79856560287	6229.5658979713	27	chr3	34691096	34696096
301	188	1731.64821427901	1524.2767243567	6120.62343024705	28	chr3	34696097	34701097
302	188	1851.22959443867	1541.95475120632	6211.43317938899	29	chr3	34701098	34706098
303	188	1668.52671584314	1495.80048100574	6153.26841572047	31	chr3	34711100	34716100
304	188	1714.35341778323	1494.19957397108	6007.61001256229	38	chr3	34746107	34751107
305	208	1719.68664098045	1209.6289693214	5631.08657836691	11	chr3	34611080	34616080
306	208	1683.40234751605	1393.85041084152	5567.24534393237	14	chr3	34626083	34631083
307	208	1664.68837359084	1447.94916245307	5573.63689826038	15	chr3	34631084	34636084
308	208	1517.93487425014	1204.35676539354	5686.56183194243	16	chr3	34636085	34641085
309	208	1710.11470819674	1210.95619702085	5590.23033982256	17	chr3	34641086	34646086
310	208	1539.76805178996	1199.27613974501	5696.10318552929	19	chr3	34651088	34656088
311	208	1469.75589367295	1234.89191024767	5710.82653813516	20	chr3	34656089	34661089
312	208	1430.63014445187	1232.79722434125	5722.17681496184	22	chr3	34666091	34671091
313	208	1500.844318106	1203.91063953474	5609.59596144684	23	chr3	34671092	34676092
314	208	1413.32731522247	1144.95524483416	5694.97362941281	24	chr3	34676093	34681093
315	208	1786.79791184556	1471.79747282835	5473.26911504638	25	chr3	34681094	34686094
316	208	1868.08481490071	1485.3737774378	5563.58532962065	27	chr3	34691096	34696096
317	208	1896.98898627974	1433.8444343031	5600.97605779394	28	chr3	34696097	34701097
318	208	1585.44225845188	1373.9773833892	5620.28656469667	31	chr3	34711100	34716100
319	208	1359.22017620188	1447.47471258181	5813.54283364291	34	chr3	34726103	34731103
320	208	1587.91398524855	1371.74614559932	5681.754852521	35	chr3	34731104	34736104
321	208	1643.67609476778	1395.55652182324	5630.69777821142	37	chr3	34741106	34746106
322	208	1724.17979582425	1489.68972180814	5644.04057589974	38	chr3	34746107	34751107
323	208	1777.83138327931	1544.0273985248	5739.37706527972	41	chr3	34761110	34766110
324	208	1789.58213927984	1497.05103769821	5823.94151015094	42	chr3	34766111	34771078
325	229	1612.84719789656	462.000006331485	5400.00000004049	9	chr3	34601078	34606078
326	229	1906.08098853696	1135.72574380134	5320.67875626888	10	chr3	34606079	34611079
327	229	1814.98296650872	1184.57249193477	5218.37184282884	11	chr3	34611080	34616080
328	229	1888.44102021315	1131.53320016556	5218.44617417368	12	chr3	34616081	34621081
329	229	1859.78444521905	1132.57529978176	5197.01043766121	13	chr3	34621082	34626082
330	229	1870.05411337587	1250.10478332328	5174.23322228194	14	chr3	34626083	34631083
331	229	1803.93743302798	1262.78720997748	5139.69873336645	15	chr3	34631084	34636084
332	229	1595.04118409832	1068.12720670332	5298.22043158062	23	chr3	34671092	34676092
333	229	1999.24138372739	1120.73213296222	5008.8605320714	25	chr3	34681094	34686094
334	229	1688.12088815656	1121.8654565328	5296.11268152248	27	chr3	34691096	34696096
335	229	1851.76611170427	1287.67304745602	5160.17604911651	31	chr3	34711100	34716100
336	229	1573.43027761304	1240.03674546635	5333.70234180788	35	chr3	34731104	34736104
337	229	1801.542700869	1281.20050584212	5132.91530624938	38	chr3	34746107	34751107
338	229	1891.3783197296	1362.56731899553	4959.53098072237	39	chr3	34751108	34756108
339	251	1867.83948875077	1214.12804685198	6306.23285167869	10	chr3	34606079	34611079
340	251	1818.67513982798	1240.32952999768	6386.5616065124	11	chr3	34611080	34616080
341	251	1826.09683695487	1182.18924857701	6336.06663547133	12	chr3	34616081	34621081
342	251	1747.31976414419	1234.9066949424	6199.31329676639	13	chr3	34621082	34626082
343	251	1612.36416671371	1502.19300023212	6433.65237748243	17	chr3	34641086	34646086
344	251	1731.01656376078	1647.39704888839	6417.71883407518	21	chr3	34661090	34666090
345	251	1765.57992607342	1577.58981809236	6351.89787039651	22	chr3	34666091	34671091
346	251	1710.26451782034	1534.59567428695	6232.09529514154	25	chr3	34681094	34686094
347	251	1734.62286088499	1442.16358351515	6365.9204316644	26	chr3	34686095	34691095
348	251	1624.25622228031	1602.54671394342	6379.52812834859	27	chr3	34691096	34696096
349	251	1563.3447230792	1771.45827127584	6289.43150075665	29	chr3	34701098	34706098
350	251	1525.5111859469	1728.93761318439	6303.43118578236	31	chr3	34711100	34716100
351	251	1536.7278783921	1522.83727755188	6321.2088939327	34	chr3	34726103	34731103
352	251	1427.9453962158	1503.10140526464	6416.42094668166	35	chr3	34731104	34736104
353	251	1743.17506898268	1149.92239348952	7018.11788161493	36	chr3	34736105	34741105
354	251	1505.30544810545	1488.82214294661	6365.86192328011	37	chr3	34741106	34746106
355	251	1473.57114124798	1546.7573966693	6421.51840262369	38	chr3	34746107	34751107
356	251	1770.3114081704	1564.034138816	6528.88818773734	41	chr3	34761110	34766110
357	251	1635.6376772635	1553.92643250897	6487.12041298782	42	chr3	34766111	34771078
358	274	1893.81444879409	1516.1593073189	4881.79448664446	12	chr3	34616081	34621081
359	274	1348.32353928404	647.426112407026	5581.28089876151	13	chr3	34621082	34626082
360	274	1309.70756613673	678.791079891208	5636.29409284357	14	chr3	34626083	34631083
361	274	1859.11946048556	1422.39851945369	4997.23239081397	15	chr3	34631084	34636084
362	274	1808.6166841611	1502.66959566297	4990.92607774917	16	chr3	34636085	34641085
363	274	1800.29705676757	1506.96751042718	4906.09997935973	17	chr3	34641086	34646086
364	274	1900.82320411947	1511.38051612433	5015.36268140328	19	chr3	34651088	34656088
365	274	1971.46361004782	1415.43998555894	5077.60190525372	20	chr3	34656089	34661089
366	274	1607.60958380572	1399.95461817664	5042.86862185601	22	chr3	34666091	34671091
367	274	1827.68076229948	1336.81034699752	5018.98502219203	23	chr3	34671092	34676092
368	274	1604.71479597582	1277.52151001362	5049.62513229071	24	chr3	34676093	34681093
369	274	1811.85539508416	1295.51194161898	5007.86061933177	25	chr3	34681094	34686094
370	274	1837.06388673652	1234.76840976119	5154.96409884673	28	chr3	34696097	34701097
371	274	1920.24254032593	1278.60831102516	5193.59331346014	29	chr3	34701098	34706098
372	274	1775.55893477435	1260.46525432401	5097.53265179892	31	chr3	34711100	34716100
373	274	1521.95985436285	1379.84949664743	5024.99816438571	34	chr3	34726103	34731103
374	274	1777.920941145	1109.26112053943	5141.71439499931	35	chr3	34731104	34736104
375	274	1736.75782824095	1318.63916311326	5043.99139126473	37	chr3	34741106	34746106
376	274	1858.11879727886	597.665125883638	5098.12237257705	39	chr3	34751108	34756108
377	274	1657.86726395796	1303.32761582442	5176.02018790121	40	chr3	34756109	34761109
378	274	1738.16307325048	1334.9489990667	5124.69682644146	41	chr3	34761110	34766110
379	274	1634.83414199331	1338.1623409155	5146.84715449133	42	chr3	34766111	34771078
380	298	1584.48841206307	1417.29924582939	6632.9567856914	9	chr3	34601078	34606078
381	298	1465.01494559698	1424.28895288266	6559.03892212959	10	chr3	34606079	34611079
382	298	1559.4446222218	1388.10777311346	6582.81782811139	11	chr3	34611080	34616080
383	298	1467.37642346741	1328.97959664131	6686.39332529672	12	chr3	34616081	34621081
384	298	1528.77556509341	1425.11515464571	6636.63916491704	13	chr3	34621082	34626082
385	298	1625.67978777483	1389.73497183243	6710.82698486406	14	chr3	34626083	34631083
386	298	1569.54671636109	1345.60934798183	6667.10868132682	15	chr3	34631084	34636084
387	298	1540.84363863579	1317.40231738827	6628.27809615649	16	chr3	34636085	34641085
388	298	1915.46650144389	1139.48055442687	6429.63033678312	19	chr3	34651088	34656088
389	298	1868.88613908814	1214.58539955534	6454.22427068578	20	chr3	34656089	34661089
390	298	1555.72228722958	1323.02044467206	6544.18569573785	22	chr3	34666091	34671091
391	298	1730.99112547391	1189.39124188055	6636.79383980361	25	chr3	34681094	34686094
392	298	1871.63285970395	1119.43361420152	6518.41483454295	26	chr3	34686095	34691095
393	298	1740.40795105992	1187.47254649391	6481.31020089655	28	chr3	34696097	34701097
394	298	1567.32946039367	1265.97386195754	6608.31271990596	29	chr3	34701098	34706098
395	298	1584.98812256629	1129.78507676125	6461.66057535405	35	chr3	34731104	34736104
396	298	1768.0142046431	1291.84242766243	6553.30187403451	39	chr3	34751108	34756108
397	298	1601.07920042952	1308.27619090827	6582.51446378221	41	chr3	34761110	34766110
398	323	2115.29302548352	817.58047874855	4896.5471119438	9	chr3	34601078	34606078
399	323	2139.44194579746	749.189699531544	4905.48918184627	10	chr3	34606079	34611079
400	323	1973.83576639186	1239.11949936303	4716.71536255595	13	chr3	34621082	34626082
401	323	1974.43280735863	1328.97605243668	4761.19893747269	14	chr3	34626083	34631083
402	323	1949.74312658363	2018.66607715961	4400.30959859968	15	chr3	34631084	34636084
403	323	1990.49072933179	1754.34220925682	4447.15920097326	17	chr3	34641086	34646086
404	323	1778.73971473315	1421.85254591506	4548.23448215677	20	chr3	34656089	34661089
405	323	1718.02603563908	1410.05267750077	4872.3203121063	21	chr3	34661090	34666090
406	323	1732.3815938758	1286.54202222884	4533.58291175861	22	chr3	34666091	34671091
407	323	1762.22602046948	1244.24690233627	4533.05549932888	23	chr3	34671092	34676092
408	323	1798.16170193441	1443.72035917417	4883.1660447259	26	chr3	34686095	34691095
409	323	1788.11289880019	1389.58093545873	4519.65236223064	27	chr3	34691096	34696096
410	323	1767.2619496654	1448.12111180729	4525.42403192896	28	chr3	34696097	34701097
411	323	1885.94470553162	1421.58040382501	4538.77252381812	29	chr3	34701098	34706098
412	323	1869.33916670526	1501.04336423106	4455.2097511109	31	chr3	34711100	34716100
413	323	1747.87814200136	1569.98052782998	4872.70069152329	34	chr3	34726103	34731103
414	323	1781.23227308524	1438.39751120992	4533.27591809597	36	chr3	34736105	34741105
415	323	1816.56011846074	1502.50154358958	5085.10515846456	37	chr3	34741106	34746106
416	349	1868.2533559645	1452.34818382392	5788.21809431801	9	chr3	34601078	34606078
417	349	1950.17583933904	1413.52680138274	5673.51737437039	10	chr3	34606079	34611079
418	349	1007.38600992226	1536.11899843062	5663.19613504222	11	chr3	34611080	34616080
419	349	969.112069926504	1525.14893333594	5581.71681295444	12	chr3	34616081	34621081
420	349	1920.54398597485	1430.75764056868	5594.02932784982	13	chr3	34621082	34626082
421	349	1948.12571328405	1675.94648098435	5477.94846905241	15	chr3	34631084	34636084
422	349	1871.07603382309	1594.07187083596	5593.95234871942	16	chr3	34636085	34641085
423	349	1841.81601482929	1580.07972610303	5541.22820526818	17	chr3	34641086	34646086
424	349	1762.61949939669	1422.29813655424	5475.20635761297	19	chr3	34651088	34656088
425	349	1677.4693605751	1620.86275189429	5361.46932757663	20	chr3	34656089	34661089
426	349	1502.26717366959	1605.14866932699	5440.25687157411	22	chr3	34666091	34671091
427	349	1481.6535168844	1617.79045536415	5477.12541568797	23	chr3	34671092	34676092
428	349	1521.69167639631	1614.17132061248	5403.46623989528	24	chr3	34676093	34681093
429	349	1593.41201696511	1614.01566712917	5524.55812865923	25	chr3	34681094	34686094
430	349	1010.90558891615	881.041906823244	5682.61871570964	26	chr3	34686095	34691095
431	349	1775.86694641464	1489.40299625334	5605.38378484532	27	chr3	34691096	34696096
432	349	1721.86600615978	1581.16114353749	5625.74189197783	28	chr3	34696097	34701097
433	349	1707.46510631912	1430.77739524424	5535.48642136848	31	chr3	34711100	34716100
434	349	700.35764425441	1152.61911359484	5778.38315991712	32	chr3	34716101	34721101
435	349	1674.80185387409	1491.15516551753	5522.25126359843	34	chr3	34726103	34731103
436	349	1543.13041850542	1801.67548885457	5572.65926604434	35	chr3	34731104	34736104
437	349	1774.49881513814	1563.03910557405	5479.1210066317	37	chr3	34741106	34746106
438	349	1924.84265195242	1479.98422089043	5536.19225949635	38	chr3	34746107	34751107
439	349	1995.26956861119	1472.85376138205	5457.73079430845	39	chr3	34751108	34756108
440	349	1746.83357715978	1606.40484842204	5495.19292007686	41	chr3	34761110	34766110
441	349	1767.89247092247	1653.27181832737	5531.1422178932	42	chr3	34766111	34771078
442	376	1732.34500470382	1193.12606302878	6277.31243929861	10	chr3	34606079	34611079
443	376	1679.06835973001	1238.86966892086	6293.19180953522	11	chr3	34611080	34616080
444	376	1705.65478991094	1189.24979029959	6181.90042603977	12	chr3	34616081	34621081
445	376	1690.91666344087	1205.71986576591	6172.02989312396	13	chr3	34621082	34626082
446	376	1838.81735813236	1220.31359476169	6217.56161881755	16	chr3	34636085	34641085
447	376	1982.08077665561	1318.83000169404	6036.9738289421	17	chr3	34641086	34646086
448	376	1825.58530406207	1359.29063727305	6033.05334325433	19	chr3	34651088	34656088
449	376	1806.53247333305	1477.07251483016	6139.5121336872	20	chr3	34656089	34661089
450	376	1771.12030072643	1557.7668204939	6220.08187429033	21	chr3	34661090	34666090
451	376	1748.95277064048	1313.89036882865	6171.413966347	22	chr3	34666091	34671091
452	376	1788.77005683856	1559.65423841983	6187.62584957514	23	chr3	34671092	34676092
453	376	1730.20977988036	1554.59169131721	6082.93731023616	24	chr3	34676093	34681093
454	376	1793.82977704145	1579.09690300742	6213.72359837367	25	chr3	34681094	34686094
455	376	1642.84703377356	1291.13415000262	6234.57402860732	26	chr3	34686095	34691095
456	376	2357.24333725074	1859.25025136619	5724.26406676424	27	chr3	34691096	34696096
457	376	2285.0177934181	2008.03569582355	5654.43652037529	28	chr3	34696097	34701097
458	376	1702.57531143178	1489.71210484329	6059.18157938309	29	chr3	34701098	34706098
459	376	1656.9090832803	1453.15490510783	6113.36270705243	31	chr3	34711100	34716100
460	376	1693.63916401409	1327.65351576116	6139.19732324247	32	chr3	34716101	34721101
461	376	1697.20414091733	1394.71009249905	6199.45953283238	34	chr3	34726103	34731103
462	376	1700.05472420239	1448.35732531823	6075.12215276674	35	chr3	34731104	34736104
463	376	1802.56732685637	1598.7486313436	6037.6734034984	36	chr3	34736105	34741105
464	376	1757.73541964586	1365.10266690095	6116.33021822885	37	chr3	34741106	34746106
465	376	1909.68115301364	1472.17494089835	6014.70095521464	38	chr3	34746107	34751107
466	376	1744.05424409651	1457.05312464458	5959.17755323317	40	chr3	34756109	34761109
467	376	1832.95325094113	1441.97224696186	6048.66325547306	42	chr3	34766111	34771078
468	404	1592.16588620003	1783.92158246381	5057.17763885339	10	chr3	34606079	34611079
469	404	1596.75963072999	1774.27215000939	5141.85235228037	12	chr3	34616081	34621081
470	404	1646.24057538192	1784.5364194081	5131.05060832908	13	chr3	34621082	34626082
471	404	1699.01703969931	1783.24187113154	5052.85173538491	14	chr3	34626083	34631083
472	404	1577.33147244636	1684.2138381996	5043.9760527424	17	chr3	34641086	34646086
473	404	1526.33540606234	1717.96956795671	5024.20566460684	18	chr3	34646087	34651087
474	404	1483.84938990296	1663.40513569899	4978.05281859905	20	chr3	34656089	34661089
475	404	1444.36883031195	1735.29383178155	4971.65675542452	21	chr3	34661090	34666090
476	404	1432.57099310781	1874.23201261069	4991.76223191251	22	chr3	34666091	34671091
477	404	1526.06335357834	1878.67847395999	5023.32684571697	23	chr3	34671092	34676092
478	404	1621.68905152731	1943.61644079553	5216.52760421345	25	chr3	34681094	34686094
479	404	1626.41708743278	1889.99920052954	5138.82986232647	26	chr3	34686095	34691095
480	404	1499.87057932064	1847.96631627247	4910.34024558362	29	chr3	34701098	34706098
481	404	1380.2568682767	1884.99478921812	5078.6364598754	35	chr3	34731104	34736104
482	404	1555.402018462	1686.85902461948	5010.5949164379	41	chr3	34761110	34766110
483	404	1586.87802369741	1720.69992323602	4961.45251147413	42	chr3	34766111	34771078
484	433	1573.00777798257	1404.1805397469	6483.29025069703	9	chr3	34601078	34606078
485	433	1614.9093678593	1415.67236629464	6505.01177368749	10	chr3	34606079	34611079
486	433	1598.46997917666	1453.91402321642	6391.96797557786	11	chr3	34611080	34616080
487	433	1488.57506308525	1280.06442700142	6498.5719851815	12	chr3	34616081	34621081
488	433	1471.9702491049	1426.76709613653	6528.40372351733	13	chr3	34621082	34626082
489	433	1561.47128316388	1424.97514427451	6325.69830560024	14	chr3	34626083	34631083
490	433	1552.14302539191	1468.10414162504	6395.8108201549	15	chr3	34631084	34636084
491	433	1429.32736724265	1379.86559476319	6431.16726832016	16	chr3	34636085	34641085
492	433	1391.46445736424	1364.7690763611	6361.93058692979	17	chr3	34641086	34646086
493	433	1323.18098727351	1219.15353552773	6459.14983478735	19	chr3	34651088	34656088
494	433	1240.32230743167	1211.51245383489	6282.56488671905	22	chr3	34666091	34671091
495	433	1366.61912124143	1130.72842827204	6258.31020571638	23	chr3	34671092	34676092
496	433	1486.30834394081	1138.73511686563	6004.34602083556	24	chr3	34676093	34681093
497	433	1802.75432480585	1070.47014168724	5754.04114315858	25	chr3	34681094	34686094
498	433	1294.52814825096	1095.34333263482	6408.34699947848	26	chr3	34686095	34691095
499	433	1351.13572258677	1085.58855340813	6396.30901835839	27	chr3	34691096	34696096
500	433	1321.99842552748	1273.89036113569	6233.28974174628	28	chr3	34696097	34701097
501	433	1386.68578215691	1316.58472402998	6176.8515686774	31	chr3	34711100	34716100
502	433	1300.45211832855	1377.68099774143	5239.25072682793	32	chr3	34716101	34721101
503	433	1364.37571947578	1290.55334608169	6085.50456790949	34	chr3	34726103	34731103
504	433	499.724445353582	2010.49566261212	6241.07138840883	37	chr3	34741106	34746106
505	433	577.457334510083	2096.57481152385	6157.35334475751	38	chr3	34746107	34751107
506	433	1500.80063267396	1253.66458907263	6248.13792121466	39	chr3	34751108	34756108
507	433	1408.01686157646	1315.86986549322	6313.62069545749	40	chr3	34756109	34761109
508	433	1537.20417912173	1561.90979982558	6328.03989566455	41	chr3	34761110	34766110
509	433	1401.74209201931	1185.85796173413	6345.54062205618	42	chr3	34766111	34771078
510	463	1383.22425087706	1596.86345174666	3830.86640780792	9	chr3	34601078	34606078
511	463	1437.00949790296	1573.72249481741	3876.38379940539	10	chr3	34606079	34611079
512	463	1473.44646047055	1548.76480222077	3881.11435843417	11	chr3	34611080	34616080
513	463	1572.95930717504	1273.00162248112	4146.16371089315	12	chr3	34616081	34621081
514	463	1523.66582391398	1306.94720101262	4175.46518827113	13	chr3	34621082	34626082
515	463	1550.72528215899	1354.34960321125	3905.48412509907	14	chr3	34626083	34631083
516	463	1611.03330490222	1321.27999345126	3975.09033462552	15	chr3	34631084	34636084
517	463	1672.1980259752	1328.0462933843	3867.49453414162	17	chr3	34641086	34646086
518	463	1761.10352745846	1532.24229684692	3499.99999999494	19	chr3	34651088	34656088
519	463	1623.27242825035	1543.85426676192	3829.66399038784	20	chr3	34656089	34661089
520	463	1757.87651109545	1247.22205278976	4044.78209188187	21	chr3	34661090	34666090
521	463	1670.80523982155	1475.03414682581	3958.16879284529	22	chr3	34666091	34671091
522	463	1821.12676033463	1403.10357407559	3965.30066031158	23	chr3	34671092	34676092
523	463	1949.99604569709	1367.17533775025	3965.2429004357	24	chr3	34676093	34681093
524	463	2021.56513047758	1307.88786020697	4042.99038948929	25	chr3	34681094	34686094
525	463	1391.28706624907	1746.52079411203	3617.1291625101	26	chr3	34686095	34691095
526	463	1933.66750272462	1296.71884428521	4130.25167101243	27	chr3	34691096	34696096
527	463	1897.06635106528	1315.25577025793	4182.46011414314	28	chr3	34696097	34701097
528	463	1968.23872293233	1325.48653884426	4159.69627455023	29	chr3	34701098	34706098
529	463	1476.61978246505	1716.8199124999	3677.17213068999	32	chr3	34716101	34721101
530	463	1480.01044573602	1801.57057729293	3677.53493755906	34	chr3	34726103	34731103
531	463	1328.69649058661	1664.57771112273	3723.2732275693	35	chr3	34731104	34736104
532	463	1501.79169252362	1569.34227363022	3887.75215681928	37	chr3	34741106	34746106
533	463	1523.25926651742	1611.50127024444	3981.73907861032	38	chr3	34746107	34751107
534	463	1553.38218248836	1558.28352579928	3922.46809318556	39	chr3	34751108	34756108
535	463	1537.42666921026	1552.73870336446	3819.09347607912	42	chr3	34766111	34771078
536	494	2166.54691224853	1616.29318979698	6623.83032658984	9	chr3	34601078	34606078
537	494	2069.21633795206	1660.74256092273	6441.55062226303	10	chr3	34606079	34611079
538	494	2074.00256168918	1325.946375038	6278.71870127609	11	chr3	34611080	34616080
539	494	2010.64678720914	1374.54346531977	6286.63094019763	12	chr3	34616081	34621081
540	494	1995.12950131925	1467.6011252588	6133.62822321376	13	chr3	34621082	34626082
541	494	2050.90124348148	1590.48189235546	6177.34839643551	14	chr3	34626083	34631083
542	494	1861.56058933862	1592.43517222941	6351.54920204916	15	chr3	34631084	34636084
543	494	2118.04216284458	1565.62154282477	6157.33543993978	16	chr3	34636085	34641085
544	494	2088.06012561498	1537.53691747439	6273.91784835371	17	chr3	34641086	34646086
545	494	1574.62690612158	1562.43121106581	6340.54205782717	22	chr3	34666091	34671091
546	494	1723.18799621701	1529.13883971916	6091.15284575122	23	chr3	34671092	34676092
547	494	1776.97585879972	1531.97095710023	6094.62725336438	24	chr3	34676093	34681093
548	494	1724.63943750759	1443.30535165536	6215.83886073734	25	chr3	34681094	34686094
549	494	1612.23110187124	1323.88449978434	6264.82275834063	26	chr3	34686095	34691095
550	494	1715.5033631061	1900.38477541006	6174.31508456407	27	chr3	34691096	34696096
551	494	1560.17461285776	2046.37286845615	6266.65661755566	28	chr3	34696097	34701097
552	494	1616.71648387738	1966.49828824449	6335.44028182237	29	chr3	34701098	34706098
553	494	1969.37290120613	1699.81297656748	6278.8927641303	31	chr3	34711100	34716100
554	494	1741.23473922315	1789.19252365825	6185.53856617131	34	chr3	34726103	34731103
555	494	1668.0394387153	1779.8665268908	6183.69144621976	35	chr3	34731104	34736104
556	494	1892.13598153739	1565.01503629649	6247.50597809096	37	chr3	34741106	34746106
557	494	1696.69304555045	1682.77573353495	6267.60301928278	38	chr3	34746107	34751107
558	494	2083.13910543953	1522.29147098644	6140.11313353106	39	chr3	34751108	34756108
559	494	1339.888478072	1288.31899710256	6484.08373364599	40	chr3	34756109	34761109
560	526	1575.94489545037	1690.40456691461	5793.67825015055	9	chr3	34601078	34606078
561	526	1499.07269562269	1758.10828967373	5800.63125658036	12	chr3	34616081	34621081
562	526	1775.76491500936	1766.79682475686	5660.15238884337	13	chr3	34621082	34626082
563	526	1847.02525737777	1693.47830150255	5606.26682498356	14	chr3	34626083	34631083
564	526	1468.02073562763	1573.54402633069	5724.2411063855	17	chr3	34641086	34646086
565	526	1789.17815975956	1618.3499005011	5809.02555703122	19	chr3	34651088	34656088
566	526	1762.05684303466	1547.28855304797	5767.25774257142	21	chr3	34661090	34666090
567	526	1500.34420854692	1562.36475851437	5824.79746630095	22	chr3	34666091	34671091
568	526	1523.47827110948	1629.32131702621	5790.61678385651	23	chr3	34671092	34676092
569	526	1499.14015912597	1446.68754429676	5893.95054390278	25	chr3	34681094	34686094
570	526	1491.2182315604	1480.4556142763	5959.8433979265	26	chr3	34686095	34691095
571	526	1531.1203735964	1522.988463967	5952.69234676195	27	chr3	34691096	34696096
572	526	1459.42308669318	1604.4741228668	5955.82109255344	28	chr3	34696097	34701097
573	526	1940.42587981071	1466.70228945766	5779.50052986302	31	chr3	34711100	34716100
574	526	1581.62349309679	1751.61215824292	5940.71047935461	35	chr3	34731104	34736104
575	526	1510.39372542945	1677.63244142454	5861.84956422618	37	chr3	34741106	34746106
576	526	1612.44664120821	1691.31068775808	5862.22363104645	38	chr3	34746107	34751107
577	526	1605.71559734817	1633.62681350157	5746.67991775193	39	chr3	34751108	34756108
578	526	1548.85917369429	1602.41757208188	5700.5163501419	40	chr3	34756109	34761109
579	526	1756.24873914112	1561.03116691136	5837.31998240856	42	chr3	34766111	34771078
580	559	1923.44276722691	1486.52405110029	5961.83639409864	9	chr3	34601078	34606078
581	559	1809.37964039769	1579.22476676854	6193.08478046775	10	chr3	34606079	34611079
582	559	1693.89018519687	1439.30776985768	5788.41311452838	11	chr3	34611080	34616080
583	559	1777.90879293493	1603.09006385522	5886.83793724266	14	chr3	34626083	34631083
584	559	1796.37171642823	1574.91540643287	5958.18556622355	15	chr3	34631084	34636084
585	559	1832.6859779157	1611.49859556523	5818.91018430269	16	chr3	34636085	34641085
586	559	1835.83951924623	1600.70241218358	5982.68737976651	17	chr3	34641086	34646086
587	559	1793.33804730552	1583.391609043	6365.83072992545	19	chr3	34651088	34656088
588	559	1790.42979303845	1558.68647668119	6276.78876639819	20	chr3	34656089	34661089
589	559	1880.40640349212	1469.86632427642	5770.69048301933	21	chr3	34661090	34666090
590	559	1735.49574550269	1541.09100658745	6309.18384713255	22	chr3	34666091	34671091
591	559	1683.67413840788	1673.6068934221	6396.75093225399	24	chr3	34676093	34681093
592	559	1949.1628239707	1587.14309183326	5930.47193787583	26	chr3	34686095	34691095
593	559	1999.24068947514	1571.82032418561	5883.68984487628	27	chr3	34691096	34696096
594	559	1922.2380489988	1640.14479321727	5999.99995827659	28	chr3	34696097	34701097
595	559	1601.81035746048	1701.26833475481	6452.91722715055	34	chr3	34726103	34731103
596	559	2425.22729741512	1466.34568697467	6148.42891767543	35	chr3	34731104	34736104
597	559	2225.89586036752	1493.54173809231	6169.23305315472	36	chr3	34736105	34741105
598	559	1964.43663502703	1628.14499405957	5598.9704836489	37	chr3	34741106	34746106
599	559	1826.12475892756	1606.59079223023	6107.76338755786	39	chr3	34751108	34756108
600	559	1886.21466807173	1516.463758044	5806.63821264375	41	chr3	34761110	34766110
601	559	1899.3086926099	1517.09932340193	6108.68575909658	42	chr3	34766111	34771078
602	593	1581.21413036472	1917.83993043201	6383.78668779897	9	chr3	34601078	34606078
603	593	1378.60116831807	1859.07262388423	6244.90574201916	10	chr3	34606079	34611079
604	593	1375.38190858866	1602.44540842011	6117.77961675413	11	chr3	34611080	34616080
605	593	1374.82804909845	1573.30626525341	6143.15340025802	12	chr3	34616081	34621081
606	593	1397.84757315811	1586.52144607089	6272.92591655407	13	chr3	34621082	34626082
607	593	1632.51247449015	1778.72917808463	6328.75148145517	14	chr3	34626083	34631083
608	593	1471.71702915766	1731.2141992581	6208.73849832555	15	chr3	34631084	34636084
609	593	1698.95168453584	1787.72172111489	6252.20495883647	16	chr3	34636085	34641085
610	593	1882.23015197198	1904.40403608123	6179.12985380992	19	chr3	34651088	34656088
611	593	1944.83476258992	1883.85850103008	6254.99109281543	20	chr3	34656089	34661089
612	593	1744.56297333898	1704.12118008993	6120.55252970043	22	chr3	34666091	34671091
613	593	1307.46199898518	1836.63866961749	6211.92924879964	23	chr3	34671092	34676092
614	593	1228.31143404929	1775.18709905513	6359.45848513544	24	chr3	34676093	34681093
615	593	1868.50479021753	1967.84734516645	6406.10184939241	25	chr3	34681094	34686094
616	593	1699.69286815758	1856.49408467467	6250.06697650037	26	chr3	34686095	34691095
617	593	1807.00640934921	1794.42577324149	6292.47342568687	29	chr3	34701098	34706098
618	593	1975.63087171319	1788.36543264265	6485.25882095159	31	chr3	34711100	34716100
619	593	1713.13819470127	1672.99857143207	6314.72630861653	32	chr3	34716101	34721101
620	593	1659.59133340501	1645.26832171894	6350.36650456107	34	chr3	34726103	34731103
621	593	1649.56157713285	1651.61822289359	6275.05644373486	35	chr3	34731104	34736104
622	593	1789.88865337355	1640.39531085261	6241.83922042767	36	chr3	34736105	34741105
623	593	1981.48891984993	1971.50187897783	6315.43134263005	37	chr3	34741106	34746106
624	593	1784.45514908794	1835.05668443498	6011.55163842864	39	chr3	34751108	34756108
625	593	1657.06952609778	1641.58079962505	5949.19926823602	40	chr3	34756109	34761109
626	593	1838.23914959557	1739.8064296846	6426.00111280728	42	chr3	34766111	34771078
627	628	1781.0761641808	1278.34969750315	6119.14571330251	9	chr3	34601078	34606078
628	628	1915.98697554341	1403.38687881814	6018.51499937476	11	chr3	34611080	34616080
629	628	1786.71194684676	1434.83718920883	6022.95162113986	12	chr3	34616081	34621081
630	628	1827.29179551753	1338.19485862173	6109.67852800863	13	chr3	34621082	34626082
631	628	2051.95232161545	1403.18829342771	6060.52925943696	14	chr3	34626083	34631083
632	628	1972.39889658487	1371.39588078641	6076.54124577775	15	chr3	34631084	34636084
633	628	1734.65011726691	1433.43709811052	6166.8935043479	16	chr3	34636085	34641085
634	628	1839.60105544285	1417.28834942815	6126.39241555035	17	chr3	34641086	34646086
635	628	1877.11417848227	1380.20709436118	6036.29747373485	18	chr3	34646087	34651087
636	628	1858.94583910742	1496.53647272468	6118.08398942777	20	chr3	34656089	34661089
637	628	1919.15284531734	1623.19638564463	6139.84227202976	21	chr3	34661090	34666090
638	628	1902.60257758307	1400.12693900106	6104.65694375505	22	chr3	34666091	34671091
639	628	1905.09782594332	1404.53357244552	6025.94871058612	23	chr3	34671092	34676092
640	628	1778.46543379119	1415.01964034609	5992.45808834076	24	chr3	34676093	34681093
641	628	1904.73791732646	1405.38261493994	6023.81171036574	25	chr3	34681094	34686094
642	628	1760.38763144825	1410.63436880678	5968.34641075632	27	chr3	34691096	34696096
643	628	1879.93677121015	1165.42226567301	5987.9649255149	31	chr3	34711100	34716100
644	628	1914.44478312418	1116.5641068153	5977.08642456627	32	chr3	34716101	34721101
645	628	1728.40727026014	1333.79881532486	5913.00283885942	35	chr3	34731104	34736104
646	628	1745.03745874799	1323.44437939692	5995.52026893809	37	chr3	34741106	34746106
647	628	1703.09460694208	1399.96925983445	5964.89661520194	38	chr3	34746107	34751107
648	628	1889.6447245722	1399.07616056371	6109.45050517235	39	chr3	34751108	34756108
649	628	1563.75532183807	1457.98371128996	6024.23940370721	41	chr3	34761110	34766110
650	628	1790.02746480773	1676.84729369774	6050.86888524365	42	chr3	34766111	34771078
651	664	1861.10180909186	1393.39824063777	4619.72115295385	9	chr3	34601078	34606078
652	664	1625.60771592147	1346.59145438295	4662.55866275269	10	chr3	34606079	34611079
653	664	1619.81703092552	1458.79021286947	4705.59713841488	11	chr3	34611080	34616080
654	664	1736.93294886005	1396.42311124678	4598.7326327254	12	chr3	34616081	34621081
655	664	1834.08521272171	1263.511404259	4811.82173031488	13	chr3	34621082	34626082
656	664	1453.47355207203	1438.70352208422	4900.66197851887	14	chr3	34626083	34631083
657	664	1397.86203622679	1379.42019021019	4971.91924731539	15	chr3	34631084	34636084
658	664	1354.73613512962	1426.97033359476	4971.95354246476	16	chr3	34636085	34641085
659	664	1679.64443161465	1315.68188603049	4688.05478866825	17	chr3	34641086	34646086
660	664	1811.77093393684	1305.03781210971	4563.29873232775	18	chr3	34646087	34651087
661	664	1677.57586810356	1434.82452289308	4437.98655112146	20	chr3	34656089	34661089
662	664	1915.35605664311	1239.12130563995	4692.62377022489	22	chr3	34666091	34671091
663	664	1648.73157391777	1208.47276192898	6000	23	chr3	34671092	34676092
664	664	1864.53766318289	1242.4150786602	4614.64526098903	24	chr3	34676093	34681093
665	664	1995.66557706092	1393.59901024924	4475.20761056671	25	chr3	34681094	34686094
666	664	2003.09304258253	1379.65728702133	4519.86522995305	26	chr3	34686095	34691095
667	664	1858.10007699003	1415.86666264847	4546.82926681399	27	chr3	34691096	34696096
668	664	1855.46679420268	1273.99259422147	4690.28146306417	28	chr3	34696097	34701097
669	664	2049.12061525252	1429.49372468843	4436.13664274448	31	chr3	34711100	34716100
670	664	1825.06586511819	1297.04697430387	4791.87258207517	35	chr3	34731104	34736104
671	664	1776.24521547822	1312.85201354481	4720.51019004565	37	chr3	34741106	34746106
672	664	1820.35940880324	1390.36431014764	4851.01114065803	38	chr3	34746107	34751107
673	664	1952.97687220422	1575.49043545203	4475.92674315815	39	chr3	34751108	34756108
674	664	1657.67638924716	1408.43968182788	4606.29027291706	41	chr3	34761110	34766110
675	701	1835.55350808412	1572.78747896384	4629.29237244591	9	chr3	34601078	34606078
676	701	1851.11314278682	1561.08303483039	4583.02148965166	10	chr3	34606079	34611079
677	701	1861.83557656309	1505.48676020553	4533.68286672291	11	chr3	34611080	34616080
678	701	1793.89971697878	1348.25927390602	4375.33095056382	12	chr3	34616081	34621081
679	701	1830.4003475787	1615.82878742541	4517.8913347402	13	chr3	34621082	34626082
680	701	1889.39058780086	1626.40013915058	4555.31633816631	14	chr3	34626083	34631083
681	701	1780.00347049659	1205.56986019869	4455.7813018999	15	chr3	34631084	34636084
682	701	1790.21226487749	1279.72308719491	4456.84443394242	16	chr3	34636085	34641085
683	701	1799.50610802656	1305.71987937455	4482.14734958706	17	chr3	34641086	34646086
684	701	2074.99393690565	1408.14078875742	4488.60939837366	18	chr3	34646087	34651087
685	701	2091.11407493965	1377.13356870952	4530.01524021565	19	chr3	34651088	34656088
686	701	1980.35122213327	1489.87169981621	4450.62026767374	21	chr3	34661090	34666090
687	701	2041.9290081852	1442.85109913167	4579.60885428572	22	chr3	34666091	34671091
688	701	2183.90215993915	1400.451899941	4529.89917215973	23	chr3	34671092	34676092
689	701	2057.73242071541	1448.13661629033	4535.43632545613	24	chr3	34676093	34681093
690	701	2003.92926437416	1358.78184293289	4559.81668887915	25	chr3	34681094	34686094
691	701	1941.00413235483	1369.46670263254	4505.55963373299	26	chr3	34686095	34691095
692	701	2091.62338446227	1300.25121253225	4469.95840434803	28	chr3	34696097	34701097
693	701	1976.59688147654	1601.91725459898	4430.59920853756	29	chr3	34701098	34706098
694	701	2224.92276455157	1126.24889560267	4727.34147106456	31	chr3	34711100	34716100
695	701	1530.68492005732	1916.53770802813	4065.83023670037	34	chr3	34726103	34731103
696	701	1969.4039306504	1356.09656540219	4456.29181392032	35	chr3	34731104	34736104
697	701	2039.55974281382	1623.34870535118	4504.97327678327	38	chr3	34746107	34751107
698	701	1997.94407778463	1495.08007167844	4512.47750298349	39	chr3	34751108	34756108
699	701	1891.78138504749	1437.483261707	4320.58419038147	41	chr3	34761110	34766110
700	701	1918.99512726849	1358.97449577327	4386.41963580557	42	chr3	34766111	34771078
701	739	1616.11733552818	1735.72147024835	6069.91287145607	9	chr3	34601078	34606078
702	739	1498.88425410973	1727.51814973289	6058.78025912749	10	chr3	34606079	34611079
703	739	1935.15837747065	1976.51653465081	6222.7985062435	13	chr3	34621082	34626082
704	739	1825.69997303368	2093.05679481436	6227.03797700379	16	chr3	34636085	34641085
705	739	2044.18670854554	1944.8413415863	6009.09844488789	19	chr3	34651088	34656088
706	739	1105.26056222237	1775.15607469077	6051.51214730255	23	chr3	34671092	34676092
707	739	1154.21557334931	1774.50242805753	5977.70604377536	25	chr3	34681094	34686094
708	739	1373.32459382777	1882.68923676585	6075.69046733327	27	chr3	34691096	34696096
709	739	1663.48579200692	1909.27233516436	6173.4906738856	28	chr3	34696097	34701097
710	739	2077.08961170916	2094.0466212661	6112.13710002612	29	chr3	34701098	34706098
711	739	1257.73010906728	1932.72061900959	6038.94794143807	31	chr3	34711100	34716100
712	739	1349.23301865883	1813.27715182051	6100.80601130194	35	chr3	34731104	34736104
713	739	1414.93935716374	1762.85421563063	6023.98045595934	42	chr3	34766111	34771078
714	778	1564.73288494304	1789.2709575285	6197.76380203185	9	chr3	34601078	34606078
715	778	1287.38600215202	1834.32421776928	6223.09016446004	10	chr3	34606079	34611079
716	778	1362.71352756303	1997.58106370645	6186.09975137781	11	chr3	34611080	34616080
717	778	1731.11086486317	1555.35124471216	6178.04991153582	14	chr3	34626083	34631083
718	778	1698.73505891418	1547.7009991482	6270.63812413877	15	chr3	34631084	34636084
719	778	1282.27188130355	1573.34993248723	6127.66439279795	16	chr3	34636085	34641085
720	778	1605.16055468054	1546.70431942628	6209.21474522696	17	chr3	34641086	34646086
721	778	1513.54538931865	1452.18233676543	6083.50325812642	19	chr3	34651088	34656088
722	778	1060.1241454147	1652.6644161811	6072.96324232307	21	chr3	34661090	34666090
723	778	1118.60189958411	1629.57988162906	6149.284091318	22	chr3	34666091	34671091
724	778	1100.07991522818	1568.54232387304	6164.82765745433	23	chr3	34671092	34676092
725	778	883.455491115688	1511.34892233688	6105.24877170786	25	chr3	34681094	34686094
726	778	1110.17187820004	1464.65394840529	6403.0480398183	26	chr3	34686095	34691095
727	778	1208.6278230907	1527.43701045474	6287.98989210056	27	chr3	34691096	34696096
728	778	1456.28240298537	1351.06827344697	6368.34451770699	29	chr3	34701098	34706098
729	778	1343.58294989328	1504.9734088859	6256.13062862706	31	chr3	34711100	34716100
730	778	1350.33715223197	1549.0671876371	6255.58184684169	32	chr3	34716101	34721101
731	778	1463.55264596798	1627.4034556563	6240.99225177108	36	chr3	34736105	34741105
732	778	1581.34711355763	1443.84122404307	6194.86674088828	40	chr3	34756109	34761109
733	778	1501.43843696476	1499.55583412916	6217.57309085219	41	chr3	34761110	34766110
734	778	1245.75565419007	1599.87456759795	6108.25549585443	42	chr3	34766111	34771078
735	818	1324.59797427325	1704.05235171279	5371.51025829389	9	chr3	34601078	34606078
736	818	1306.65814389125	1720.81979956296	5281.56473705039	10	chr3	34606079	34611079
737	818	1248.21307441864	1777.82362253908	5335.08286833338	11	chr3	34611080	34616080
738	818	1649.04021712043	1584.21944562876	5214.00038084544	12	chr3	34616081	34621081
739	818	1739.28837889263	1453.07342114211	5236.23928588819	13	chr3	34621082	34626082
740	818	1800.20898455716	1408.71565493972	5301.64278935808	14	chr3	34626083	34631083
741	818	1558.39168873667	1478.11821526645	5321.78200952636	15	chr3	34631084	34636084
742	818	1635.70193707143	1441.67330737035	5256.49038416578	17	chr3	34641086	34646086
743	818	1434.99961841416	1541.46940225356	5266.2810235804	18	chr3	34646087	34651087
744	818	1950.87373967603	1551.76070705297	5003.82402305072	20	chr3	34656089	34661089
745	818	1864.38703728121	1580.69639225771	5147.99067688437	21	chr3	34661090	34666090
746	818	1730.00651743214	1677.91044653246	5110.06795871666	22	chr3	34666091	34671091
747	818	1825.32252663891	1330.41958260258	5105.76769362411	24	chr3	34676093	34681093
748	818	1598.09960703667	1577.79218479819	5059.92920407319	25	chr3	34681094	34686094
749	818	1538.63530306595	1581.9449806623	5175.754473124	26	chr3	34686095	34691095
750	818	1690.70532651159	1588.29167901501	5195.79485327941	27	chr3	34691096	34696096
751	818	1674.57784370145	1575.40084257869	5126.30946748888	28	chr3	34696097	34701097
752	818	1818.43924288395	1625.14711798139	5094.45352892148	29	chr3	34701098	34706098
753	818	1755.82306774592	1483.39576895561	5050.43033223146	31	chr3	34711100	34716100
754	818	1753.92753147708	1505.35264728953	5163.46113844286	37	chr3	34741106	34746106
755	818	1700.37406835705	1465.69374192907	5236.43376035236	38	chr3	34746107	34751107
756	818	1481.62242717665	1589.34282879474	5316.89457188619	39	chr3	34751108	34756108
757	818	1511.84120707987	1615.14112671453	5273.72651328991	41	chr3	34761110	34766110
758	818	1834.77275639116	1565.23432687443	5202.38800069553	42	chr3	34766111	34771078
759	859	1479.14949445746	1427.44200365737	6558.94843382431	10	chr3	34606079	34611079
760	859	1568.6599726412	1621.30828677929	6547.83862654463	14	chr3	34626083	34631083
761	859	1525.18507711853	1553.04878651997	6493.96143937417	15	chr3	34631084	34636084
762	859	1531.3932072401	1513.8639390223	6549.87391200037	16	chr3	34636085	34641085
763	859	1633.21243687033	1447.15775303177	6503.429693341	17	chr3	34641086	34646086
764	859	1686.7110998045	1388.96176629059	6713.38334141349	19	chr3	34651088	34656088
765	859	1526.84679078498	1536.59234169135	6662.38590401048	21	chr3	34661090	34666090
766	859	1517.16873427925	1611.921171767	6708.28722592298	22	chr3	34666091	34671091
767	859	1530.16026446229	1519.61744620478	6604.78442690977	23	chr3	34671092	34676092
768	859	1576.51433812568	1513.57430946677	6564.97496823997	24	chr3	34676093	34681093
769	859	1552.47258836377	1567.26503706425	6684.12562712909	27	chr3	34691096	34696096
770	859	1698.2768505767	1500.27897337669	6620.96512321356	28	chr3	34696097	34701097
771	859	1814.65271894834	1355.27827068457	6620.74819712772	29	chr3	34701098	34706098
772	859	2073.66530643497	1737.11200108478	6618.1906190889	31	chr3	34711100	34716100
773	859	1795.8916010486	1607.68808015951	6689.71821957166	32	chr3	34716101	34721101
774	859	1480.63947075279	1654.5020267755	6945.38650535515	34	chr3	34726103	34731103
775	859	1598.99550249906	1608.0695541027	6740.94153736369	35	chr3	34731104	34736104
776	859	1654.59711271355	1438.11572762359	6708.89540361489	36	chr3	34736105	34741105
777	859	1587.78408691594	1588.73196690552	6776.34904468986	37	chr3	34741106	34746106
778	859	1639.27785102385	1724.81379239192	6791.14994722257	38	chr3	34746107	34751107
779	859	1533.21479341497	1626.08076333304	6439.50100115247	41	chr3	34761110	34766110
780	859	1360.83657514405	1686.20921413265	6461.40848528308	42	chr3	34766111	34771078
781	901	1549.30129423464	1592.58242021368	5186.12725906415	9	chr3	34601078	34606078
782	901	1802.4227153483	1475.82942134525	5154.86027013914	10	chr3	34606079	34611079
783	901	1557.5830565503	1733.40565332074	5233.88729349778	11	chr3	34611080	34616080
784	901	1591.12350551651	1720.03349504386	5183.86289543556	14	chr3	34626083	34631083
785	901	1609.76721222225	1756.38532934355	5144.11324591202	15	chr3	34631084	34636084
786	901	1589.23309586377	1803.01020716247	5141.8915004676	16	chr3	34636085	34641085
787	901	1744.85276690035	1351.78052442696	5150.52656178533	20	chr3	34656089	34661089
788	901	1823.29102926862	1356.35211986034	5026.56459079802	21	chr3	34661090	34666090
789	901	1826.29315745803	1384.45954938757	5085.64114846322	22	chr3	34666091	34671091
790	901	1764.15478306331	1401.06517599749	5108.02795689736	23	chr3	34671092	34676092
791	901	1270.48437853206	1590.82831170017	5444.07472817021	26	chr3	34686095	34691095
792	901	1353.1717186784	1546.38852426138	5544.99335701165	27	chr3	34691096	34696096
793	901	1654.12256078698	1423.41386489388	5310.6953608751	31	chr3	34711100	34716100
794	901	1218.7097002246	1307.03924077789	5389.23073013966	32	chr3	34716101	34721101
795	901	1653.93377650212	1296.51621177199	5427.69023307315	34	chr3	34726103	34731103
796	901	1488.92499124288	1410.00641051969	5330.28760149891	35	chr3	34731104	34736104
797	901	1700.54901471628	1310.42739440691	5325.6093660171	37	chr3	34741106	34746106
798	901	1650.99300044319	1372.68369272987	5433.86644315588	38	chr3	34746107	34751107
799	901	1579.19957419823	1366.28624769894	5342.07602495479	39	chr3	34751108	34756108
800	901	1408.8916364804	1299.83554750354	5268.07537294714	40	chr3	34756109	34761109
801	901	1762.96008185849	1631.4196885155	5294.83854277432	41	chr3	34761110	34766110
802	901	1802.25152051827	1538.2527801219	5229.3642427095	42	chr3	34766111	34771078
803	944	1664.17529433946	1363.00914730819	5610.38002733007	9	chr3	34601078	34606078
804	944	1698.41080226151	1476.82213336901	5280.73294042681	10	chr3	34606079	34611079
805	944	1770.36416134841	1436.22253224196	5664.10999471054	12	chr3	34616081	34621081
806	944	1738.47298854424	1387.13860899078	5599.40700130414	13	chr3	34621082	34626082
807	944	1797.79470569268	1421.62536943235	5646.7977891646	14	chr3	34626083	34631083
808	944	1554.97040861098	1302.53941674254	5621.44688371579	20	chr3	34656089	34661089
809	944	1513.03403465914	1346.3888367069	5575.97624958724	21	chr3	34661090	34666090
810	944	2028.0291632854	1513.71305062133	5701.82133800399	22	chr3	34666091	34671091
811	944	2063.24590273154	1495.1292439103	5682.9903215377	23	chr3	34671092	34676092
812	944	1853.72654993423	1412.1220008673	5613.30063839082	24	chr3	34676093	34681093
813	944	1644.45143343604	1353.74720022098	5569.9707380464	25	chr3	34681094	34686094
814	944	1603.41210421212	1104.07587695551	5441.0529462574	26	chr3	34686095	34691095
815	944	2180.88021962319	1420.59745692297	5880.32781968378	27	chr3	34691096	34696096
816	944	2135.15851710757	1427.16658633434	5747.8321004235	28	chr3	34696097	34701097
817	944	2001.999973382	1314.5969851485	5706.38289002744	29	chr3	34701098	34706098
818	944	1647.66359801851	1235.74514187889	5676.21149767807	34	chr3	34726103	34731103
819	944	2125.68727746162	1322.76972016645	5732.28318710056	35	chr3	34731104	34736104
820	944	2059.7771114102	1464.56612292633	5821.23870599997	37	chr3	34741106	34746106
821	944	1854.33272404318	1482.436848141	5615.96113657037	38	chr3	34746107	34751107
822	944	1569.6701446051	1213.4553948261	5673.29359355325	42	chr3	34766111	34771078
823	988	1621.51620052016	1172.78174760378	5861.80680746345	9	chr3	34601078	34606078
824	988	1632.47664967628	1479.31338588909	5620.36781777852	10	chr3	34606079	34611079
825	988	1654.49476191672	1335.0819577852	5414.32509452401	14	chr3	34626083	34631083
826	988	1619.01850755623	1352.22844486059	5369.47263570051	15	chr3	34631084	34636084
827	988	1556.74530532895	1416.78227338911	5412.75654325052	16	chr3	34636085	34641085
828	988	1766.97580800589	1376.1600897412	5587.0323668899	20	chr3	34656089	34661089
829	988	1764.71573845203	1275.31088924691	5770.06608192047	21	chr3	34661090	34666090
830	988	1747.09838561697	1394.6019578655	5777.29570272513	22	chr3	34666091	34671091
831	988	1777.31507552852	1278.52687484531	5673.65235243405	23	chr3	34671092	34676092
832	988	1712.14993389173	1234.33971807324	5585.13393131964	24	chr3	34676093	34681093
833	988	1784.30317079683	1424.20084516528	5488.89197261943	25	chr3	34681094	34686094
834	988	1760.3441095919	1099.07991584301	5619.60433176977	26	chr3	34686095	34691095
835	988	1861.05852352355	1250.69088053063	5540.98296145648	28	chr3	34696097	34701097
836	988	2035.32663816457	1055.93256388307	5538.04547359406	29	chr3	34701098	34706098
837	988	2113.86333487278	1288.8179601485	5502.30750126217	31	chr3	34711100	34716100
838	988	1622.55232383335	1204.60131708968	5342.07638920867	32	chr3	34716101	34721101
839	988	1653.83934234952	1635.97576173302	5477.6229995388	34	chr3	34726103	34731103
840	988	1637.80126651111	1611.99980809433	5400.20144694441	35	chr3	34731104	34736104
841	988	2260.50584768594	1186.05084763011	5507.60716466327	36	chr3	34736105	34741105
842	988	1825.08455872262	1420.38814008741	5348.73737797809	37	chr3	34741106	34746106
843	988	1740.03037537628	1267.95167907252	5569.40614821136	38	chr3	34746107	34751107
844	988	1968.95284977504	1211.26267214226	5659.1471238395	39	chr3	34751108	34756108
845	988	1952.77905711445	1048.05663937642	5640.34379246467	40	chr3	34756109	34761109
846	988	1743.47368521171	1227.8747492708	5592.22380098129	41	chr3	34761110	34766110
847	988	1944.88662457499	1135.78956708118	5683.53959881209	42	chr3	34766111	34771078
848	1033	1753.26159759158	1826.66068317619	5849.81481792124	11	chr3	34611080	34616080
849	1033	1760.40503823736	1769.66271626818	5796.29499081584	12	chr3	34616081	34621081
850	1033	1723.25612887436	1710.72801155725	5857.86882816551	13	chr3	34621082	34626082
851	1033	2205.87981401343	1556.11714595443	6091.56279041764	14	chr3	34626083	34631083
852	1033	2279.2418839937	1581.32967513318	5999.99999996551	15	chr3	34631084	34636084
853	1033	2171.76026137219	1586.89886610144	6081.49632908541	16	chr3	34636085	34641085
854	1033	1564.53631113266	1824.05760845929	6085.89604985829	17	chr3	34641086	34646086
855	1033	1511.80270522854	1712.53307032497	6067.65154864548	19	chr3	34651088	34656088
856	1033	1452.35571193177	1813.39486725062	5982.75531256622	20	chr3	34656089	34661089
857	1033	1346.40829949885	1847.3132302118	6139.53007157763	23	chr3	34671092	34676092
858	1033	1327.69428066464	1781.63721313768	6051.15198053046	24	chr3	34676093	34681093
859	1033	1427.55706498888	1636.83498121693	5900.25738650095	25	chr3	34681094	34686094
860	1033	1429.9173595901	1616.13224013867	5874.01808913386	26	chr3	34686095	34691095
861	1033	2309.99999999992	1821.02062791826	5999.99999999929	27	chr3	34691096	34696096
862	1033	1538.67005484385	1888.1130391176	6034.2037758854	31	chr3	34711100	34716100
863	1033	1473.93387547791	1938.76558651139	6095.48220110972	34	chr3	34726103	34731103
864	1033	1670.00219411406	1644.80125611356	5919.42756922656	35	chr3	34731104	34736104
865	1033	1596.43561647174	1651.10845942693	5752.2745804254	37	chr3	34741106	34746106
866	1033	1606.67696469193	1700.88586157242	5807.98649375964	38	chr3	34746107	34751107
867	1033	1677.62613875869	1721.77703183203	5805.91953174155	39	chr3	34751108	34756108
868	1033	1573.88365775047	1740.34093413107	5869.59059673656	40	chr3	34756109	34761109
869	1033	1592.03193467995	1758.63310200295	5823.61617621764	41	chr3	34761110	34766110
870	1033	1519.36531184968	1773.0319324188	5775.30618645905	42	chr3	34766111	34771078
871	1079	1755.75332326388	1498.79991561545	6330.77493061135	9	chr3	34601078	34606078
872	1079	1851.37783401505	1493.63155224882	6292.43528271248	11	chr3	34611080	34616080
873	1079	1900.5030548354	1709.79397749505	6131.0549214359	12	chr3	34616081	34621081
874	1079	1734.27083216935	1850.061745559	5966.10102051825	13	chr3	34621082	34626082
875	1079	2105.31750490001	1446.37726935668	6100.00000000144	15	chr3	34631084	34636084
876	1079	2189.19881611581	1411.70566973462	6166.65419636278	16	chr3	34636085	34641085
877	1079	1920.70700462215	1579.36788521094	6073.36826560686	18	chr3	34646087	34651087
878	1079	1889.37320419645	1509.10650534255	6095.39001503547	19	chr3	34651088	34656088
879	1079	1800.35212783077	1345.07262196087	6189.5599341673	20	chr3	34656089	34661089
880	1079	1891.77714562702	1478.03694535762	5968.93094171245	21	chr3	34661090	34666090
881	1079	2463.99999040634	1500.62175875887	5700.00000028937	23	chr3	34671092	34676092
882	1079	2147.99187494462	1458.01571045274	5980.80180869456	24	chr3	34676093	34681093
883	1079	1864.51002989206	1589.72364296114	5925.06222345235	25	chr3	34681094	34686094
884	1079	1823.44842278656	1630.70332357897	6087.19359111165	26	chr3	34686095	34691095
885	1079	1710.01821821332	1904.43745557038	6374.37585856312	27	chr3	34691096	34696096
886	1079	2211.8574623669	1569.39853185107	6028.05484463572	28	chr3	34696097	34701097
887	1079	2313.77543207434	1638.1180304432	6153.85111359755	29	chr3	34701098	34706098
888	1079	2163.52216804076	1642.17985923458	6108.93881576409	31	chr3	34711100	34716100
889	1079	1788.29117808924	1650.72683917258	5998.48848173501	34	chr3	34726103	34731103
890	1079	1576.60881265125	1758.58342993584	5982.50797213696	35	chr3	34731104	34736104
891	1079	1776.11623188977	1615.04902235973	5988.77072646159	37	chr3	34741106	34746106
892	1079	1774.44370038057	1684.74359440837	6116.43272726378	38	chr3	34746107	34751107
893	1079	1214.055648087	1725.84593547907	6045.50184716608	40	chr3	34756109	34761109
894	1079	1255.59431971553	1777.67144361485	6008.75240914252	41	chr3	34761110	34766110
895	1079	1699.94393488429	1717.82397429022	5955.32944541889	42	chr3	34766111	34771078
896	1126	1263.24911856832	1662.11596045551	3267.4013596436	10	chr3	34606079	34611079
897	1126	1318.21047704584	1800.32902153686	3146.93880244698	11	chr3	34611080	34616080
898	1126	1802.26668592002	1763.06918172938	3010.99309192036	13	chr3	34621082	34626082
899	1126	1259.99431802044	1789.49230850216	3310.64458970054	14	chr3	34626083	34631083
900	1126	1535.23653817096	1884.20888982119	3163.98060805556	15	chr3	34631084	34636084
901	1126	1359.18154783767	1830.0314142785	3183.23960154416	16	chr3	34636085	34641085
902	1126	1328.29905355387	1685.5069741215	3281.52422777459	17	chr3	34641086	34646086
903	1126	1324.77873770953	1668.15005868952	3334.05871018058	18	chr3	34646087	34651087
904	1126	1368.47333500561	1682.71082206651	3182.43327980692	19	chr3	34651088	34656088
905	1126	1436.00155036638	1380.25536266071	3270.11193283397	20	chr3	34656089	34661089
906	1126	1301.94434019324	1518.65679442164	3233.04503831353	22	chr3	34666091	34671091
907	1126	1225.14989676917	1451.06158945137	3314.40884874767	23	chr3	34671092	34676092
908	1126	1468.84849613708	1581.62101584342	3181.32507772731	24	chr3	34676093	34681093
909	1126	1547.46738158554	1704.15086984962	3189.42489577439	25	chr3	34681094	34686094
910	1126	1487.66661297962	1656.99797668461	3240.47202448585	26	chr3	34686095	34691095
911	1126	1397.72194401724	1391.87666015038	3475.70176648501	27	chr3	34691096	34696096
912	1126	1413.84612731898	1646.16824576187	3227.90549410038	28	chr3	34696097	34701097
913	1126	1615.62849616959	1710.02558853555	3231.21945237779	29	chr3	34701098	34706098
914	1126	1423.60832025764	1669.30822028057	3062.91499866221	31	chr3	34711100	34716100
915	1126	1271.14930244183	1178.99691894822	2299.99996824257	33	chr3	34721102	34726102
916	1126	1200.0582454568	1546.03290514305	3304.67430786336	34	chr3	34726103	34731103
917	1126	1242.68672054025	1520.53099418928	3226.49206674509	35	chr3	34731104	34736104
918	1126	1463.03037245597	1927.45306424399	3116.70136654432	37	chr3	34741106	34746106
919	1126	1293.38851367872	1598.93680182231	3160.74370693141	38	chr3	34746107	34751107
920	1126	1408.62586594741	1697.81744260488	3133.41657354346	40	chr3	34756109	34761109
921	1174	1503.85941157587	2081.82204106311	4869.48579776928	9	chr3	34601078	34606078
922	1174	1393.93725825119	2040.88250584799	4976.66771099604	10	chr3	34606079	34611079
923	1174	1352.85258844948	2089.1270602007	5030.03517206472	15	chr3	34631084	34636084
924	1174	1842.35044817799	1852.56053793757	4607.57960913463	17	chr3	34641086	34646086
925	1174	1813.46352329759	1921.92266932214	4752.29458193117	18	chr3	34646087	34651087
926	1174	1893.34862526818	1999.00864914279	4721.43943142654	19	chr3	34651088	34656088
927	1174	1891.05000486013	1853.7611461695	4662.30025862441	20	chr3	34656089	34661089
928	1174	976.310340372778	2071.01671689187	4870.31695287237	21	chr3	34661090	34666090
929	1174	907.594715510368	2149.11435950874	4853.44175781088	23	chr3	34671092	34676092
930	1174	948.671093477727	2194.08003412015	4914.70483635815	25	chr3	34681094	34686094
931	1174	1747.17583130646	1944.14059875162	4814.10615309795	29	chr3	34701098	34706098
932	1174	1004.94348491648	2197.50095734308	4924.12166387062	31	chr3	34711100	34716100
933	1174	960.491674217929	2226.42402172073	4872.87739145865	37	chr3	34741106	34746106
934	1174	1846.15263575111	1845.92032801815	4744.64474881552	38	chr3	34746107	34751107
935	1174	1698.80975559323	1820.47512609629	4788.56070001014	41	chr3	34761110	34766110
936	1174	1181.33510155795	2068.15416225466	4827.45719859809	42	chr3	34766111	34771078
937	1223	1591.28212026017	1410.3722691094	4039.5929680251	10	chr3	34606079	34611079
938	1223	1698.93258865571	1535.06909840931	3961.69346182247	11	chr3	34611080	34616080
939	1223	1616.35836707514	1461.33708659769	3896.58566268422	12	chr3	34616081	34621081
940	1223	1625.66243803904	1400.7834074632	3742.21147371839	13	chr3	34621082	34626082
941	1223	1776.77884361737	1332.48510983002	4008.12913928381	15	chr3	34631084	34636084
942	1223	1684.67481143889	1403.31600635518	3864.28576007925	16	chr3	34636085	34641085
943	1223	1480.69733292408	1386.62423998596	3789.52778341801	19	chr3	34651088	34656088
944	1223	1479.7584338849	1399.21005124493	3691.19946824564	20	chr3	34656089	34661089
945	1223	1386.31765613111	1337.3070948232	3634.97941264372	21	chr3	34661090	34666090
946	1223	1422.82129410539	1358.10711252682	3795.14636366584	22	chr3	34666091	34671091
947	1223	1635.75674517326	1259.23770600837	4061.30861414496	25	chr3	34681094	34686094
948	1223	1424.74197053039	1242.721683724	3762.2279323846	27	chr3	34691096	34696096
949	1223	1469.72199244285	1360.8659937873	3847.66799619785	28	chr3	34696097	34701097
950	1223	1362.43234797368	1412.93073292907	3731.09455996779	29	chr3	34701098	34706098
951	1223	1321.17999235146	1474.59701838119	3717.46480757619	34	chr3	34726103	34731103
952	1223	1327.1078165882	1485.26654136324	3652.33335426656	35	chr3	34731104	34736104
953	1223	1323.26401085487	1454.31809970844	3563.2370164967	37	chr3	34741106	34746106
954	1223	1400.07145036559	1521.87712604853	3695.92519481529	38	chr3	34746107	34751107
955	1223	1529.06266602709	1501.83676148844	3752.62279562672	39	chr3	34751108	34756108
956	1223	1588.59281937089	1379.33183759553	3902.24934669327	41	chr3	34761110	34766110
957	1223	1651.98865217201	1521.75378078329	3788.88465997418	42	chr3	34766111	34771078
958	1273	1845.20078091629	1348.10322195039	4646.81852743282	9	chr3	34601078	34606078
959	1273	1269.16458695751	1841.4089938961	4094.95490508466	10	chr3	34606079	34611079
960	1273	1438.90059960043	1922.76055772279	4253.73992354011	11	chr3	34611080	34616080
961	1273	1387.01201267774	1888.08636693902	4219.82454397867	12	chr3	34616081	34621081
962	1273	1404.01727029545	1844.03039781603	4172.78564096867	14	chr3	34626083	34631083
963	1273	1378.81222755581	1798.91953151379	4136.97356819016	15	chr3	34631084	34636084
964	1273	1363.90217729637	1774.18504442777	4238.99715484948	17	chr3	34641086	34646086
965	1273	1414.61195806297	1827.51973994164	4338.9853176038	19	chr3	34651088	34656088
966	1273	1229.28954003809	1811.10077484246	4303.48776451333	20	chr3	34656089	34661089
967	1273	1386.00000431062	1750.39048424643	4585.31425498828	21	chr3	34661090	34666090
968	1273	1747.06216382041	1766.99590606323	4646.31500244315	22	chr3	34666091	34671091
969	1273	1081.11703362684	1894.38631824673	4242.51273023623	23	chr3	34671092	34676092
970	1273	1286.30019584068	1569.72238927268	4259.65346026773	27	chr3	34691096	34696096
971	1273	1109.58740812617	1741.79092698128	4138.35431846408	28	chr3	34696097	34701097
972	1273	1111.39010226055	1792.83986568618	4272.82961394141	29	chr3	34701098	34706098
973	1273	1731.03503638429	1756.40085672881	4487.31932121348	31	chr3	34711100	34716100
974	1273	1860.27973265198	1692.74603695353	4710.01951335816	32	chr3	34716101	34721101
975	1273	1827.44228586625	1902.71083797824	4644.14949596565	34	chr3	34726103	34731103
976	1273	1098.47331509626	1653.78816160095	4250.7739713914	35	chr3	34731104	34736104
977	1273	1859.24137933017	1662.02946809458	4724.72948901419	37	chr3	34741106	34746106
978	1273	1197.23025984167	1843.19318879188	4341.50048655149	38	chr3	34746107	34751107
979	1273	1307.85963199133	1837.69677572782	4297.77161199131	41	chr3	34761110	34766110
980	1273	1492.69130291252	1628.6697134268	4500.87590298613	42	chr3	34766111	34771078
981	1324	1663.98869527128	1719.91485486061	5164.45515827547	9	chr3	34601078	34606078
982	1324	1536.39866769214	1729.34271702027	5305.65611418899	10	chr3	34606079	34611079
983	1324	1453.96219251685	1655.38662300822	5475.2493411722	12	chr3	34616081	34621081
984	1324	1522.83955222203	1686.09206536734	5458.95264949943	14	chr3	34626083	34631083
985	1324	1532.32330872315	1771.67386556558	5502.57379942278	15	chr3	34631084	34636084
986	1324	1563.60921657206	1602.32481830975	5448.55475432068	17	chr3	34641086	34646086
987	1324	1602.78379512643	1609.45744436607	5458.04577994998	18	chr3	34646087	34651087
988	1324	1439.8307571739	1629.21662462178	5331.58106643269	19	chr3	34651088	34656088
989	1324	1446.56806602939	1626.66314614085	5392.04472093422	20	chr3	34656089	34661089
990	1324	1554.42514712357	1610.84207279046	5407.56545501746	21	chr3	34661090	34666090
991	1324	1736.16991224947	1590.99628029502	5465.33614563067	22	chr3	34666091	34671091
992	1324	1773.28771501411	1642.62061916225	5524.09624722198	23	chr3	34671092	34676092
993	1324	1788.78181760146	1614.20895862672	5432.95218053219	24	chr3	34676093	34681093
994	1324	1557.73209916126	1498.00319567186	5402.03133451736	25	chr3	34681094	34686094
995	1324	1598.22793175475	1486.82440140827	5305.06928218745	26	chr3	34686095	34691095
996	1324	1561.72118894013	1646.77985251209	5420.94704243593	27	chr3	34691096	34696096
997	1324	1552.6799036142	1650.88513050465	5417.97568479408	28	chr3	34696097	34701097
998	1324	1317.29961081939	1557.36743085421	5365.04093293776	29	chr3	34701098	34706098
999	1324	1643.76636284922	1601.72151994203	5442.58586491085	31	chr3	34711100	34716100
1000	1324	1461.83137261843	1623.02236763535	5390.80739696235	34	chr3	34726103	34731103
1001	1324	1373.17311054226	1620.94090317365	5557.2855417465	35	chr3	34731104	34736104
1002	1324	1496.80219191552	1727.94001004925	5508.43029118312	36	chr3	34736105	34741105
1003	1324	1322.64513694021	1762.55989213566	5402.81143613355	37	chr3	34741106	34746106
1004	1324	1291.4350762742	1764.31661012568	5397.9554028486	38	chr3	34746107	34751107
1005	1324	1363.64049553055	1686.78900979634	5450.53231847105	39	chr3	34751108	34756108
1006	1324	1280.37197461461	1712.75766863682	5403.36165506161	40	chr3	34756109	34761109
1007	1324	1199.70024023952	1834.3166048388	5489.53030458887	41	chr3	34761110	34766110
1008	1324	1258.79018794869	1806.69858114184	5506.79252129913	42	chr3	34766111	34771078
1009	1376	1373.68563860041	1696.03393730523	4741.92654187923	9	chr3	34601078	34606078
1010	1376	1430.33937978851	1193.05642302467	4836.52448913884	10	chr3	34606079	34611079
1011	1376	1403.95451335936	1771.54648845129	4645.13467280742	11	chr3	34611080	34616080
1012	1376	1365.80481704591	1370.67823487046	4758.59594458471	14	chr3	34626083	34631083
1013	1376	1298.95728442553	1226.6829073164	4810.86859022282	15	chr3	34631084	34636084
1014	1376	1597.93625860653	1738.96709880444	5054.35199624577	19	chr3	34651088	34656088
1015	1376	1831.29816404668	1560.34195661354	4953.51741179409	20	chr3	34656089	34661089
1016	1376	1499.89384273907	1718.81828190823	4886.92113417404	21	chr3	34661090	34666090
1017	1376	1709.51339725832	1565.60890946082	4762.81673834033	22	chr3	34666091	34671091
1018	1376	1692.63370135373	1552.04487742882	5034.43843117628	23	chr3	34671092	34676092
1019	1376	1810.43729844197	1627.27477493761	5070.20936457205	24	chr3	34676093	34681093
1020	1376	1566.76431741789	1863.28059764084	4874.18982976865	29	chr3	34701098	34706098
1021	1376	1566.2527768435	1822.40508444168	4938.01532429641	31	chr3	34711100	34716100
1022	1376	1651.23710710077	1612.76654182412	5235.5305310848	34	chr3	34726103	34731103
1023	1376	1631.35451610219	1634.69098647053	5076.92895103672	35	chr3	34731104	34736104
1024	1376	1635.74713850769	1773.87578732635	5049.32709924599	38	chr3	34746107	34751107
1025	1376	1424.26799086774	1725.1042059603	5013.52955840118	39	chr3	34751108	34756108
1026	1376	1528.74518308311	1645.26318504751	4912.91056600337	40	chr3	34756109	34761109
1027	1376	1660.01264079852	1524.93027506458	4806.12938556046	42	chr3	34766111	34771078
1028	1429	2054.30618083437	985.352982615486	6212.49953650641	9	chr3	34601078	34606078
1029	1429	2166.19924845441	962.279943718665	6329.98087789182	11	chr3	34611080	34616080
1030	1429	2015.85266844679	1005.81816729771	6241.59676086819	12	chr3	34616081	34621081
1031	1429	2003.52568283321	954.57774879897	6340.3587287726	14	chr3	34626083	34631083
1032	1429	1794.9644290686	1460.40787239515	6162.95615528816	17	chr3	34641086	34646086
1033	1429	1702.26381053509	1453.82141234133	6043.77341903034	18	chr3	34646087	34651087
1034	1429	1677.153178195	1059.57683096363	6120.93884532435	19	chr3	34651088	34656088
1035	1429	1793.8862011521	1375.59669170766	6009.87781747375	20	chr3	34656089	34661089
1036	1429	1703.33036816354	1400.91453825257	5999.41581841406	21	chr3	34661090	34666090
1037	1429	1707.38185077173	1193.44982722436	6135.6658958034	24	chr3	34676093	34681093
1038	1429	1671.75804160585	1189.87419744052	6069.86120938684	25	chr3	34681094	34686094
1039	1429	1633.01344212149	1353.49162392619	6071.73641295325	26	chr3	34686095	34691095
1040	1429	1778.03061372146	1189.03131747143	6143.64847018944	27	chr3	34691096	34696096
1041	1429	1629.71540453931	1137.62969524509	6109.88850176802	28	chr3	34696097	34701097
1042	1429	1600.97496349136	1493.41804167001	6047.79349215076	29	chr3	34701098	34706098
1043	1429	1556.7256276359	1435.18747893734	6061.05290978421	31	chr3	34711100	34716100
1044	1429	1561.77069831211	1332.64938758297	6055.28614881795	32	chr3	34716101	34721101
1045	1429	1544.8823716384	1622.30610611289	6147.09733794658	34	chr3	34726103	34731103
1046	1429	1753.15137046612	1409.32671351081	6065.43479245625	37	chr3	34741106	34746106
1047	1429	1735.68918855302	1453.22643753441	6050.2884359353	39	chr3	34751108	34756108
1048	1429	1627.12943861947	1516.91745359981	6023.07076163122	41	chr3	34761110	34766110
1049	1483	1463.35024183537	1646.07089957917	6162.46001705529	14	chr3	34626083	34631083
1050	1483	2147.87547812401	979.306450667229	5733.07385773494	15	chr3	34631084	34636084
1051	1483	2131.56595430846	1021.18721496234	5712.08525314706	16	chr3	34636085	34641085
1052	1483	1329.72757264691	1449.73385734965	6308.68192577189	26	chr3	34686095	34691095
1053	1483	1478.443579185	1486.8500399281	6337.50564101543	27	chr3	34691096	34696096
1054	1483	1649.7003428188	1625.39439077599	6269.41726279298	31	chr3	34711100	34716100
1055	1483	1749.90959700721	1595.79487948124	6336.06222595657	34	chr3	34726103	34731103
1056	1483	1603.09449991095	1612.81956923009	6182.92119773767	38	chr3	34746107	34751107
1057	1483	1566.41498059321	1404.84348562447	6209.83986093494	41	chr3	34761110	34766110
1058	1483	1632.93154520216	1370.06430799548	6244.28268216616	42	chr3	34766111	34771078
1059	1538	1640.00059553941	1382.00776341464	6475.58582319129	10	chr3	34606079	34611079
1060	1538	1663.7074844146	1654.91539090091	6367.29349104429	11	chr3	34611080	34616080
1061	1538	1668.61980246443	1547.3532696619	6355.75170272675	12	chr3	34616081	34621081
1062	1538	1521.17051620033	1327.16478613366	6517.38324817064	13	chr3	34621082	34626082
1063	1538	1562.89491919739	1331.22520913047	6468.56022257811	14	chr3	34626083	34631083
1064	1538	1642.22077197897	1227.8406917707	6587.98477515912	15	chr3	34631084	34636084
1065	1538	1658.3776739378	1238.78441847883	6631.94118238765	16	chr3	34636085	34641085
1066	1538	1784.82617309756	1256.32086754492	6579.32778448316	17	chr3	34641086	34646086
1067	1538	1388.11148888491	1223.16645388334	6312.41061701972	19	chr3	34651088	34656088
1068	1538	1563.68980148351	1374.52682283746	6315.82456799868	20	chr3	34656089	34661089
1069	1538	1518.30829176824	1204.37466826777	6291.46312769648	23	chr3	34671092	34676092
1070	1538	1476.09291289392	1162.57485878299	6288.83444174355	24	chr3	34676093	34681093
1071	1538	1665.36152806183	1187.2790221213	6409.48841814165	25	chr3	34681094	34686094
1072	1538	1385.7495297175	1206.42299520891	6180.39835550828	26	chr3	34686095	34691095
1073	1538	616.000000000004	462.000000000006	7100	28	chr3	34696097	34701097
1074	1538	1763.56546231141	1157.59692482634	6505.40330085943	34	chr3	34726103	34731103
1075	1538	1854.37256574128	1244.31474197808	6486.36848695956	35	chr3	34731104	34736104
1076	1538	1460.17724081689	1378.28445278055	6283.43564860491	41	chr3	34761110	34766110
1077	1538	1563.82298016618	1394.68641221816	6336.45794040636	42	chr3	34766111	34771078
1078	1594	1644.76681135534	1631.77555958276	5423.9799431341	9	chr3	34601078	34606078
1079	1594	1637.96214263913	1529.96673373628	5369.88674737722	10	chr3	34606079	34611079
1080	1594	1640.13566709135	1530.15376934248	5424.88408959397	11	chr3	34611080	34616080
1081	1594	1634.51642261308	1508.73853900726	5442.99333302628	12	chr3	34616081	34621081
1082	1594	1589.59501262848	1493.73976919331	5421.24268867111	13	chr3	34621082	34626082
1083	1594	1665.89773376351	1502.96503472618	5360.5404576142	14	chr3	34626083	34631083
1084	1594	1655.57681704226	1569.97892476117	5367.71147366992	15	chr3	34631084	34636084
1085	1594	2017.55322264381	1502.39256141731	5620.86725391497	19	chr3	34651088	34656088
1086	1594	1763.17343785772	1640.43292060363	5355.62806415649	20	chr3	34656089	34661089
1087	1594	1777.63654739106	1423.87375940317	5588.37750523778	22	chr3	34666091	34671091
1088	1594	1694.81674991223	1871.8273225673	5342.01900766167	26	chr3	34686095	34691095
1089	1594	1670.48799828485	1786.97578473251	5333.3137283212	27	chr3	34691096	34696096
1090	1594	1697.63453392365	1765.41407882201	5290.34119305782	28	chr3	34696097	34701097
1091	1594	1630.20346756139	1685.20732898518	5538.43982919929	29	chr3	34701098	34706098
1092	1594	1704.11527716081	1558.71024261214	5458.80299632046	31	chr3	34711100	34716100
1093	1594	1788.70978044392	1468.95716882306	5509.05637826311	34	chr3	34726103	34731103
1094	1594	1848.70355548501	1411.91133942993	5521.7450567316	35	chr3	34731104	34736104
1095	1594	1662.00312752708	1591.5162406852	5358.58549376895	37	chr3	34741106	34746106
1096	1594	1584.72204180485	1664.66679296555	5247.03622073378	38	chr3	34746107	34751107
1097	1594	1593.12224256796	1715.35316260933	5222.92082740861	40	chr3	34756109	34761109
1098	1651	1922.89771015751	1688.8902323496	4780.86377709558	9	chr3	34601078	34606078
1099	1651	2540.30272621554	2110.471876282	4356.20391115825	15	chr3	34631084	34636084
1100	1651	1826.39151117191	1598.66010509304	4648.39495989056	19	chr3	34651088	34656088
1101	1651	1786.26901357234	1608.03136698264	4836.58903220423	20	chr3	34656089	34661089
1102	1651	1745.15817670801	1645.20928123913	4609.51593354638	21	chr3	34661090	34666090
1103	1651	1798.43409109146	1625.42342906099	4699.99996800129	24	chr3	34676093	34681093
1104	1651	1826.04722727465	1713.93149832248	4817.94384655687	25	chr3	34681094	34686094
1105	1651	1738.13586719569	1620.90929057674	4703.79256052668	26	chr3	34686095	34691095
1106	1651	1728.89133066845	1632.55896739204	4524.18299566345	28	chr3	34696097	34701097
1107	1651	1701.17578113835	1638.68714714686	4643.95152300351	31	chr3	34711100	34716100
1108	1651	1737.04563963481	1563.60688491279	4608.25116930523	32	chr3	34716101	34721101
1109	1651	1866.89154399636	1545.408198951	4639.95877352145	38	chr3	34746107	34751107
1110	1709	1865.65505467086	1510.98786493634	4043.21435823352	9	chr3	34601078	34606078
1111	1709	1883.06393875562	1463.37892300432	4089.14374338868	10	chr3	34606079	34611079
1112	1709	1873.89537326151	1490.70181573547	4128.94473658702	11	chr3	34611080	34616080
1113	1709	1916.29503181665	1504.12069460804	4069.77676913799	13	chr3	34621082	34626082
1114	1709	1845.2506087765	1438.44007357376	4015.83274080204	16	chr3	34636085	34641085
1115	1709	1871.59662414735	1352.70197810337	4074.95221447358	19	chr3	34651088	34656088
1116	1709	1869.2019854186	1338.13703862765	3992.24549584589	20	chr3	34656089	34661089
1117	1709	1573.89074172256	1399.83958761372	4087.01053987011	22	chr3	34666091	34671091
1118	1709	1505.85634230951	1334.47401642222	4005.16002000922	23	chr3	34671092	34676092
1119	1709	1576.07766642822	1411.19229243394	4128.89000804943	24	chr3	34676093	34681093
1120	1709	1605.05748927421	1341.26881827365	4044.5468112036	25	chr3	34681094	34686094
1121	1709	1629.04434663496	1317.32631864745	4038.21091932137	26	chr3	34686095	34691095
1122	1709	1576.21529027623	1515.32916795274	4187.55430682174	27	chr3	34691096	34696096
1123	1709	1586.0224981315	1418.82540467204	3997.9954451813	29	chr3	34701098	34706098
1124	1709	1505.04135047156	1451.08297107075	4023.18815764571	31	chr3	34711100	34716100
1125	1709	1416.73793769559	1485.12127612591	4115.99827301713	32	chr3	34716101	34721101
1126	1709	1709.37200450424	1477.62408014765	3982.97016059193	34	chr3	34726103	34731103
1127	1709	1697.46202123243	1282.51634446242	3944.84906447954	41	chr3	34761110	34766110
1128	1709	1763.05987462901	1367.61349956553	3919.43899461049	42	chr3	34766111	34771078
1129	1768	1727.45824817683	1767.71127543973	5668.96455585133	9	chr3	34601078	34606078
1130	1768	1766.6357644551	1938.9826079805	5738.54687564712	10	chr3	34606079	34611079
1131	1768	1839.07075201748	1973.71942532694	5586.11194095944	11	chr3	34611080	34616080
1132	1768	1784.34862724048	1338.94687197325	5759.91238945297	12	chr3	34616081	34621081
1133	1768	1743.4818072407	1759.17416388358	5674.69217256338	13	chr3	34621082	34626082
1134	1768	1609.97909910466	1851.56963298051	5630.93386693363	17	chr3	34641086	34646086
1135	1768	1974.1143907937	1432.05519371378	5810.72691661489	21	chr3	34661090	34666090
1136	1768	1846.91078613482	1727.09880023591	5700.00000409041	22	chr3	34666091	34671091
1137	1768	1731.17651798594	1919.22524788212	5619.20947557657	23	chr3	34671092	34676092
1138	1768	1818.13212927745	1797.22234565212	5641.89927278416	24	chr3	34676093	34681093
1139	1768	1796.29021413934	1662.43502067561	5874.96216060063	25	chr3	34681094	34686094
1140	1768	1671.69499110353	2013.36100726262	5731.95341028264	26	chr3	34686095	34691095
1141	1768	1739.08636463225	1669.97537254774	5935.60652301123	27	chr3	34691096	34696096
1142	1768	1632.30025742307	2128.32865735986	5573.87713959104	28	chr3	34696097	34701097
1143	1768	1784.209709909	1696.28823761423	5847.92050080139	29	chr3	34701098	34706098
1144	1768	1739.95967177134	2005.50596303672	5719.8152670287	31	chr3	34711100	34716100
1145	1768	1730.09256690828	1969.44962520472	5837.3824318776	32	chr3	34716101	34721101
1146	1768	1800.2705891593	1677.82110663756	5800.20212400077	34	chr3	34726103	34731103
1147	1768	1711.07900481634	1855.09857990474	5726.80970569139	38	chr3	34746107	34751107
1148	1768	1569.42406674249	1739.58540728511	5786.72531807791	42	chr3	34766111	34771078
1149	1828	1868.69010967975	1503.36464818146	5965.22455541887	9	chr3	34601078	34606078
1150	1828	1759.23096739624	1620.99428933569	5883.49351238605	13	chr3	34621082	34626082
1151	1828	1685.05238208528	1683.02996614855	5741.78255028931	14	chr3	34626083	34631083
1152	1828	1828.03530914849	1641.69451388637	5914.1550563325	15	chr3	34631084	34636084
1153	1828	1816.48850375802	1659.10456565991	5914.15505364395	16	chr3	34636085	34641085
1154	1828	1862.43064812412	1680.13637847832	5959.48473982832	17	chr3	34641086	34646086
1155	1828	1774.20685035075	1577.37462338664	5996.10499596369	18	chr3	34646087	34651087
1156	1828	1786.24231401217	1556.07958590069	5887.64224167301	19	chr3	34651088	34656088
1157	1828	1789.963139288	1515.6682317643	5982.3136335953	24	chr3	34676093	34681093
1158	1828	1717.43287143643	1417.09240968817	5838.89185140533	25	chr3	34681094	34686094
1159	1828	1837.43881968169	1549.85985828449	5870.33873504745	26	chr3	34686095	34691095
1160	1828	1903.99480100091	1486.49979121719	5758.02256733358	27	chr3	34691096	34696096
1161	1828	1741.36946103966	1548.93332787718	5820.83389816385	31	chr3	34711100	34716100
1162	1828	1921.50457474846	1561.03288940912	5946.5051933157	34	chr3	34726103	34731103
1163	1828	1758.39129814562	1501.17319895708	5896.63945837922	35	chr3	34731104	34736104
1164	1828	1921.35446279116	1483.51049598871	5912.16586674666	37	chr3	34741106	34746106
1165	1828	1789.36091994378	1408.52989686911	5852.9945653181	38	chr3	34746107	34751107
1166	1828	1795.66010013604	1418.66734016951	5810.18252650012	39	chr3	34751108	34756108
1167	1828	1753.02260818183	1483.57845929095	5758.01482673488	40	chr3	34756109	34761109
1168	1828	1890.42675831096	1604.7041321164	5817.13813956794	41	chr3	34761110	34766110
1169	1828	1730.49618839922	1546.47625126311	6071.65164774836	42	chr3	34766111	34771078
1170	1889	1438.43007010377	1407.14138623236	6043.11005763675	9	chr3	34601078	34606078
1171	1889	1531.07670820603	1476.28441811566	6066.29048093546	10	chr3	34606079	34611079
1172	1889	1543.34536192598	1414.88327798725	6153.79449705628	12	chr3	34616081	34621081
1173	1889	1536.15289743244	1301.02517912645	6220.3478512873	13	chr3	34621082	34626082
1174	1889	1543.56645816136	1490.868445245	6137.97116269298	14	chr3	34626083	34631083
1175	1889	1585.41295828207	1520.62066287526	6136.69503266433	15	chr3	34631084	34636084
1176	1889	1484.69399602479	1474.88721150965	6096.05901156515	16	chr3	34636085	34641085
1177	1889	1633.19074782182	1479.74850088906	5988.64172802369	17	chr3	34641086	34646086
1178	1889	1646.74719796357	1379.58179397747	5980.65214104285	18	chr3	34646087	34651087
1179	1889	1675.43293566108	1345.79357966811	6001.53460333822	19	chr3	34651088	34656088
1180	1889	1701.84078733595	1433.24079880056	5969.86231660215	20	chr3	34656089	34661089
1181	1889	1655.43676262644	1451.55988885533	5936.11379410735	21	chr3	34661090	34666090
1182	1889	1712.86261119121	1465.66609744308	6092.75554895475	22	chr3	34666091	34671091
1183	1889	1267.24858925324	1310.07842291777	6078.01858429256	24	chr3	34676093	34681093
1184	1889	1237.40675131692	1296.0268942971	6132.41960190918	25	chr3	34681094	34686094
1185	1889	1210.19349692193	1320.88695348148	6142.20757526487	26	chr3	34686095	34691095
1186	1889	1774.97918562763	1391.24853187131	6092.80596685282	27	chr3	34691096	34696096
1187	1889	1515.02718146338	1382.44518338286	6076.05812397214	29	chr3	34701098	34706098
1188	1889	1837.47168575086	1478.62194975173	6002.03536330445	31	chr3	34711100	34716100
1189	1889	1139.98959039475	1298.61823952094	6158.39262940124	34	chr3	34726103	34731103
1190	1889	1658.99256731573	1454.89988455156	6185.72419235798	35	chr3	34731104	34736104
1191	1889	1456.10186380865	1258.56885421381	6159.74282655225	37	chr3	34741106	34746106
1192	1889	1588.2187158246	1481.9166773508	6190.26768543366	38	chr3	34746107	34751107
1193	1889	1449.94402454204	1278.89394563115	6087.24206500305	42	chr3	34766111	34771078
1194	1951	1378.42416594854	1216.28320071062	6264.12788755819	9	chr3	34601078	34606078
1195	1951	1447.93274525751	1197.46407884627	6344.57478249953	10	chr3	34606079	34611079
1196	1951	1537.41110670135	1222.18500198513	6266.86088312062	11	chr3	34611080	34616080
1197	1951	1495.99147711644	1152.28797785453	6265.59376468523	12	chr3	34616081	34621081
1198	1951	1410.16848505248	1115.8395611053	6341.12686667288	13	chr3	34621082	34626082
1199	1951	1401.08408806712	1197.44797790316	6460.88954453028	14	chr3	34626083	34631083
1200	1951	1696.50501079514	1076.31764781377	6450.65113916079	15	chr3	34631084	34636084
1201	1951	1484.25250305732	1193.72645672224	6398.99639312659	16	chr3	34636085	34641085
1202	1951	1367.52573010274	1293.15036341335	6441.73050414732	17	chr3	34641086	34646086
1203	1951	1559.00533750166	1385.34767085053	6468.60052716291	18	chr3	34646087	34651087
1204	1951	1661.38291237683	1568.06605633765	6397.57758545406	21	chr3	34661090	34666090
1205	1951	1584.40375857149	1575.22809494456	6472.70091207315	22	chr3	34666091	34671091
1206	1951	1573.07702798395	1510.26510669176	6319.4454418776	23	chr3	34671092	34676092
1207	1951	1663.45276938004	1656.15459085001	6378.46094774941	25	chr3	34681094	34686094
1208	1951	1613.38315383822	1282.0606405397	6610.48823742922	26	chr3	34686095	34691095
1209	1951	1660.39570152024	1311.3098510668	6650.21019328733	27	chr3	34691096	34696096
1210	1951	1691.57157361342	1382.46210108073	6509.02420894317	28	chr3	34696097	34701097
1211	1951	1769.47995139775	1456.68843414547	6590.69744618619	29	chr3	34701098	34706098
1212	1951	1797.00393758551	1672.24649630981	6681.52107555525	32	chr3	34716101	34721101
1213	1951	1752.75831175114	1671.12489764664	6671.26342139778	34	chr3	34726103	34731103
1214	1951	1799.46510514477	1482.723723805	6552.42128955767	35	chr3	34731104	34736104
1215	1951	1606.11385147219	1535.39356605008	6542.10076579946	36	chr3	34736105	34741105
1216	1951	1661.06188509956	1498.34661289528	6515.94143954236	37	chr3	34741106	34746106
1217	1951	1700.60893668519	1488.25743718934	6490.36740455785	38	chr3	34746107	34751107
1218	1951	1754.00539587944	1483.74083795204	6457.19275565866	39	chr3	34751108	34756108
1219	1951	1583.60312542973	1416.46298822455	6348.94038330926	40	chr3	34756109	34761109
1220	1951	1846.75301031906	1311.19917817309	6434.90459695837	41	chr3	34761110	34766110
1221	1951	1832.51412439375	1299.84605306206	6494.87936565906	42	chr3	34766111	34771078
1222	2014	1708.18501902203	1773.28360319439	4246.84887490551	12	chr3	34616081	34621081
1223	2014	1353.7382790091	1513.60552623835	4046.74260073564	23	chr3	34671092	34676092
1224	2014	2080.70571547642	1879.52243927779	3874.66676502981	25	chr3	34681094	34686094
1225	2014	1256.41652570545	1433.79220759184	4153.46427276445	26	chr3	34686095	34691095
1226	2014	1700.13734016564	1579.29811717271	4226.85767644305	31	chr3	34711100	34716100
1227	2014	1427.51201119121	1640.7034907796	4168.57663231803	35	chr3	34731104	34736104
1228	2078	1600.98489696684	1747.0548552608	6302.6070265295	9	chr3	34601078	34606078
1229	2078	1328.95642757703	1862.29652786617	6168.97483891435	10	chr3	34606079	34611079
1230	2078	1221.4402406596	1783.10601178131	6361.49767554392	11	chr3	34611080	34616080
1231	2078	1692.37726104425	1648.1760679048	6199.55031175582	12	chr3	34616081	34621081
1232	2078	1293.8065281154	1765.75547816748	6258.17633917715	13	chr3	34621082	34626082
1233	2078	1394.22943584091	1746.91029262877	6230.01942519238	14	chr3	34626083	34631083
1234	2078	1203.5568787422	1738.17184935205	6259.37611714947	15	chr3	34631084	34636084
1235	2078	1276.45882316135	1830.97334198202	6334.17287471951	16	chr3	34636085	34641085
1236	2078	1479.34318535119	1871.33854933995	6365.08150589717	18	chr3	34646087	34651087
1237	2078	1737.83921777603	1693.10802007695	6298.67198098953	19	chr3	34651088	34656088
1238	2078	1797.57379185176	1687.46564981007	6209.92430233637	20	chr3	34656089	34661089
1239	2078	1799.45036966013	1645.50050800001	6297.90487735505	21	chr3	34661090	34666090
1240	2078	1462.06684077067	1724.70080655826	6526.07273385225	22	chr3	34666091	34671091
1241	2078	1518.08954289099	1683.2961097514	6533.91827621807	23	chr3	34671092	34676092
1242	2078	1501.2636184003	1651.3874969385	6537.55659382535	24	chr3	34676093	34681093
1243	2078	1498.60942496927	1636.28589553175	6546.48300313717	25	chr3	34681094	34686094
1244	2078	1462.8041387981	1666.65278299968	6654.79804678338	26	chr3	34686095	34691095
1245	2078	1694.00005332087	1606.14960956214	6567.06328746374	27	chr3	34691096	34696096
1246	2078	1859.27527880663	1634.43703629411	6390.92127453364	28	chr3	34696097	34701097
1247	2078	2155.9999999999	1385.33730054105	6309.93208669899	29	chr3	34701098	34706098
1248	2078	1428.39316863522	1660.32084745014	6606.8765193561	31	chr3	34711100	34716100
1249	2078	1482.6345123616	1637.77593471646	6638.11674013757	32	chr3	34716101	34721101
1250	2078	1583.03883283812	1694.22772451709	6585.02939077457	34	chr3	34726103	34731103
1251	2078	1427.60720958109	1660.1872728669	6587.04370907851	35	chr3	34731104	34736104
1252	2078	1712.35112352028	1655.00235605459	6487.38949132908	36	chr3	34736105	34741105
1253	2078	1627.71736061488	1629.54004607013	6400.77303096656	37	chr3	34741106	34746106
1254	2078	1833.85989989123	1607.71036784091	6331.45375487113	38	chr3	34746107	34751107
1255	2078	1399.09473997534	1773.43803479264	6406.89742820215	39	chr3	34751108	34756108
1256	2078	1400.21874886311	1877.57040877715	6171.97644940647	40	chr3	34756109	34761109
1257	2078	1465.3067723594	1710.17246936812	6454.26074829628	42	chr3	34766111	34771078
1258	2143	1710.51008540015	1383.0739705961	5321.65247717241	9	chr3	34601078	34606078
1259	2143	1727.10551601792	1412.91090195285	5273.94580851059	10	chr3	34606079	34611079
1260	2143	1663.06926375731	1370.40570406058	5392.66207892871	11	chr3	34611080	34616080
1261	2143	1564.32447994714	1267.83067572151	5460.0101403633	12	chr3	34616081	34621081
1262	2143	1238.77902097238	1185.70540549612	5475.44196614471	13	chr3	34621082	34626082
1263	2143	1699.79248859216	1266.1522458545	5361.81169640589	14	chr3	34626083	34631083
1264	2143	1511.08864454709	1401.41371047877	5293.67270892948	15	chr3	34631084	34636084
1265	2143	1459.5735222083	1388.25662690716	5315.58992052092	16	chr3	34636085	34641085
1266	2143	1426.67937827429	1179.63506893091	5382.86225548947	17	chr3	34641086	34646086
1267	2143	1658.30503156771	1425.27723798495	5397.73665842803	18	chr3	34646087	34651087
1268	2143	1351.18282952453	1151.97880617116	5518.82964412308	19	chr3	34651088	34656088
1269	2143	1664.58914729232	1512.63479409922	5405.53850341996	20	chr3	34656089	34661089
1270	2143	1724.0485116223	1343.7793185647	5382.04056492008	21	chr3	34661090	34666090
1271	2143	1711.61844155802	1300.39839418945	5538.81260894624	22	chr3	34666091	34671091
1272	2143	1174.17160758489	1121.08251953186	5590.9093139971	23	chr3	34671092	34676092
1273	2143	1744.12368213243	1558.72266617605	5376.96458971823	24	chr3	34676093	34681093
1274	2143	1699.8763993079	1532.05519708802	5315.85025013077	25	chr3	34681094	34686094
1275	2143	1792.69089478514	1683.34334625346	5380.71927242266	27	chr3	34691096	34696096
1276	2143	1723.32228348962	1674.56924541195	5270.15414859965	28	chr3	34696097	34701097
1277	2143	1797.84310987882	1618.79161111843	5506.56405979538	29	chr3	34701098	34706098
1278	2143	1680.04317178581	1629.86307678926	4787.70795252082	31	chr3	34711100	34716100
1279	2143	1778.42970975168	1579.58434085826	5295.08123586609	37	chr3	34741106	34746106
1280	2143	1232.32574235407	729.395679037529	5372.58878804138	38	chr3	34746107	34751107
1281	2143	1670.86899899843	1542.7509072653	5381.85817807626	39	chr3	34751108	34756108
1282	2143	1724.2166055709	1422.47287974037	5499.74806179421	40	chr3	34756109	34761109
1283	2143	1621.9353500764	1589.04129349417	5397.43358531231	41	chr3	34761110	34766110
1284	2143	1632.42668254807	1591.02616295828	5462.00079855873	42	chr3	34766111	34771078
1285	2209	1707.81674296999	1680.82590478431	6556.49944322152	10	chr3	34606079	34611079
1286	2209	1770.8453484609	1774.34346937273	6498.6311814423	14	chr3	34626083	34631083
1287	2209	1123.59536676853	1713.79791318011	5683.61070148722	15	chr3	34631084	34636084
1288	2209	1816.48488745681	1809.31564489483	6652.27685394405	17	chr3	34641086	34646086
1289	2209	1717.82997443774	1706.62827829051	6474.68984583508	18	chr3	34646087	34651087
1290	2209	1784.05878107252	1873.49126294184	6675.54510645364	19	chr3	34651088	34656088
1291	2209	1592.26337202138	1774.11588922926	6495.13658538049	21	chr3	34661090	34666090
1292	2209	1523.07598699651	1746.00942716593	6476.38783309379	22	chr3	34666091	34671091
1293	2209	1568.05511203757	1698.62199617452	6605.54140073328	23	chr3	34671092	34676092
1294	2209	1540.36730753311	1555.99434035753	6474.94051866609	24	chr3	34676093	34681093
1295	2209	1449.04827618985	1511.11916813317	6320.05815128152	25	chr3	34681094	34686094
1296	2209	1455.94637403469	1487.80008100297	6384.96818723017	26	chr3	34686095	34691095
1297	2209	1784.14932807825	1778.7374709306	6758.54270669219	27	chr3	34691096	34696096
1298	2209	1498.40308772994	1572.31741909779	6483.13443696894	28	chr3	34696097	34701097
1299	2209	1697.12778301323	1836.12694140336	6862.66984403905	29	chr3	34701098	34706098
1300	2209	1602.9466346644	2224.71770881931	6533.98441166223	35	chr3	34731104	34736104
1301	2209	1448.17187856985	2046.18082264526	6595.4887967399	36	chr3	34736105	34741105
1302	2209	1444.95410563222	1965.78091853152	6566.03719560745	37	chr3	34741106	34746106
1303	2209	1624.04888669717	1788.82503882705	6437.00657977339	39	chr3	34751108	34756108
1304	2209	1592.30317805812	1721.61198559765	6490.13709987604	40	chr3	34756109	34761109
1305	2209	1637.73246410119	1857.20991812913	6409.30480072504	41	chr3	34761110	34766110
1306	2209	1595.02653697752	1854.04743908845	6495.44486347262	42	chr3	34766111	34771078
1307	2276	1788.02938527148	1426.7056407544	5855.49366357736	9	chr3	34601078	34606078
1308	2276	1671.72752656675	1419.05789306351	5760.50432686187	10	chr3	34606079	34611079
1309	2276	1502.73927264623	1456.52844833282	5813.68749760919	11	chr3	34611080	34616080
1310	2276	1488.54794132963	1466.86256253369	5702.55351168497	12	chr3	34616081	34621081
1311	2276	1469.05436001254	1407.11456559092	5819.85346923875	13	chr3	34621082	34626082
1312	2276	1419.01174372838	1461.78793678808	5683.33656282507	14	chr3	34626083	34631083
1313	2276	1204.3627864218	1408.03788334438	5729.5887199762	16	chr3	34636085	34641085
1314	2276	1282.11812326337	1406.80089529235	5610.98276269697	17	chr3	34641086	34646086
1315	2276	1234.83595800828	1468.00821362248	5732.37955713041	19	chr3	34651088	34656088
1316	2276	1166.04208823293	1379.84962014652	5709.81415896963	22	chr3	34666091	34671091
1317	2276	1114.26980385181	1208.52175465734	5749.37297776677	24	chr3	34676093	34681093
1318	2276	1068.68660395791	1274.21943824787	5720.4152074245	25	chr3	34681094	34686094
1319	2276	1700.80345647773	1445.64875159026	5949.03794553924	26	chr3	34686095	34691095
1320	2276	1155.58163439572	1216.29675040201	5820.82577095303	27	chr3	34691096	34696096
1321	2276	1204.74745205924	1393.98584858714	5800.54711790819	28	chr3	34696097	34701097
1322	2276	1814.16598636662	1420.51647614369	5839.16633716582	35	chr3	34731104	34736104
1323	2276	1993.2008527167	1442.16903335135	5917.58413509848	36	chr3	34736105	34741105
1324	2276	1722.65295691439	1347.67348076287	5876.6908446546	37	chr3	34741106	34746106
1325	2276	1182.80974782705	1429.02718048558	5798.85096472731	38	chr3	34746107	34751107
1326	2276	1716.82799040817	1448.654870752	5874.74605827743	40	chr3	34756109	34761109
1327	2276	1571.34707153042	1456.41263333217	5938.04847588803	42	chr3	34766111	34771078
1328	2344	1574.92072054569	1400.75459690182	4318.43218725856	9	chr3	34601078	34606078
1329	2344	1516.44258196274	1395.92790108954	4286.82775856966	10	chr3	34606079	34611079
1330	2344	1607.77967710921	1603.75941185483	4418.56368548053	11	chr3	34611080	34616080
1331	2344	1712.9108232943	1593.31903935072	4468.67615081595	12	chr3	34616081	34621081
1332	2344	1785.14740152129	1733.30839427421	4418.02518380251	13	chr3	34621082	34626082
1333	2344	1837.82631223078	1680.42644553306	4510.93047800042	14	chr3	34626083	34631083
1334	2344	1728.88731255386	1592.28271185373	4349.65492686289	15	chr3	34631084	34636084
1335	2344	1503.57695960328	1399.30122819614	4226.65448595596	16	chr3	34636085	34641085
1336	2344	1607.17451953134	1477.87523958329	4277.23981242398	17	chr3	34641086	34646086
1337	2344	1611.16607425253	1607.40108387375	4440.23745432516	18	chr3	34646087	34651087
1338	2344	1564.46737090358	1619.67242751487	4385.40247760967	19	chr3	34651088	34656088
1339	2344	1593.07034827411	1502.76692417307	4383.76165431416	20	chr3	34656089	34661089
1340	2344	1610.24741792663	1447.59288143991	4278.44773704409	21	chr3	34661090	34666090
1341	2344	1572.78071885857	1611.18000449553	4333.17507853523	22	chr3	34666091	34671091
1342	2344	1533.8366552565	1633.12596248872	4382.2931811202	23	chr3	34671092	34676092
1343	2344	1658.99165289529	1404.99377490882	4349.56058005016	24	chr3	34676093	34681093
1344	2344	1786.06943448628	1424.34794966317	4327.86646520664	25	chr3	34681094	34686094
1345	2344	1771.07350166916	1406.90692084922	4375.16304963493	26	chr3	34686095	34691095
1346	2344	1606.87881961701	1710.54883688943	4470.73802870969	27	chr3	34691096	34696096
1347	2344	1589.39658265265	1748.52379915938	4452.95495135766	28	chr3	34696097	34701097
1348	2344	1594.61726694806	1885.34671759949	4483.67282907027	29	chr3	34701098	34706098
1349	2344	1650.93683356431	1760.51200013743	4341.00398685844	34	chr3	34726103	34731103
1350	2344	1664.99351792827	1530.6318697179	4382.58606867766	35	chr3	34731104	34736104
1351	2344	1669.66807138502	1657.30762459198	4231.02451812248	37	chr3	34741106	34746106
1352	2344	1697.68635212213	1864.70099415087	4274.17947831456	38	chr3	34746107	34751107
1353	2344	1626.47484554568	1654.74490107746	4541.25010543434	41	chr3	34761110	34766110
1354	2413	1477.104494149	1349.18002009482	5701.55911450696	9	chr3	34601078	34606078
1355	2413	1447.43045250799	1509.6048292396	5599.0815140284	10	chr3	34606079	34611079
1356	2413	1562.01487621014	1519.56112820781	5496.8512165925	11	chr3	34611080	34616080
1357	2413	1509.35067898481	1560.85065649673	5559.9908267603	12	chr3	34616081	34621081
1358	2413	1554.70342901622	1570.75074821335	5549.1686992678	13	chr3	34621082	34626082
1359	2413	1577.34206541574	1513.03549966735	5461.42461479651	14	chr3	34626083	34631083
1360	2413	1548.13220616226	1551.01741412214	5487.61987005897	15	chr3	34631084	34636084
1361	2413	1515.79620880951	1668.65394529816	5575.73334736418	16	chr3	34636085	34641085
1362	2413	1499.86807971007	1587.17065641002	5434.55539253222	17	chr3	34641086	34646086
1363	2413	1548.81969102416	1545.30872935088	5420.59076875132	18	chr3	34646087	34651087
1364	2413	1248.38731574515	1486.15986372414	5515.49810758446	19	chr3	34651088	34656088
1365	2413	1328.64540114528	1529.57970053956	5524.504503813	20	chr3	34656089	34661089
1366	2413	1502.43277675904	1522.68926952314	5425.97165365496	22	chr3	34666091	34671091
1367	2413	1611.15651966851	1483.11798359344	5458.04202234697	23	chr3	34671092	34676092
1368	2413	1471.26631571298	1506.69946127591	5391.92692065302	24	chr3	34676093	34681093
1369	2413	1423.30787585956	1524.28032316339	5595.50006149189	26	chr3	34686095	34691095
1370	2413	1479.50975228928	1468.61660690264	5604.32139708058	27	chr3	34691096	34696096
1371	2413	1486.88246282276	1275.29176444417	5528.31125776549	28	chr3	34696097	34701097
1372	2413	1555.36275738195	1291.68613251341	5487.90618013612	29	chr3	34701098	34706098
1373	2413	1634.01773317962	1518.61277978736	5497.60705687004	31	chr3	34711100	34716100
1374	2413	1465.07602566418	1351.57103632635	5535.18124156392	32	chr3	34716101	34721101
1375	2413	2309.99999998013	2281.60100360734	6399.99998814718	34	chr3	34726103	34731103
1376	2413	1608.62038598327	1619.25369399723	5543.1436109611	35	chr3	34731104	34736104
1377	2413	1383.45035684704	1549.51171003513	5549.73308066668	38	chr3	34746107	34751107
1378	2413	1459.46475945213	1586.11025251522	5529.52527734004	39	chr3	34751108	34756108
1379	2413	1366.00009326931	1596.52158449899	5485.88898474534	40	chr3	34756109	34761109
1380	2413	1426.6869383318	1559.79905936646	5468.55905670656	42	chr3	34766111	34771078
1381	2483	1506.79508856546	1303.05187749089	4527.60427356369	9	chr3	34601078	34606078
1382	2483	1647.57614067258	956.962426268497	4454.8835925406	10	chr3	34606079	34611079
1383	2483	1735.21694798663	991.282727954943	4492.57283977075	11	chr3	34611080	34616080
1384	2483	1539.56545298861	1209.95250831999	4508.65317921825	12	chr3	34616081	34621081
1385	2483	1570.87143134871	1235.82876037855	4490.11808847986	13	chr3	34621082	34626082
1386	2483	1623.78626068235	1284.44385603823	4515.46592345423	14	chr3	34626083	34631083
1387	2483	1597.7054957006	1260.52215919695	4517.19701065915	15	chr3	34631084	34636084
1388	2483	1529.88828320119	1282.11917744504	4482.09067647494	16	chr3	34636085	34641085
1389	2483	1640.75961335266	1082.2271680668	4527.59998197746	17	chr3	34641086	34646086
1390	2483	1600.8917905223	1062.61766426136	4623.62209123537	18	chr3	34646087	34651087
1391	2483	1634.54086941207	860.648512622697	4474.55091865418	19	chr3	34651088	34656088
1392	2483	1519.20582193848	983.721960120948	4348.47069882027	20	chr3	34656089	34661089
1393	2483	1447.17530109481	959.3366805913	4520.96307196	21	chr3	34661090	34666090
1394	2483	1462.68482919595	1162.25129369732	4483.33546939544	23	chr3	34671092	34676092
1395	2483	1419.00211506891	920.322012257669	4580.34498754786	24	chr3	34676093	34681093
1396	2483	1596.63675095557	1331.52974784205	4454.62385172279	25	chr3	34681094	34686094
1397	2483	1613.90393607682	1013.62463226562	4498.05357160554	26	chr3	34686095	34691095
1398	2483	1623.98583134938	1305.89637239896	4557.60520558278	27	chr3	34691096	34696096
1399	2483	1698.01628340183	915.417761696323	4575.48224939714	28	chr3	34696097	34701097
1400	2483	1731.34139506605	1314.62319269196	4628.15953471038	29	chr3	34701098	34706098
1401	2483	1565.54099659384	1237.18811828096	4479.5739745194	31	chr3	34711100	34716100
1402	2483	1568.22155033648	1198.90333411437	4451.66855560079	32	chr3	34716101	34721101
1403	2483	1715.90278763917	789.685487761028	4651.81772969241	34	chr3	34726103	34731103
1404	2483	1639.98275514448	1169.56422151619	4645.52083517708	35	chr3	34731104	34736104
1405	2483	1706.03787148933	1250.47741373883	4666.163841127	37	chr3	34741106	34746106
1406	2483	1772.95880079252	888.604554361684	4655.75605841673	38	chr3	34746107	34751107
1407	2483	1777.44633598845	1010.73256088023	4576.40709505655	39	chr3	34751108	34756108
1408	2483	1616.44733199279	1442.98985790747	4530.72339425559	41	chr3	34761110	34766110
1409	2554	1659.11611455354	1530.58766349118	5006.85933474573	9	chr3	34601078	34606078
1410	2554	2026.93475004155	1144.7831954836	4804.96045475228	10	chr3	34606079	34611079
1411	2554	2063.12365488854	1217.23424492917	4861.66102592871	11	chr3	34611080	34616080
1412	2554	2113.10661622634	1157.93649776464	4981.73236142057	12	chr3	34616081	34621081
1413	2554	1624.55148088813	1505.99935503226	4868.95348103097	13	chr3	34621082	34626082
1414	2554	1662.55323780815	1354.98188770457	5021.65269092304	14	chr3	34626083	34631083
1415	2554	1611.86500699821	1387.4804983657	4954.67015508401	15	chr3	34631084	34636084
1416	2554	1551.35009235346	1386.10121874857	4928.41493059038	16	chr3	34636085	34641085
1417	2554	1548.34543587635	1475.55062480629	4534.88362229613	19	chr3	34651088	34656088
1418	2554	1527.24169301415	1473.39714081938	4553.92950707704	20	chr3	34656089	34661089
1419	2554	1474.66527380853	1434.72596922524	4598.57298529474	21	chr3	34661090	34666090
1420	2554	1391.5918968244	1414.62827375689	4618.31293352709	22	chr3	34666091	34671091
1421	2554	2136.85818014224	1354.86161456795	4723.8926966607	23	chr3	34671092	34676092
1422	2554	2118.58811848363	1301.91203347479	4747.14554238772	24	chr3	34676093	34681093
1423	2554	1527.22353761982	1567.93842951521	4770.57055506693	25	chr3	34681094	34686094
1424	2554	1865.25842871668	1437.46692662488	4738.2569073145	26	chr3	34686095	34691095
1425	2554	2070.4251376038	1400.55893512256	4859.88909005917	27	chr3	34691096	34696096
1426	2554	1906.75697159212	1432.63225556851	4598.05286821275	28	chr3	34696097	34701097
1427	2554	1997.97573620854	1348.1315388352	4710.13869261612	29	chr3	34701098	34706098
1428	2554	2118.9546091475	1552.97649439117	4994.42560328573	34	chr3	34726103	34731103
1429	2554	1465.2945247905	1592.19076262108	4642.57032007507	35	chr3	34731104	34736104
1430	2554	1570.43354092403	1602.45633790317	4797.44818551468	36	chr3	34736105	34741105
1431	2554	1406.22031530181	908.655378248278	5467.37484944295	38	chr3	34746107	34751107
1432	2554	1867.16406314053	1466.85482780052	5414.91912389698	39	chr3	34751108	34756108
1433	2554	1486.83887140241	1495.26803809372	4659.1999628481	40	chr3	34756109	34761109
1434	2554	1389.43919304805	1533.90402254028	4652.59130127244	41	chr3	34761110	34766110
1435	2626	1590.36686974428	1502.52338363828	6071.76461179143	9	chr3	34601078	34606078
1436	2626	1642.52064113405	1549.82705402496	5936.18931248265	11	chr3	34611080	34616080
1437	2626	1686.40008014701	1504.30182011774	5995.03353000541	12	chr3	34616081	34621081
1438	2626	1703.78893950275	1473.59036453907	6008.59911732811	13	chr3	34621082	34626082
1439	2626	1627.07786105204	1531.74668705148	6309.14413311681	14	chr3	34626083	34631083
1440	2626	1504.88038778422	1573.21384352759	6259.35743898522	15	chr3	34631084	34636084
1441	2626	1753.71419555297	1554.63390924238	6209.00523725368	16	chr3	34636085	34641085
1442	2626	1778.87507995879	1451.35994604124	6178.03810556073	18	chr3	34646087	34651087
1443	2626	1886.59735021908	1414.65145678141	6147.76952006193	19	chr3	34651088	34656088
1444	2626	1705.1902179186	1398.41444225686	6137.52199324502	21	chr3	34661090	34666090
1445	2626	1705.71576879574	1470.58283460061	6108.30826556504	22	chr3	34666091	34671091
1446	2626	1758.19681323553	1428.69777861498	6152.43325431951	23	chr3	34671092	34676092
1447	2626	1787.64902372059	1502.40414076652	5970.19843989489	25	chr3	34681094	34686094
1448	2626	1787.04224644067	1507.33801605053	5978.16500537712	26	chr3	34686095	34691095
1449	2626	1673.96109140843	1560.64390994937	6122.15969885226	29	chr3	34701098	34706098
1450	2626	1700.28802122241	1430.87702454102	6092.25252928635	34	chr3	34726103	34731103
1451	2626	1700.58455361668	1600.95345759041	5883.0785250922	35	chr3	34731104	34736104
1452	2626	1747.60872650436	1654.06899409907	5921.13840697209	36	chr3	34736105	34741105
1453	2626	1841.13069675212	1412.48846752007	6064.64188077908	37	chr3	34741106	34746106
1454	2626	1920.29805698001	1419.74384734891	6018.00239421203	38	chr3	34746107	34751107
1455	2626	1918.01447372608	1427.06533265262	5965.8364095923	39	chr3	34751108	34756108
1456	2626	1843.86612879717	1421.35587074243	6145.09987375564	40	chr3	34756109	34761109
1457	2626	1603.6918980127	1554.92815486483	6040.55948515304	41	chr3	34761110	34766110
1458	2626	1467.3827874578	1450.42654465304	6143.61094119826	42	chr3	34766111	34771078
1459	2699	1789.71273142986	1581.94534168807	5499.99989154637	9	chr3	34601078	34606078
1460	2699	1695.58412621465	1413.35045076067	5624.01385849695	10	chr3	34606079	34611079
1461	2699	1933.13007649301	1263.65619560164	5704.158170482	12	chr3	34616081	34621081
1462	2699	1691.99037436285	1640.79183410019	5397.83674536679	15	chr3	34631084	34636084
1463	2699	1604.05172270586	1603.58669237235	5480.82419219172	16	chr3	34636085	34641085
1464	2699	1718.86326668147	1537.8494905015	5495.86761213645	17	chr3	34641086	34646086
1465	2699	2034.89899552383	1307.90230078375	5759.94382004237	19	chr3	34651088	34656088
1466	2699	1934.53798468654	1297.6757166421	5696.80795157152	20	chr3	34656089	34661089
1467	2699	1743.10410319528	1516.74232945042	5776.59395300359	23	chr3	34671092	34676092
1468	2699	1635.19046117004	1669.10055404259	5553.30628143357	25	chr3	34681094	34686094
1469	2699	1601.47147873138	1593.65790841636	5471.96460049135	26	chr3	34686095	34691095
1470	2699	1687.6490257254	1585.35736404192	5728.17199945028	27	chr3	34691096	34696096
1471	2699	1630.4480799722	1606.77508884295	5687.84815924591	28	chr3	34696097	34701097
1472	2699	1666.82523196683	1593.0447202207	5685.54575390626	29	chr3	34701098	34706098
1473	2699	2002.00034461875	1228.02454505661	5700	31	chr3	34711100	34716100
1474	2699	1615.40968994434	1528.82846279993	5771.49460562646	34	chr3	34726103	34731103
1475	2699	2283.80743584131	1355.92761034887	5766.46398873758	35	chr3	34731104	34736104
1476	2699	1490.64920632026	1527.35948875875	5507.38486293767	38	chr3	34746107	34751107
1477	2773	1619.40156228626	770.000000068143	3399.99999999996	9	chr3	34601078	34606078
1478	2773	1320.76161280629	1625.2998311141	3960.69821116984	10	chr3	34606079	34611079
1479	2773	1304.71999684998	1834.22115338242	4024.37898726259	11	chr3	34611080	34616080
1480	2773	1822.24269785195	1229.19052648601	3935.18741314093	12	chr3	34616081	34621081
1481	2773	1315.51822513658	1836.67348257887	3984.68404323442	15	chr3	34631084	34636084
1482	2773	1380.10521036173	1764.29964558495	3981.61606133169	16	chr3	34636085	34641085
1483	2773	1653.77160568892	1397.94047528974	3926.18144048634	21	chr3	34661090	34666090
1484	2773	1831.17296362065	1052.65157556086	3945.82122064357	22	chr3	34666091	34671091
1485	2773	1806.93078813989	981.831126143198	3930.08402388972	23	chr3	34671092	34676092
1486	2773	2006.89474590265	1030.77382724268	3924.45630798381	24	chr3	34676093	34681093
1487	2773	1978.01638848396	1010.96258510018	3976.96323003361	26	chr3	34686095	34691095
1488	2773	1709.33012541028	1236.18227353373	3989.42062975202	31	chr3	34711100	34716100
1489	2773	1356.904585118	1976.08116642433	4002.66348228108	34	chr3	34726103	34731103
1490	2773	1557.67196498193	2050.28083221086	3907.29780049747	35	chr3	34731104	34736104
1491	2773	1543.74159602671	1516.1719225722	3919.66083072975	37	chr3	34741106	34746106
1492	2773	1552.25983378594	1693.71694511474	4029.81302349866	38	chr3	34746107	34751107
1493	2848	1664.98109521728	1568.26255173888	5383.07709803709	10	chr3	34606079	34611079
1494	2848	1502.07730697418	1543.85935578129	5565.86643318634	13	chr3	34621082	34626082
1495	2848	1547.25954200898	1669.41899110809	5530.42006856188	14	chr3	34626083	34631083
1496	2848	1556.09913868763	1692.22972713045	5528.79870009901	15	chr3	34631084	34636084
1497	2848	1859.79852701372	1737.75447931743	5230.52090092589	16	chr3	34636085	34641085
1498	2848	1869.02253071666	1627.13465888327	5350.80179704942	17	chr3	34641086	34646086
1499	2848	1790.08986943582	1696.71803477008	5363.31542365627	18	chr3	34646087	34651087
1500	2848	2266.43417379385	2356.92547214193	6102.92763400251	19	chr3	34651088	34656088
1501	2848	1680.96403179399	1807.92495459009	5284.19998339392	20	chr3	34656089	34661089
1502	2848	1564.19485132706	1839.04897805266	5200.15033287331	21	chr3	34661090	34666090
1503	2848	1591.22002534531	1789.35115457352	5326.1006566607	22	chr3	34666091	34671091
1504	2848	1816.86771323356	1595.7132534249	5131.11791510546	25	chr3	34681094	34686094
1505	2848	1778.11012533985	1600.97315910775	5109.90023473245	26	chr3	34686095	34691095
1506	2848	1740.1544338298	1868.71542767381	5215.31937364684	29	chr3	34701098	34706098
1507	2848	2110.41104669414	1421.85393745732	5056.3127253287	31	chr3	34711100	34716100
1508	2848	2086.2509245124	1303.013224231	5225.78063967279	32	chr3	34716101	34721101
1509	2848	1377.51990860802	1861.8406405099	4786.4653180119	34	chr3	34726103	34731103
1510	2848	1782.90246171877	1599.36333903587	5257.97239398919	37	chr3	34741106	34746106
1511	2848	1727.1054115858	1721.88351474627	5313.41008601134	41	chr3	34761110	34766110
1512	2924	1399.76204836238	1673.61888891973	6035.37690372482	9	chr3	34601078	34606078
1513	2924	1365.12239815225	1636.28413070265	6015.13217820448	10	chr3	34606079	34611079
1514	2924	1386.99616924814	1704.3845382366	5940.36862928843	11	chr3	34611080	34616080
1515	2924	1375.12053299191	1682.63169631954	5943.55387565869	12	chr3	34616081	34621081
1516	2924	1518.43238517741	1367.31022958396	5780.74044468771	13	chr3	34621082	34626082
1517	2924	1607.55508363852	1293.42313452305	5811.97814866259	15	chr3	34631084	34636084
1518	2924	1235.84635617707	1365.15312783295	5817.46219834751	21	chr3	34661090	34666090
1519	2924	1307.06131362457	1428.58113529635	5893.22103673489	22	chr3	34666091	34671091
1520	2924	1179.69130821996	1896.11803380276	5708.02134921417	23	chr3	34671092	34676092
1521	2924	1051.40824440778	1877.1807759814	5652.25144567583	24	chr3	34676093	34681093
1522	2924	1129.20616143322	1880.29323854403	5656.00720530569	25	chr3	34681094	34686094
1523	2924	1329.1940052627	1391.07609340053	5855.05434674309	26	chr3	34686095	34691095
1524	2924	1522.34829490899	1629.89218754398	5940.03142277453	27	chr3	34691096	34696096
1525	2924	1450.8139362602	1298.11958619864	6005.12105588906	29	chr3	34701098	34706098
1526	2924	1466.16837308046	1433.47874035082	5958.02972487158	31	chr3	34711100	34716100
1527	2924	1399.40914765328	1818.78124641499	5999.95413921206	34	chr3	34726103	34731103
1528	2924	1387.88642902238	1757.6553182373	5978.17880582839	35	chr3	34731104	34736104
1529	2924	1465.99893222644	1704.51673327878	5874.98313937287	37	chr3	34741106	34746106
1530	2924	1541.56929577743	1398.19603591864	5804.07051215375	41	chr3	34761110	34766110
1531	3001	1936.07456185421	1277.64230991677	6882.34317141854	9	chr3	34601078	34606078
1532	3001	1941.46295461911	1284.32805721119	6850.90783831632	11	chr3	34611080	34616080
1533	3001	1962.95154676133	1247.57209116011	6840.53598125059	12	chr3	34616081	34621081
1534	3001	2264.25868331397	1334.15451875134	6996.68069715747	13	chr3	34621082	34626082
1535	3001	1839.28089076388	1330.92343911916	6700.37062056902	16	chr3	34636085	34641085
1536	3001	1973.54490995579	1568.07279101761	6661.95936443398	17	chr3	34641086	34646086
1537	3001	1644.96809470897	1663.58243638303	6743.66528506454	19	chr3	34651088	34656088
1538	3001	1923.29151670994	1387.96871255957	6700.74218181812	20	chr3	34656089	34661089
1539	3001	1716.83506621843	1356.28021771965	6810.79419617065	21	chr3	34661090	34666090
1540	3001	1798.57032028926	1638.99329467987	6647.84120852168	23	chr3	34671092	34676092
1541	3001	1748.83492220781	1664.02374999586	6654.05536324999	24	chr3	34676093	34681093
1542	3001	1679.67435304271	1570.41924946657	6821.91299176264	25	chr3	34681094	34686094
1543	3001	1696.0916952957	1618.90674192248	6677.34040781311	26	chr3	34686095	34691095
1544	3001	1869.43069951278	1516.47974827087	6575.24420326203	27	chr3	34691096	34696096
1545	3001	1819.26617178977	1536.61774916461	6050.92271244846	28	chr3	34696097	34701097
1546	3001	1929.06535593537	1597.49293608164	6800.42289005218	29	chr3	34701098	34706098
1547	3001	1781.84875671071	1469.20044047515	6652.04447663483	32	chr3	34716101	34721101
1548	3001	1904.46236759449	1618.25320250781	6725.59148407521	34	chr3	34726103	34731103
1549	3001	1832.24710504961	1539.13040728623	6781.35312852892	35	chr3	34731104	34736104
1550	3001	1791.01143006156	1563.19273433975	6773.14791540872	36	chr3	34736105	34741105
1551	3001	1950.22983345736	1476.26060576782	6796.88017029886	37	chr3	34741106	34746106
1552	3001	1934.51456555146	1440.69680766307	6772.78919455736	38	chr3	34746107	34751107
1553	3001	1719.85307905119	1621.51099554985	6714.20920959314	41	chr3	34761110	34766110
1554	3001	1684.04714730854	1694.45116849764	6684.20206536756	42	chr3	34766111	34771078
1555	3079	1966.12036876337	1344.41477269747	6345.90330475245	9	chr3	34601078	34606078
1556	3079	1966.55296558753	1410.32940610437	6296.00662648538	10	chr3	34606079	34611079
1557	3079	1997.20137401467	1206.0622731376	6320.72234768373	14	chr3	34626083	34631083
1558	3079	1980.6323171858	1244.92217269804	6275.40022469515	15	chr3	34631084	34636084
1559	3079	1576.80668183887	1697.86889952428	6425.0169816147	16	chr3	34636085	34641085
1560	3079	1766.00684267997	1508.08795391398	6430.624346429	17	chr3	34641086	34646086
1561	3079	1676.72777483563	1568.51772427022	6632.91806757785	19	chr3	34651088	34656088
1562	3079	1671.24733582162	1592.87940610191	6496.10977620535	20	chr3	34656089	34661089
1563	3079	1893.55319183642	1030.96573229639	6475.08330867139	22	chr3	34666091	34671091
1564	3079	1749.31175441493	1033.29322069746	6518.02805581866	23	chr3	34671092	34676092
1565	3079	1712.86385280245	1011.51172614885	6557.60637075015	24	chr3	34676093	34681093
1566	3079	1448.71147982371	1620.91097200574	6493.04181998895	25	chr3	34681094	34686094
1567	3079	1578.50911260416	1676.37225610352	6439.62098816089	27	chr3	34691096	34696096
1568	3079	1584.47844864241	1722.53030747286	6479.04151998499	28	chr3	34696097	34701097
1569	3079	1865.31072885962	1161.73693966137	6341.96323116232	31	chr3	34711100	34716100
1570	3079	1886.3878847202	1096.89484324227	6365.92574540085	34	chr3	34726103	34731103
1571	3079	1853.48278606378	1193.89659639182	6259.43746918516	35	chr3	34731104	34736104
1572	3079	1927.14127180596	1172.69502719594	6322.71522235277	40	chr3	34756109	34761109
1573	3079	1560.41769654463	1511.38548839746	6695.94191198088	41	chr3	34761110	34766110
1574	3158	1339.98594314966	1394.39514009477	4070.34300339307	9	chr3	34601078	34606078
1575	3158	1340.51946050791	1348.42783177615	4116.08005644934	10	chr3	34606079	34611079
1576	3158	1378.12892241591	1390.02392196076	3932.38606985988	11	chr3	34611080	34616080
1577	3158	1434.52613002765	1493.14177432405	3899.88690356953	12	chr3	34616081	34621081
1578	3158	1346.97910768104	1524.92205326543	3894.33198234634	13	chr3	34621082	34626082
1579	3158	1437.0624051655	1510.40785141803	3849.9322800957	14	chr3	34626083	34631083
1580	3158	1321.0185149553	1395.23831526619	3926.96675702029	15	chr3	34631084	34636084
1581	3158	1145.08280820656	1450.52892570911	3945.97665949417	16	chr3	34636085	34641085
1582	3158	1613.60828705828	1318.0891673384	3980.57193333316	20	chr3	34656089	34661089
1583	3158	596.149643888289	1378.14350159664	4115.92546934112	24	chr3	34676093	34681093
1584	3158	1550.25455441649	1370.95168677674	3864.88357340356	25	chr3	34681094	34686094
1585	3158	1983.86903804105	1511.3369261565	4322.03573328207	26	chr3	34686095	34691095
1586	3158	1726.34642627721	1421.8836217528	3863.5454506974	27	chr3	34691096	34696096
1587	3158	1551.53850532216	1456.79887754976	3852.7984450477	28	chr3	34696097	34701097
1588	3158	1584.74085640936	1335.21785989057	4028.30873725146	29	chr3	34701098	34706098
1589	3158	1728.1244017315	1343.28143070084	3894.00555085635	31	chr3	34711100	34716100
1590	3158	1656.92239869874	1412.67533879683	3764.80600333982	34	chr3	34726103	34731103
1591	3158	1570.68066032829	1344.3908945528	3894.10500165969	35	chr3	34731104	34736104
1592	3158	1738.16198962503	1301.70491194331	3792.37431574396	36	chr3	34736105	34741105
1593	3158	725.798642597898	1450.60240683388	4238.45066919214	41	chr3	34761110	34766110
1594	3158	715.376537877097	1310.91679720777	4247.92691646251	42	chr3	34766111	34771078
1595	3238	895.482349874541	1176.3531719667	6290.22845948958	9	chr3	34601078	34606078
1596	3238	1440.25248568748	1405.77062325508	6309.40128815032	10	chr3	34606079	34611079
1597	3238	1417.23465894593	1435.02129547927	6246.80726007503	11	chr3	34611080	34616080
1598	3238	1442.01114296541	1359.13099165002	6300.2816608019	12	chr3	34616081	34621081
1599	3238	1467.37367132492	1349.81012130263	6268.1056421834	13	chr3	34621082	34626082
1600	3238	1652.76525372453	1418.42482271316	6118.13629922078	14	chr3	34626083	34631083
1601	3238	1639.15437253257	1462.45972332274	6060.27779471001	15	chr3	34631084	34636084
1602	3238	1558.55861952542	1470.26708676482	6130.86802660226	16	chr3	34636085	34641085
1603	3238	1656.70977585837	1249.19669810832	6018.93378518368	19	chr3	34651088	34656088
1604	3238	1394.94029568455	1613.90963153037	6434.57088435827	21	chr3	34661090	34666090
1605	3238	1445.47908981353	1506.60237593172	6457.96261571146	22	chr3	34666091	34671091
1606	3238	1553.10276397134	1214.59336636197	6094.27998553057	24	chr3	34676093	34681093
1607	3238	1553.61837132163	1277.18699688308	6226.45042138692	25	chr3	34681094	34686094
1608	3238	1607.90712273216	1234.47723297526	6225.57806131104	26	chr3	34686095	34691095
1609	3238	1584.32672157546	1365.55877352391	6513.75511266467	27	chr3	34691096	34696096
1610	3238	1530.56898448373	1426.16370589022	6445.22979993404	28	chr3	34696097	34701097
1611	3238	1579.21682776102	1378.34598204642	6515.01508659164	29	chr3	34701098	34706098
1612	3238	1603.16846383954	1484.84853236878	6445.72445722448	31	chr3	34711100	34716100
1613	3238	1561.21837780675	1481.98134805077	6558.46989331553	34	chr3	34726103	34731103
1614	3238	1558.64421049975	1436.29545538615	6434.62993737314	35	chr3	34731104	34736104
1615	3238	1519.48029201785	1420.12643588285	6398.56057609693	36	chr3	34736105	34741105
1616	3238	1518.66609992438	1607.48171214102	6476.13189177981	38	chr3	34746107	34751107
1617	3238	1431.31558535677	1556.2211949851	6359.81583874681	39	chr3	34751108	34756108
1618	3238	1605.06683782321	1331.63381394559	6038.92411961262	40	chr3	34756109	34761109
1619	3238	1488.64344383154	1498.42142766601	6141.13982770624	41	chr3	34761110	34766110
1620	3238	1504.10258432207	1587.79363244101	6349.81578760538	42	chr3	34766111	34771078
1621	3319	1690.79678226977	1313.83604205936	6229.3607373574	12	chr3	34616081	34621081
1622	3319	1745.43255575251	1331.09371657022	6251.0368319376	13	chr3	34621082	34626082
1623	3319	1846.83670476262	1341.06935892544	6076.77070550878	14	chr3	34626083	34631083
1624	3319	1814.00396938574	1279.04632113673	6145.84418636755	15	chr3	34631084	34636084
1625	3319	1712.31992929315	1209.82699706342	6187.32241722247	16	chr3	34636085	34641085
1626	3319	1595.93341753553	1394.76475496617	6062.35319955295	20	chr3	34656089	34661089
1627	3319	1432.41919368925	1574.72086258644	6098.62623983222	21	chr3	34661090	34666090
1628	3319	1458.16738825292	1468.4345273249	6189.13099789779	23	chr3	34671092	34676092
1629	3319	1499.28633942201	1731.07119743858	6199.36412418063	25	chr3	34681094	34686094
1630	3319	1448.32389312386	1712.66467966375	6251.77003391127	26	chr3	34686095	34691095
1631	3319	1445.72601396731	1740.80925768781	6185.03833568553	27	chr3	34691096	34696096
1632	3319	1447.33539982335	1677.47103829975	6030.32043354875	28	chr3	34696097	34701097
1633	3319	1471.89463268227	1656.91174699668	6085.29358656683	29	chr3	34701098	34706098
1634	3319	1367.52360364256	1783.05810036861	6125.76135420966	31	chr3	34711100	34716100
1635	3319	1376.86056386226	1704.75985952603	6128.62825739599	32	chr3	34716101	34721101
1636	3319	1361.38811633132	1792.62402104415	6081.17365254053	35	chr3	34731104	34736104
1637	3319	1461.79708887434	1616.78248176453	6097.51476465588	36	chr3	34736105	34741105
1638	3319	1577.4838276296	1397.82466053264	6032.12167622974	37	chr3	34741106	34746106
1639	3319	1483.4183262503	1332.38044880231	6030.66505794302	38	chr3	34746107	34751107
1640	3319	1476.38729493135	1270.09860776225	6021.17123508359	39	chr3	34751108	34756108
1641	3319	1493.39219552172	1377.2065215507	6071.55142481327	40	chr3	34756109	34761109
1642	3319	1482.60741665896	1451.04200078224	6112.4254943257	42	chr3	34766111	34771078
1643	3401	1467.27584263251	1246.08363731545	4720.23890662065	9	chr3	34601078	34606078
1644	3401	1447.73100888227	1255.16569244528	4793.38205134734	10	chr3	34606079	34611079
1645	3401	1467.20165077938	1298.48386850523	4721.33146527233	11	chr3	34611080	34616080
1646	3401	1520.22606846462	1182.90663419209	4788.00667770559	12	chr3	34616081	34621081
1647	3401	1515.38751276246	969.613930419981	4854.66284362829	16	chr3	34636085	34641085
1648	3401	1526.60579495428	990.066421262757	4914.81191107561	17	chr3	34641086	34646086
1649	3401	612.161242906642	2027.77807386795	3912.09810773821	19	chr3	34651088	34656088
1650	3401	1661.31471685426	990.591001042899	5084.86578357721	20	chr3	34656089	34661089
1651	3401	1644.01637722105	1006.21475165765	5106.3855504265	21	chr3	34661090	34666090
1652	3401	1743.36235459287	1122.69655787386	5271.27696049182	22	chr3	34666091	34671091
1653	3401	1651.28322911106	1131.20078549927	4964.80894314679	28	chr3	34696097	34701097
1654	3401	1511.31841402406	1183.49055216171	5029.75232100131	29	chr3	34701098	34706098
1655	3401	1460.83725001841	924.946508434887	5824.49723162029	31	chr3	34711100	34716100
1656	3401	1464.68514485415	1216.56306313794	5001.99269424866	34	chr3	34726103	34731103
1657	3401	1484.84117641697	1178.23741457014	4972.4083525861	35	chr3	34731104	34736104
1658	3401	1445.41103674263	841.271530784616	5176.31615322507	41	chr3	34761110	34766110
1659	3484	1509.58798640515	1275.06581539861	5442.87466675577	9	chr3	34601078	34606078
1660	3484	1578.25657543254	1324.66298022692	5622.0851537399	10	chr3	34606079	34611079
1661	3484	1469.95113475402	1281.35399659241	5426.53423764309	12	chr3	34616081	34621081
1662	3484	1696.6119967698	1326.67277702453	5691.56420763234	15	chr3	34631084	34636084
1663	3484	1451.22872750197	1292.59753897748	5526.12320311782	17	chr3	34641086	34646086
1664	3484	1799.8107353258	1472.86576934556	5667.03864949944	19	chr3	34651088	34656088
1665	3484	1665.14026365097	1535.66487385055	5540.95881380384	21	chr3	34661090	34666090
1666	3484	1722.13147351908	1681.96992832017	5506.31149830972	23	chr3	34671092	34676092
1667	3484	1745.06416068829	1710.01057437004	5491.26901022329	24	chr3	34676093	34681093
1668	3484	1621.18948174858	1385.99986249838	5645.07840965412	25	chr3	34681094	34686094
1669	3484	1674.25591141773	1364.73813289309	5568.29930336543	26	chr3	34686095	34691095
1670	3484	1639.68918195914	1090.53062563091	5664.48042104195	28	chr3	34696097	34701097
1671	3484	1692.31893550056	1371.22480656415	5550.13024659829	31	chr3	34711100	34716100
1672	3484	1700.53603332626	1430.66431699095	5558.41042625733	42	chr3	34766111	34771078
1673	3568	2135.88864006831	1344.99859335766	5870.13687026449	9	chr3	34601078	34606078
1674	3568	1639.82305384654	1249.45629224831	6343.29256985764	11	chr3	34611080	34616080
1675	3568	1524.82569862562	1219.50159277313	6336.09738466646	12	chr3	34616081	34621081
1676	3568	1529.14471553912	1354.98029074465	6355.42770559367	13	chr3	34621082	34626082
1677	3568	1594.7852105755	1367.06737559819	6226.64678402674	15	chr3	34631084	34636084
1678	3568	1650.42450920898	1372.78294091046	6242.8996332291	16	chr3	34636085	34641085
1679	3568	1790.14353918521	1364.84805427995	6212.31506604761	17	chr3	34641086	34646086
1680	3568	1775.40249897872	1302.75683399497	6165.98815047268	18	chr3	34646087	34651087
1681	3568	1782.62294237508	1280.02533809459	6470.09223288057	19	chr3	34651088	34656088
1682	3568	1753.68668063018	1317.14157964219	6420.34500160592	20	chr3	34656089	34661089
1683	3568	1237.96672874305	1931.19762143153	7148.38947286313	22	chr3	34666091	34671091
1684	3568	1219.631060732	1950.85459891944	7134.29040554715	23	chr3	34671092	34676092
1685	3568	1201.70457603665	1853.06026344985	7091.91737434328	24	chr3	34676093	34681093
1686	3568	1476.8964853706	1239.5661641049	6472.26945753078	25	chr3	34681094	34686094
1687	3568	1486.30992234235	1308.43669155963	6456.43795496277	26	chr3	34686095	34691095
1688	3568	1464.79322557362	1300.91376421635	6462.53727080684	27	chr3	34691096	34696096
1689	3568	1640.7239736619	1573.56145957339	6293.64609494902	28	chr3	34696097	34701097
1690	3568	1645.15993995711	1555.15776594411	6375.74618104168	29	chr3	34701098	34706098
1691	3568	1693.0859456421	1551.19297604803	6456.16673809874	31	chr3	34711100	34716100
1692	3568	1649.10767488285	1353.56300776779	6449.25926571907	32	chr3	34716101	34721101
1693	3568	1730.6977642803	1445.09635057613	6345.73824749366	35	chr3	34731104	34736104
1694	3568	1582.14172602493	1442.26970255528	6416.67117236619	36	chr3	34736105	34741105
1695	3568	1629.2664310115	1327.34433324669	6438.31677818916	38	chr3	34746107	34751107
1696	3568	1658.04924215591	1317.36061161637	6420.34457068204	39	chr3	34751108	34756108
1697	3653	1410.79036727453	1564.82955325922	6470.74165888327	9	chr3	34601078	34606078
1698	3653	1466.27374042753	1425.68996646366	6615.21140453258	10	chr3	34606079	34611079
1699	3653	1490.95539076922	1502.94961458797	6643.67190713276	11	chr3	34611080	34616080
1700	3653	1513.6261096195	1413.44608588019	6645.39982158578	12	chr3	34616081	34621081
1701	3653	883.208067644027	1319.62338271775	5400.00000051739	14	chr3	34626083	34631083
1702	3653	1284.14927823661	1731.25320081846	6398.69534003839	17	chr3	34641086	34646086
1703	3653	1373.62089070365	1722.36587287375	6455.20554017872	18	chr3	34646087	34651087
1704	3653	1374.92500716353	1766.71979409569	6453.70896851144	19	chr3	34651088	34656088
1705	3653	1271.57779069889	1593.49997787596	6598.97461712889	20	chr3	34656089	34661089
1706	3653	1266.71910610939	1713.81782378329	6476.52641025747	21	chr3	34661090	34666090
1707	3653	1215.31971847334	1814.41603587697	6570.48127491691	23	chr3	34671092	34676092
1708	3653	1188.88153346639	1815.2243744785	6470.67220238865	24	chr3	34676093	34681093
1709	3653	1449.1466946663	1653.80200825775	6327.0803888747	25	chr3	34681094	34686094
1710	3653	1278.10420192723	1546.74757080521	6517.66131919148	26	chr3	34686095	34691095
1711	3653	1591.99755287895	1547.17131095579	6512.89481783813	27	chr3	34691096	34696096
1712	3653	1583.50276915679	1578.96091953289	6423.91563947235	28	chr3	34696097	34701097
1713	3653	1405.32820179535	1648.74523061085	6808.90549801648	29	chr3	34701098	34706098
1714	3653	1409.08789671116	1780.95227021169	6592.52983424802	31	chr3	34711100	34716100
1715	3653	1763.36128040393	1654.29900271004	6407.77403957013	32	chr3	34716101	34721101
1716	3653	1407.37937246377	1726.81352470376	6805.38739584107	34	chr3	34726103	34731103
1717	3653	1449.05583048549	1671.10447104512	6478.61707476247	35	chr3	34731104	34736104
1718	3653	1379.94676829703	1694.91744615045	6377.19907733627	37	chr3	34741106	34746106
1719	3653	1380.08426641299	1756.48812572962	6426.42761379174	38	chr3	34746107	34751107
1720	3653	1368.32639550654	1684.2763847766	6483.61307701275	39	chr3	34751108	34756108
1721	3653	1299.57287807057	1814.92811777384	6340.98409707199	41	chr3	34761110	34766110
1722	3653	1390.46568031327	1752.54815330112	6449.80164830321	42	chr3	34766111	34771078
1723	3739	1749.66351374543	1459.11252502797	6090.60014432389	11	chr3	34611080	34616080
1724	3739	1774.15544267108	1409.92730946362	6089.25108686019	12	chr3	34616081	34621081
1725	3739	1719.10591950745	1330.15833209396	6103.78510913176	13	chr3	34621082	34626082
1726	3739	1741.277052772	1414.45031921674	6250.75522305541	14	chr3	34626083	34631083
1727	3739	1751.97248304256	1452.36593155943	6170.05191201485	15	chr3	34631084	34636084
1728	3739	1813.27044095603	1458.80852676985	6150.10159629685	18	chr3	34646087	34651087
1729	3739	1904.93355497659	1565.6456016092	6071.77734789707	19	chr3	34651088	34656088
1730	3739	1882.14125074237	1490.81433923993	6206.87194258696	20	chr3	34656089	34661089
1731	3739	1777.78608739452	1504.1237948177	6155.57177012489	21	chr3	34661090	34666090
1732	3739	1940.36979767912	1381.32888183831	6121.15529354769	22	chr3	34666091	34671091
1733	3739	1921.25373425356	1347.65613956879	6284.59369384882	25	chr3	34681094	34686094
1734	3739	1981.68273338645	1718.61733348076	6004.73602470725	26	chr3	34686095	34691095
1735	3739	1967.97605608715	1659.15201410926	6080.7652324944	27	chr3	34691096	34696096
1736	3739	1860.62831414425	1580.92036675531	6157.91942924234	28	chr3	34696097	34701097
1737	3739	1873.3885476016	1509.21283819135	6087.38658329445	29	chr3	34701098	34706098
1738	3739	1938.22657295167	1463.78994721683	6175.09362688873	34	chr3	34726103	34731103
1739	3739	1956.74224239958	1457.8211032788	6142.46143522505	35	chr3	34731104	34736104
1740	3739	1994.99342288484	1355.23093300268	6087.12010210534	36	chr3	34736105	34741105
1741	3739	1937.78841713456	1294.4127625171	6213.29466695412	37	chr3	34741106	34746106
1742	3739	1951.68446153359	1407.23015204211	6121.69088687322	39	chr3	34751108	34756108
1743	3739	1723.6094800617	1353.2552331774	6033.49283616275	41	chr3	34761110	34766110
1744	3739	1690.52938699909	1387.62409744082	6145.03624549266	42	chr3	34766111	34771078
1745	3826	1486.31510094448	1774.76795302185	6300.000469054	9	chr3	34601078	34606078
1746	3826	1370.91781969904	1641.82629252297	6331.00249287654	10	chr3	34606079	34611079
1747	3826	1395.89857501119	1792.44744512038	6293.11896744978	11	chr3	34611080	34616080
1748	3826	1393.13841390473	1733.22626432201	6277.81023296456	12	chr3	34616081	34621081
1749	3826	1429.6453262976	1678.04120044004	6223.95997202089	13	chr3	34621082	34626082
1750	3826	1483.30091308736	1697.96009738807	6238.96267437527	14	chr3	34626083	34631083
1751	3826	1486.0908706269	1736.37230218162	6156.3999005804	15	chr3	34631084	34636084
1752	3826	1512.51441736869	1824.66340090151	6093.68378215126	17	chr3	34641086	34646086
1753	3826	1465.06009267051	1807.89787502733	6049.02430946357	18	chr3	34646087	34651087
1754	3826	1509.01686510242	1513.88530631863	6076.15644200916	22	chr3	34666091	34671091
1755	3826	1538.47148792289	1497.14610112487	5946.77014678561	23	chr3	34671092	34676092
1756	3826	1596.57145106102	1565.94627971626	6055.87369558799	24	chr3	34676093	34681093
1757	3826	1604.10632240901	1604.25080853302	6012.67769561237	25	chr3	34681094	34686094
1758	3826	1601.92648082365	1712.08184674532	6077.55662458987	28	chr3	34696097	34701097
1759	3826	1577.84642224338	1731.22565143849	5932.71543312697	31	chr3	34711100	34716100
1760	3826	1839.42927351357	770.000000259137	6749.73792670975	34	chr3	34726103	34731103
1761	3826	1799.20220920132	1485.75058894941	6108.78413170703	37	chr3	34741106	34746106
1762	3826	1567.16586445632	1570.47053174751	6067.43894042746	38	chr3	34746107	34751107
1763	3826	1533.08019844917	1701.22092531336	5991.96584094641	40	chr3	34756109	34761109
1764	3826	1532.83591821186	1772.22533735641	6013.45805651639	41	chr3	34761110	34766110
1765	3826	1510.46314757582	1882.868190183	6145.71838769917	42	chr3	34766111	34771078
1766	3914	2168.33953514328	1742.54899960049	6430.39090880243	9	chr3	34601078	34606078
1767	3914	2165.23854105128	1765.67809121415	6431.45791181747	10	chr3	34606079	34611079
1768	3914	1502.76728686571	1715.78204589686	5951.37281567672	11	chr3	34611080	34616080
1769	3914	1567.13610250965	1750.96855806569	5986.59034069764	12	chr3	34616081	34621081
1770	3914	1519.81905633466	1778.85137298696	6016.22193616905	13	chr3	34621082	34626082
1771	3914	1317.0040773064	1820.54175376337	5825.31667190159	14	chr3	34626083	34631083
1772	3914	1852.74364441272	2048.33776429247	6305.97627753359	15	chr3	34631084	34636084
1773	3914	1851.17130479358	2126.100204253	6276.7970503823	16	chr3	34636085	34641085
1774	3914	1392.93849800916	1815.16617211337	5748.10157534702	17	chr3	34641086	34646086
1775	3914	1398.99982613445	1889.95863879484	5779.13273599295	18	chr3	34646087	34651087
1776	3914	1610.11474943878	1834.24466610007	6031.04732529548	19	chr3	34651088	34656088
1777	3914	1604.2605545256	1751.80253004874	5837.17073232341	20	chr3	34656089	34661089
1778	3914	1498.56870453831	1706.98435374533	5807.10524099016	21	chr3	34661090	34666090
1779	3914	1541.1718547274	1660.1326006207	5912.21101845979	22	chr3	34666091	34671091
1780	3914	1432.74026773956	1814.88711679253	6013.37605120888	24	chr3	34676093	34681093
1781	3914	1400.05386229264	1837.58202139196	5994.16867631961	25	chr3	34681094	34686094
1782	3914	1453.44707801609	2005.02751848239	6342.45353574889	26	chr3	34686095	34691095
1783	3914	1531.16582720308	2086.64427649244	6351.80319327737	27	chr3	34691096	34696096
1784	3914	1468.90949397785	1817.44417787701	5936.39564525767	28	chr3	34696097	34701097
1785	3914	1642.68471168932	1766.31517688505	6041.7666454429	29	chr3	34701098	34706098
1786	3914	1564.27452792595	1754.3272971634	5754.30540668984	31	chr3	34711100	34716100
1787	3914	1884.2380600429	1891.4205656314	5994.03928426677	34	chr3	34726103	34731103
1788	3914	1712.68016004733	1822.02415338942	5917.81611547296	35	chr3	34731104	34736104
1789	3914	1358.06416616414	1696.12394719192	5858.4468297002	37	chr3	34741106	34746106
1790	3914	1410.33149719876	1893.39574662641	5824.26436197092	38	chr3	34746107	34751107
1791	3914	1418.32034227089	1783.38862816323	5757.41789197985	40	chr3	34756109	34761109
1792	3914	1379.81445576915	1870.16973006859	5845.61366502366	41	chr3	34761110	34766110
1793	3914	1440.13489426925	1747.8962923208	5914.79475894781	42	chr3	34766111	34771078
1794	4003	1456.24073466101	1399.35359441166	6081.82462003201	9	chr3	34601078	34606078
1795	4003	1480.28892070622	1363.28656917958	6057.70669711272	10	chr3	34606079	34611079
1796	4003	1538.6263228866	1558.08521334576	5962.00825544377	11	chr3	34611080	34616080
1797	4003	1524.85739659015	1457.23165230239	6016.44771690689	12	chr3	34616081	34621081
1798	4003	1613.3733911914	1473.33413695633	5937.98147046652	13	chr3	34621082	34626082
1799	4003	1657.30253436276	1446.70923962578	5890.37044210177	14	chr3	34626083	34631083
1800	4003	1593.34848692198	1355.98808860003	5699.22769047913	15	chr3	34631084	34636084
1801	4003	1677.59590685036	1357.75296345118	5786.30283775136	16	chr3	34636085	34641085
1802	4003	1587.84482968015	1021.76422044592	5669.33597136697	19	chr3	34651088	34656088
1803	4003	1491.63437419311	1074.9986694368	5632.76575410499	22	chr3	34666091	34671091
1804	4003	2420.94411740927	1517.67499659054	6511.50904442816	25	chr3	34681094	34686094
1805	4003	1737.28428666978	940.056459306855	5760.18417030011	27	chr3	34691096	34696096
1806	4003	1547.35935952908	999.814395965599	5589.59954887629	28	chr3	34696097	34701097
1807	4003	1580.70766814113	996.351070331085	5861.36108143565	34	chr3	34726103	34731103
1808	4003	1555.42961942004	1003.35584588808	5849.92041731008	37	chr3	34741106	34746106
1809	4003	1515.43212193271	1047.51637901519	5848.62296695485	38	chr3	34746107	34751107
1810	4003	1635.72900144883	1334.66619373231	5786.52461709823	39	chr3	34751108	34756108
1811	4003	1709.9890312869	1108.78253033237	5832.07301866261	42	chr3	34766111	34771078
1812	4093	1744.90331435672	1586.89608013283	3973.4444531841	10	chr3	34606079	34611079
1813	4093	1684.15941317217	1574.82003830673	3989.18643377749	11	chr3	34611080	34616080
1814	4093	1705.34989521569	1549.91948408094	3959.2154436427	12	chr3	34616081	34621081
1815	4093	1713.6523937977	1695.29710622308	3903.59083557006	13	chr3	34621082	34626082
1816	4093	1757.07881951457	1793.55142268145	3987.2624794857	14	chr3	34626083	34631083
1817	4093	1732.75651709305	1740.47567913015	3917.78252006902	15	chr3	34631084	34636084
1818	4093	1745.85907464808	1822.87427350304	4094.65890094532	17	chr3	34641086	34646086
1819	4093	1725.89324571117	1760.60044635347	4178.36834168272	21	chr3	34661090	34666090
1820	4093	1776.89583859525	1766.88694084197	4229.76171976521	22	chr3	34666091	34671091
1821	4093	1875.21147676629	1725.49381437577	4131.62946026795	23	chr3	34671092	34676092
1822	4093	1920.29245016182	1820.37634832779	4052.37804799007	24	chr3	34676093	34681093
1823	4093	1969.07823406696	1774.73558066093	4180.67356284759	25	chr3	34681094	34686094
1824	4093	1795.78465749479	1626.85412788936	4415.7615115637	26	chr3	34686095	34691095
1825	4093	1883.89409546064	1733.80784736287	4352.64285320277	27	chr3	34691096	34696096
1826	4093	1861.82383758674	1700.57986855677	4315.6498276945	28	chr3	34696097	34701097
1827	4093	1920.92334017507	1699.5997647044	4254.8917834449	29	chr3	34701098	34706098
1828	4093	1768.40685121458	1756.93713129762	4188.94089122507	39	chr3	34751108	34756108
1829	4093	1913.21992886434	1690.50544629845	4144.79653199163	42	chr3	34766111	34771078
1830	4184	1411.61491268147	1709.88397023762	5887.06060393221	9	chr3	34601078	34606078
1831	4184	1509.47038614581	1614.16951565339	5861.97215190677	10	chr3	34606079	34611079
1832	4184	1536.18807061321	1598.95137253536	5925.91396227657	11	chr3	34611080	34616080
1833	4184	1517.52738361596	1579.97609793378	5808.41590514475	12	chr3	34616081	34621081
1834	4184	1529.13430213314	1415.77786258784	5782.99534242976	15	chr3	34631084	34636084
1835	4184	1528.6309589195	1660.32288159671	5991.65483830423	20	chr3	34656089	34661089
1836	4184	1321.4629067286	1423.77930688696	6046.62030100535	21	chr3	34661090	34666090
1837	4184	1439.14536997904	1534.25756139729	6197.09056162341	24	chr3	34676093	34681093
1838	4184	1591.7842495326	1475.30422546618	6214.63653371359	25	chr3	34681094	34686094
1839	4184	1466.15758681834	1528.15531946542	6162.08581212293	26	chr3	34686095	34691095
1840	4184	1379.04431446683	1609.73276475095	6210.46145277075	28	chr3	34696097	34701097
1841	4184	1493.3553662708	1556.96802110378	6117.02493039467	29	chr3	34701098	34706098
1842	4184	1431.5348942965	1759.11914991729	5896.17758202369	31	chr3	34711100	34716100
1843	4184	1558.22610312155	1715.17142885013	5818.16010535751	34	chr3	34726103	34731103
1844	4184	1621.50687349599	1753.04089350769	5798.48706748876	35	chr3	34731104	34736104
1845	4184	1550.33454717756	1693.84165287973	5845.82928267911	37	chr3	34741106	34746106
1846	4184	1641.02962882765	1593.20259058525	5939.50727972635	42	chr3	34766111	34771078
1847	4276	1490.85077189235	1394.62255855556	5625.86239128466	10	chr3	34606079	34611079
1848	4276	1529.63820253654	1342.84741953776	5748.56958416007	11	chr3	34611080	34616080
1849	4276	1540.51889349701	1295.91867629209	5729.84342057294	12	chr3	34616081	34621081
1850	4276	1467.15944515025	1266.60788017518	5782.15237358787	13	chr3	34621082	34626082
1851	4276	1440.22654451426	1131.95070199297	5653.0997020502	14	chr3	34626083	34631083
1852	4276	1489.83743677742	1175.66961022203	5815.13400237221	15	chr3	34631084	34636084
1853	4276	1407.67465600547	1185.13012807149	5794.3586222397	16	chr3	34636085	34641085
1854	4276	1450.09462928159	1512.30856474299	5776.77985743388	19	chr3	34651088	34656088
1855	4276	2341.48133324708	1338.88327622941	6006.76073101114	21	chr3	34661090	34666090
1856	4276	1380.61628481575	1427.30218460741	5767.29854189893	23	chr3	34671092	34676092
1857	4276	2138.96529455242	878.096075247624	5680.71293898429	24	chr3	34676093	34681093
1858	4276	1720.91770310328	1279.20379983888	5883.77059382248	25	chr3	34681094	34686094
1859	4276	1736.00658331862	1256.9306013921	5870.05091868698	26	chr3	34686095	34691095
1860	4276	1697.15345589279	1324.04077004809	6000.16064026515	27	chr3	34691096	34696096
1861	4276	1733.76856315394	1332.30886327056	5772.22340174684	28	chr3	34696097	34701097
1862	4276	1785.34529359652	749.678012698226	6799.99999991073	29	chr3	34701098	34706098
1863	4276	1600.32252175123	1435.64080974533	5781.57914204895	31	chr3	34711100	34716100
1864	4276	1518.97483035109	1382.60770780328	5774.03152906571	32	chr3	34716101	34721101
1865	4276	1307.23091363528	1474.23743691847	6000.00002875801	34	chr3	34726103	34731103
1866	4276	1327.11053920426	1427.19450582056	5892.62443073158	35	chr3	34731104	34736104
1867	4276	1363.61533924068	1436.41230169138	5853.44679303465	36	chr3	34736105	34741105
1868	4276	1471.51602993673	1454.30524836972	5845.76374520539	37	chr3	34741106	34746106
1869	4276	1378.92200183235	1444.90914042193	5977.91325124988	38	chr3	34746107	34751107
1870	4276	1488.19548203261	1604.8453778733	5739.6856566557	39	chr3	34751108	34756108
1871	4276	1512.58255682671	1047.0584055834	5130.42580492252	40	chr3	34756109	34761109
1872	4276	1543.15220347066	1468.32388044299	5799.85250843366	42	chr3	34766111	34771078
1873	4369	1363.92359358139	1567.02216333737	5267.5041043236	35	chr3	34731104	34736104
1874	4463	1481.54139885528	1285.50343538468	5347.05498032725	9	chr3	34601078	34606078
1875	4463	1577.74007746146	1231.66544095698	5582.76147162098	10	chr3	34606079	34611079
1876	4463	1383.35561944591	1354.60698866772	5395.40215513191	11	chr3	34611080	34616080
1877	4463	1323.90544669561	1274.14378061769	5448.3954045227	13	chr3	34621082	34626082
1878	4463	1580.13877218058	1184.55719325864	5400.00007032477	14	chr3	34626083	34631083
1879	4463	1277.99497163777	1442.10550117518	5377.82665914981	15	chr3	34631084	34636084
1880	4463	1265.61924768553	1391.16872222931	5414.56496712909	16	chr3	34636085	34641085
1881	4463	1329.74961386056	1335.51310477872	5458.47143349133	17	chr3	34641086	34646086
1882	4463	1593.18459787661	1068.75143987178	5471.04072234869	19	chr3	34651088	34656088
1883	4463	1210.38156483512	1382.07366113369	5687.04365321266	20	chr3	34656089	34661089
1884	4463	1462.7214108069	1153.53016641764	5670.37675416699	22	chr3	34666091	34671091
1885	4463	1797.0168936522	971.308468495724	5406.86939416421	23	chr3	34671092	34676092
1886	4463	1290.11128555123	1191.68887846822	5559.7130418502	26	chr3	34686095	34691095
1887	4463	1256.30158456115	1260.38677389578	5619.6754504806	27	chr3	34691096	34696096
1888	4463	1330.34594085237	1260.03552680093	5598.96106993016	29	chr3	34701098	34706098
1889	4463	1292.24221009534	1335.11890054874	5539.39872996137	31	chr3	34711100	34716100
1890	4463	1224.85723324419	1274.57122391011	5551.26319388507	32	chr3	34716101	34721101
1891	4463	1414.51851482447	1261.3555515187	5425.89062324932	34	chr3	34726103	34731103
1892	4463	1421.37317700009	1330.50301251263	5488.90977790281	35	chr3	34731104	34736104
1893	4463	1460.46942832449	1364.35863926962	5424.96533084222	36	chr3	34736105	34741105
1894	4463	1321.79816174099	1456.64796125936	5435.21463263757	37	chr3	34741106	34746106
1895	4463	1348.11775241774	1413.50773214707	5537.01793094068	38	chr3	34746107	34751107
1896	4463	1502.15564670053	1173.93924162003	5602.84633352026	39	chr3	34751108	34756108
1897	4463	1650.45397037975	1123.11515013761	5477.29123194406	40	chr3	34756109	34761109
1898	4463	1314.86365901308	1383.74150958893	5487.12794396019	41	chr3	34761110	34766110
1899	4558	750.156997819185	1773.23677969689	4500.38764685299	24	chr3	34676093	34681093
1900	4558	1285.9888797694	887.481696379223	4551.71088455944	31	chr3	34711100	34716100
1901	4654	1536.26516144142	1438.84135034679	6182.75401078288	9	chr3	34601078	34606078
1902	4654	1500.40243787081	1422.8352212976	6204.60785235575	10	chr3	34606079	34611079
1903	4654	1485.31158245653	1461.67150688338	6035.58664332367	11	chr3	34611080	34616080
1904	4654	1482.52845173762	1420.03565593386	6087.09262881798	12	chr3	34616081	34621081
1905	4654	1457.95764260893	1414.99899692722	6117.14873346146	13	chr3	34621082	34626082
1906	4654	1431.99021510442	1325.483257562	6138.6535826161	14	chr3	34626083	34631083
1907	4654	1446.74574722854	1436.01895981115	6230.79994026232	15	chr3	34631084	34636084
1908	4654	1442.23143859843	1598.71709726841	6229.13721636395	18	chr3	34646087	34651087
1909	4654	1507.99304647356	1498.80888744196	6179.27732513842	19	chr3	34651088	34656088
1910	4654	1456.12164627273	1350.74163785147	6305.64708231952	20	chr3	34656089	34661089
1911	4654	1394.38612483659	1343.56283773793	6331.5913330236	21	chr3	34661090	34666090
1912	4654	1268.9491053986	1479.4476436203	6110.18241218386	22	chr3	34666091	34671091
1913	4654	1221.39027964086	1538.77064533359	6115.7768322672	23	chr3	34671092	34676092
1914	4654	1308.30937082681	1554.12155845468	6182.01838469966	24	chr3	34676093	34681093
1915	4654	1365.40406539729	1544.32308879362	6198.63301171592	25	chr3	34681094	34686094
1916	4654	1385.30948166579	1553.03023306236	6208.85224680457	26	chr3	34686095	34691095
1917	4654	1395.80399016815	1684.47481818593	6081.9713129017	29	chr3	34701098	34706098
1918	4654	1377.86463200424	1688.24441045522	6251.19124111654	31	chr3	34711100	34716100
1919	4654	1376.08631699974	1707.52645829972	6264.14145650523	32	chr3	34716101	34721101
1920	4654	1517.0646146857	1702.01499710457	6274.26257063477	34	chr3	34726103	34731103
1921	4654	1413.74931227624	1671.87672832562	6123.5128242478	35	chr3	34731104	34736104
1922	4654	1470.5875308083	1583.55539181595	6314.97430286702	36	chr3	34736105	34741105
1923	4654	1460.00610527151	1448.9750829076	6296.20963424524	37	chr3	34741106	34746106
1924	4654	1422.64139827305	1490.57579967873	6328.19772603627	38	chr3	34746107	34751107
1925	4654	1407.37688804692	1479.54165812357	6295.88451929624	39	chr3	34751108	34756108
1926	4654	1350.97629093185	1463.85218898	6091.52614015439	40	chr3	34756109	34761109
1927	4654	1242.99207482547	1492.4212009632	6150.32403676206	41	chr3	34761110	34766110
1928	4751	1437.24590798795	1482.08349850915	5670.12848854221	9	chr3	34601078	34606078
1929	4751	1480.9475061983	1403.15210680491	5637.56547400127	10	chr3	34606079	34611079
1930	4751	1433.00047563668	1576.73741494383	5664.40762095331	11	chr3	34611080	34616080
1931	4751	1553.81492990049	1529.00523045789	5658.91118619752	12	chr3	34616081	34621081
1932	4751	1856.0380922196	1994.56985677298	6260.73738480984	14	chr3	34626083	34631083
1933	4751	1520.62986961082	1557.75816976028	5461.08226736356	17	chr3	34641086	34646086
1934	4751	1409.36623816362	1520.9697480989	5554.92529350103	18	chr3	34646087	34651087
1935	4751	1353.22757355963	1388.79971301359	5595.19476382825	19	chr3	34651088	34656088
1936	4751	1478.64286308307	1343.75788626561	5603.61142484249	20	chr3	34656089	34661089
1937	4751	1339.02530423524	1419.58824925053	5555.7092099471	21	chr3	34661090	34666090
1938	4751	1314.44299674547	1673.43838909159	5476.23733985335	23	chr3	34671092	34676092
1939	4751	1328.56705875514	1704.25315287312	5506.18416718647	24	chr3	34676093	34681093
1940	4751	1372.13656157284	1702.70147917791	5435.20828997998	26	chr3	34686095	34691095
1941	4751	1498.88624604118	1578.66015875135	5608.37180630108	27	chr3	34691096	34696096
1942	4751	1421.07266838423	1721.46848397929	5466.682024526	28	chr3	34696097	34701097
1943	4751	1589.61744287723	1733.1604434509	5302.65501489019	29	chr3	34701098	34706098
1944	4751	1313.90443043365	1776.22185680143	5555.97780431474	32	chr3	34716101	34721101
1945	4751	1272.97804440343	1740.72937974926	5542.48168685335	34	chr3	34726103	34731103
1946	4751	1218.48593130917	1622.621115851	5559.85840141087	35	chr3	34731104	34736104
1947	4751	1399.08365265008	1674.43703717944	5406.35293673903	36	chr3	34736105	34741105
1948	4751	1374.54359966339	1685.74671183716	5499.71160059907	38	chr3	34746107	34751107
1949	4751	1446.50155283968	1630.64420406011	5484.58348494109	40	chr3	34756109	34761109
1950	4751	1514.3674859244	1660.03944300489	5482.63475321488	41	chr3	34761110	34766110
1951	4849	1429.68041748717	1871.22146817012	5776.80011589187	12	chr3	34616081	34621081
1952	4849	1473.01263935369	1786.56450772375	5689.87987766082	13	chr3	34621082	34626082
1953	4849	1778.94804718265	1517.6187018286	5772.86280665049	15	chr3	34631084	34636084
1954	4849	1676.75143347853	1571.36692498447	5679.6998971377	16	chr3	34636085	34641085
1955	4849	1154.28273115478	1140.01690532718	5533.94942719906	23	chr3	34671092	34676092
1956	4849	1179.11029861713	1119.4547946114	5543.19727235932	24	chr3	34676093	34681093
1957	4849	1078.13424444439	1982.90166073264	5492.33283924136	25	chr3	34681094	34686094
1958	4849	1458.38195179366	1649.63442445995	5758.7222691773	26	chr3	34686095	34691095
1959	4849	1504.18589477084	1664.95183163033	5806.11121289429	27	chr3	34691096	34696096
1960	4849	1474.85717665524	1674.33089793261	5750.71171476943	28	chr3	34696097	34701097
1961	4849	1644.4469307156	1713.74936614776	5999.95177684256	31	chr3	34711100	34716100
1962	4849	1634.6768436081	1612.06502982768	5821.12131911976	32	chr3	34716101	34721101
1963	4849	1268.48850797899	2155.99999976408	5800.00003338432	34	chr3	34726103	34731103
1964	4849	1129.38422394939	2165.21279547712	5595.43853379403	35	chr3	34731104	34736104
1965	4849	1144.8919342805	2061.4336694373	5658.40991218673	36	chr3	34736105	34741105
1966	4849	1179.96936199072	2060.89247139167	5679.6741464057	37	chr3	34741106	34746106
1967	4849	1236.53461612113	2013.08990498166	5735.40354780881	38	chr3	34746107	34751107
1968	4849	917.228342730037	949.868055831734	6336.57733632367	40	chr3	34756109	34761109
1969	4948	1784.44444661931	1635.05209799327	5937.39168202289	9	chr3	34601078	34606078
1970	4948	1823.39809945682	1191.38084910042	6059.17708436354	10	chr3	34606079	34611079
1971	4948	1879.50635793176	1355.28462120629	5917.81750215179	11	chr3	34611080	34616080
1972	4948	1894.72253579866	1319.65816091686	5979.44551620514	12	chr3	34616081	34621081
1973	4948	1773.38502793118	1468.11578932028	6098.63631518078	15	chr3	34631084	34636084
1974	4948	1876.31524650875	1555.02902530534	5932.79450026113	18	chr3	34646087	34651087
1975	4948	1974.23011824604	1047.50297815842	5744.03624766556	19	chr3	34651088	34656088
1976	4948	1694.93148890709	1689.25975860036	5829.88111645654	21	chr3	34661090	34666090
1977	4948	1633.00555807793	1740.23774751292	5971.09235019915	22	chr3	34666091	34671091
1978	4948	1680.4229736067	1637.37709483643	5894.98357921485	23	chr3	34671092	34676092
1979	4948	1648.43202241843	1721.69994870432	6030.28746511898	24	chr3	34676093	34681093
1980	4948	1611.46151226596	1648.92164565748	6156.5631856701	25	chr3	34681094	34686094
1981	4948	1854.71318943831	1305.68824837607	5822.18718565726	27	chr3	34691096	34696096
1982	4948	1809.09084313008	1342.00964998251	5741.32631307645	28	chr3	34696097	34701097
1983	4948	1618.40726215131	1878.57134010409	6027.65370998543	29	chr3	34701098	34706098
1984	4948	1895.88495447096	1122.17272523139	5947.76099120708	31	chr3	34711100	34716100
1985	4948	1895.21929604464	1058.75932563579	5974.78581509586	32	chr3	34716101	34721101
1986	4948	1840.92971920521	1125.58634993237	5973.34847082108	34	chr3	34726103	34731103
1987	4948	1812.47938159864	1124.29647717568	5808.99176824642	35	chr3	34731104	34736104
1988	4948	1734.6198044446	1737.85885327418	5927.4005344275	37	chr3	34741106	34746106
1989	4948	1840.46737432308	1813.93854747611	5955.42296018016	38	chr3	34746107	34751107
1990	4948	1788.49051390472	1353.45184778569	5775.03215892765	39	chr3	34751108	34756108
1991	4948	1853.20207584067	1207.42234487518	5759.03310462782	40	chr3	34756109	34761109
1992	4948	1737.8467468465	1678.4309758509	6024.81402702489	41	chr3	34761110	34766110
1993	5048	1212.26284307741	1571.03765809623	5021.45345570263	10	chr3	34606079	34611079
1994	5048	1274.60006670571	1467.78798237683	5018.65760564026	12	chr3	34616081	34621081
1995	5048	1264.04369169493	1429.545209012	5007.13433743262	13	chr3	34621082	34626082
1996	5048	1297.09120356332	1581.32791331974	4913.56385783365	15	chr3	34631084	34636084
1997	5048	1351.16542979241	1536.23575093626	4932.03238101253	16	chr3	34636085	34641085
1998	5048	1460.52865565892	1265.5689926739	5276.88044872903	19	chr3	34651088	34656088
1999	5048	1375.17369090217	1440.90275377905	5262.74369893866	20	chr3	34656089	34661089
[truncated: 114,239 more rows]
