# Supplementary material for: SnapFISH: a computational pipeline to identify chromatin loops from multiplexed DNA FISH data
Source: Nat Commun. 2023 Aug 12;14:4873. doi: 10.1038/s41467-023-40658-3 (PMC10423204; doi:10.1038/s41467-023-40658-3)
Supplement: Supplementary file 5 — Supplementary Dataset 2 [file 41467_2023_40658_MOESM5_ESM.xlsx]

## Sheet: TableS1
Table S1: Chromatin regions with DNA seqFISH+ data for mESCs and mouse brain cell types.
Chr	Start	End	Size
1	135600000	137100000	1500000
2	109000000	110575000	1575000
3	7675000	9325000	1650000
4	89300000	91025000	1725000
5	131400000	132900000	1500000
6	49375000	50925000	1550000
7	44600000	46100000	1500000
8	42700000	44425000	1725000
9	119300000	120800000	1500000
10	75400000	76900000	1500000
11	97425000	98925000	1500000
12	61900000	64150000	2250000
13	21475000	23800000	2325000
14	65400000	66900000	1500000
15	61000000	62525000	1525000
16	90500000	92000000	1500000
17	62425000	63925000	1500000
18	71200000	72700000	1500000
19	12550000	14900000	2350000
X	75325457	77025457	1700000

## Sheet: TableS2
Table S2. Evaluation of the sensitivity of SnapFISH in mESC DNA seqFISH+ data, using 35 HiCCUPS-identified loops (16 loops at 25Kb bin resolution, 19 loops at 10Kb bin resolution) from mESC bulk Hi-C data as the reference loop list.
chr1	x1	x2	chr2	y1	y2	Bin_Kb	Overlap.SnapFISH
2	109280000	109290000	2	109690000	109700000	10	No
2	109900000	109925000	2	110200000	110225000	25	Yes
2	109900000	109910000	2	110560000	110570000	10	No
2	110220000	110230000	2	110560000	110570000	10	No
3	8590000	8600000	3	8920000	8930000	10	Yes
3	8600000	8625000	3	9050000	9075000	25	Yes
3	8960000	8970000	3	9060000	9070000	10	Yes
3	9070000	9080000	3	9240000	9250000	10	Yes
6	49500000	49525000	6	50275000	50300000	25	No
6	49510000	49520000	6	49910000	49920000	10	Yes
6	49510000	49520000	6	50100000	50110000	10	No
6	50100000	50125000	6	50275000	50300000	25	Yes
6	50100000	50125000	6	50525000	50550000	25	No
6	50300000	50325000	6	50525000	50550000	25	Yes
6	50675000	50700000	6	50800000	50825000	25	Yes
9	119450000	119475000	9	119750000	119775000	25	No
9	119450000	119460000	9	119890000	119900000	10	No
9	119460000	119470000	9	119570000	119580000	10	No
9	120130000	120140000	9	120570000	120580000	10	No
10	75580000	75590000	10	75700000	75710000	10	No
10	75740000	75750000	10	75950000	75960000	10	No
10	76450000	76475000	10	76725000	76750000	25	No
10	76550000	76575000	10	76725000	76750000	25	No
11	97775000	97800000	11	97975000	98000000	25	No
14	65650000	65675000	14	65950000	65975000	25	No
14	65660000	65670000	14	65770000	65780000	10	No
14	65980000	65990000	14	66140000	66150000	10	No
14	66060000	66070000	14	66280000	66290000	10	No
14	66180000	66190000	14	66280000	66290000	10	No
14	66180000	66190000	14	66790000	66800000	10	No
14	66375000	66400000	14	66775000	66800000	25	Yes
16	91075000	91100000	16	91200000	91225000	25	Yes
16	91075000	91100000	16	91350000	91375000	25	Yes
16	91220000	91230000	16	91350000	91360000	10	Yes
16	91700000	91725000	16	91900000	91925000	25	Yes

## Sheet: TableS3
Table S3. Optimizing SnapFISH parameters. For each configuration of SnapFISH parameters (Column A – Column E), we reported the number of SnapFISH loops (Column F), the number of SnapFISH loops overlapped with HiCCUPS loops (i.e., true positives, Column G), precision (Column H), recall (Column I) and F1-score (Column J).
Statistical.test	FDR	Summit.defintion	Cut.summit	Cut.singleton	#.loops	#.TP	Precision	Recall	F1score
T.test	0.01	min.FDR	0.1667	0.1667	27	13	0.4815	0.3714	0.4193
T.test	0.01	min.FDR	0.1667	0.3333	19	12	0.6316	0.3429	0.4445
T.test	0.01	min.FDR	0.1667	0.5	15	12	0.8	0.3429	0.48
T.test	0.01	min.FDR	0.1667	0.6667	10	7	0.7	0.2	0.3111
T.test	0.01	min.FDR	0.1667	0.8333	10	7	0.7	0.2	0.3111
T.test	0.01	min.FDR	0.3333	0.3333	17	12	0.7059	0.3429	0.4616
T.test	0.01	min.FDR	0.3333	0.5	13	12	0.9231	0.3429	0.5
T.test	0.01	min.FDR	0.3333	0.6667	8	7	0.875	0.2	0.3256
T.test	0.01	min.FDR	0.3333	0.8333	8	7	0.875	0.2	0.3256
T.test	0.01	min.FDR	0.5	0.5	8	8	1	0.2286	0.3721
T.test	0.01	min.FDR	0.5	0.6667	3	3	1	0.0857	0.1579
T.test	0.01	min.FDR	0.5	0.8333	3	3	1	0.0857	0.1579
T.test	0.05	min.FDR	0.1667	0.1667	40	17	0.425	0.4857	0.4533
T.test	0.05	min.FDR	0.1667	0.3333	29	16	0.5517	0.4571	0.5
T.test	0.05	min.FDR	0.1667	0.5	22	15	0.6818	0.4286	0.5263
T.test	0.05	min.FDR	0.1667	0.6667	19	12	0.6316	0.3429	0.4445
T.test	0.05	min.FDR	0.1667	0.8333	19	12	0.6316	0.3429	0.4445
T.test	0.05	min.FDR	0.3333	0.3333	21	14	0.6667	0.4	0.5
T.test	0.05	min.FDR	0.3333	0.5	14	13	0.9286	0.3714	0.5306
T.test	0.05	min.FDR	0.3333	0.6667	11	10	0.9091	0.2857	0.4348
T.test	0.05	min.FDR	0.3333	0.8333	11	10	0.9091	0.2857	0.4348
T.test	0.05	min.FDR	0.5	0.5	8	8	1	0.2286	0.3721
T.test	0.05	min.FDR	0.5	0.6667	5	5	1	0.1429	0.2501
T.test	0.05	min.FDR	0.5	0.8333	5	5	1	0.1429	0.2501
T.test	0.1	min.FDR	0.1667	0.1667	44	17	0.3864	0.4857	0.4304
T.test	0.1	min.FDR	0.1667	0.3333	32	16	0.5	0.4571	0.4776
T.test	0.1	min.FDR	0.1667	0.5	26	16	0.6154	0.4571	0.5246
T.test	0.1	min.FDR	0.1667	0.6667	23	13	0.5652	0.3714	0.4482
T.test	0.1	min.FDR	0.1667	0.8333	23	13	0.5652	0.3714	0.4482
T.test	0.1	min.FDR	0.3333	0.3333	22	14	0.6364	0.4	0.4912
T.test	0.1	min.FDR	0.3333	0.5	16	14	0.875	0.4	0.549
T.test	0.1	min.FDR	0.3333	0.6667	13	11	0.8462	0.3143	0.4584
T.test	0.1	min.FDR	0.3333	0.8333	13	11	0.8462	0.3143	0.4584
T.test	0.1	min.FDR	0.5	0.5	8	8	1	0.2286	0.3721
T.test	0.1	min.FDR	0.5	0.6667	5	5	1	0.1429	0.2501
T.test	0.1	min.FDR	0.5	0.8333	5	5	1	0.1429	0.2501
Wilcoxon.test	0.01	min.FDR	0.1667	0.1667	98	20	0.2041	0.5714	0.3008
Wilcoxon.test	0.01	min.FDR	0.1667	0.3333	80	20	0.25	0.5714	0.3478
Wilcoxon.test	0.01	min.FDR	0.1667	0.5	72	20	0.2778	0.5714	0.3738
Wilcoxon.test	0.01	min.FDR	0.1667	0.6667	69	20	0.2899	0.5714	0.3846
Wilcoxon.test	0.01	min.FDR	0.1667	0.8333	69	20	0.2899	0.5714	0.3846
Wilcoxon.test	0.01	min.FDR	0.3333	0.3333	45	14	0.3111	0.4	0.35
Wilcoxon.test	0.01	min.FDR	0.3333	0.5	37	14	0.3784	0.4	0.3889
Wilcoxon.test	0.01	min.FDR	0.3333	0.6667	34	14	0.4118	0.4	0.4058
Wilcoxon.test	0.01	min.FDR	0.3333	0.8333	34	14	0.4118	0.4	0.4058
Wilcoxon.test	0.01	min.FDR	0.5	0.5	11	7	0.6364	0.2	0.3044
Wilcoxon.test	0.01	min.FDR	0.5	0.6667	8	7	0.875	0.2	0.3256
Wilcoxon.test	0.01	min.FDR	0.5	0.8333	8	7	0.875	0.2	0.3256
Wilcoxon.test	0.05	min.FDR	0.1667	0.1667	79	15	0.1899	0.4286	0.2632
Wilcoxon.test	0.05	min.FDR	0.1667	0.3333	63	14	0.2222	0.4	0.2857
Wilcoxon.test	0.05	min.FDR	0.1667	0.5	61	14	0.2295	0.4	0.2917
Wilcoxon.test	0.05	min.FDR	0.1667	0.6667	59	14	0.2373	0.4	0.2979
Wilcoxon.test	0.05	min.FDR	0.1667	0.8333	59	14	0.2373	0.4	0.2979
Wilcoxon.test	0.05	min.FDR	0.3333	0.3333	31	11	0.3548	0.3143	0.3333
Wilcoxon.test	0.05	min.FDR	0.3333	0.5	29	11	0.3793	0.3143	0.3438
Wilcoxon.test	0.05	min.FDR	0.3333	0.6667	27	11	0.4074	0.3143	0.3548
Wilcoxon.test	0.05	min.FDR	0.3333	0.8333	27	11	0.4074	0.3143	0.3548
Wilcoxon.test	0.05	min.FDR	0.5	0.5	8	5	0.625	0.1429	0.2326
Wilcoxon.test	0.05	min.FDR	0.5	0.6667	6	5	0.8333	0.1429	0.244
Wilcoxon.test	0.05	min.FDR	0.5	0.8333	6	5	0.8333	0.1429	0.244
Wilcoxon.test	0.1	min.FDR	0.1667	0.1667	74	13	0.1757	0.3714	0.2385
Wilcoxon.test	0.1	min.FDR	0.1667	0.3333	59	13	0.2203	0.3714	0.2766
Wilcoxon.test	0.1	min.FDR	0.1667	0.5	55	13	0.2364	0.3714	0.2889
Wilcoxon.test	0.1	min.FDR	0.1667	0.6667	53	13	0.2453	0.3714	0.2955
Wilcoxon.test	0.1	min.FDR	0.1667	0.8333	53	13	0.2453	0.3714	0.2955
Wilcoxon.test	0.1	min.FDR	0.3333	0.3333	30	11	0.3667	0.3143	0.3385
Wilcoxon.test	0.1	min.FDR	0.3333	0.5	26	11	0.4231	0.3143	0.3607
Wilcoxon.test	0.1	min.FDR	0.3333	0.6667	24	11	0.4583	0.3143	0.3729
Wilcoxon.test	0.1	min.FDR	0.3333	0.8333	24	11	0.4583	0.3143	0.3729
Wilcoxon.test	0.1	min.FDR	0.5	0.5	8	5	0.625	0.1429	0.2326
Wilcoxon.test	0.1	min.FDR	0.5	0.6667	6	5	0.8333	0.1429	0.244
Wilcoxon.test	0.1	min.FDR	0.5	0.8333	6	5	0.8333	0.1429	0.244
T.test	0.01	Geometric.center	0.1667	0.1667	27	13	0.4815	0.3714	0.4193
T.test	0.01	Geometric.center	0.1667	0.3333	19	12	0.6316	0.3429	0.4445
T.test	0.01	Geometric.center	0.1667	0.5	15	12	0.8	0.3429	0.48
T.test	0.01	Geometric.center	0.1667	0.6667	10	7	0.7	0.2	0.3111
T.test	0.01	Geometric.center	0.1667	0.8333	10	7	0.7	0.2	0.3111
T.test	0.01	Geometric.center	0.3333	0.3333	17	12	0.7059	0.3429	0.4616
T.test	0.01	Geometric.center	0.3333	0.5	13	12	0.9231	0.3429	0.5
T.test	0.01	Geometric.center	0.3333	0.6667	8	7	0.875	0.2	0.3256
T.test	0.01	Geometric.center	0.3333	0.8333	8	7	0.875	0.2	0.3256
T.test	0.01	Geometric.center	0.5	0.5	7	7	1	0.2	0.3333
T.test	0.01	Geometric.center	0.5	0.6667	2	2	1	0.0571	0.108
T.test	0.01	Geometric.center	0.5	0.8333	2	2	1	0.0571	0.108
T.test	0.05	Geometric.center	0.1667	0.1667	40	16	0.4	0.4571	0.4266
T.test	0.05	Geometric.center	0.1667	0.3333	29	15	0.5172	0.4286	0.4688
T.test	0.05	Geometric.center	0.1667	0.5	22	14	0.6364	0.4	0.4912
T.test	0.05	Geometric.center	0.1667	0.6667	19	11	0.5789	0.3143	0.4074
T.test	0.05	Geometric.center	0.1667	0.8333	19	11	0.5789	0.3143	0.4074
T.test	0.05	Geometric.center	0.3333	0.3333	20	13	0.65	0.3714	0.4727
T.test	0.05	Geometric.center	0.3333	0.5	13	12	0.9231	0.3429	0.5
T.test	0.05	Geometric.center	0.3333	0.6667	10	9	0.9	0.2571	0.3999
T.test	0.05	Geometric.center	0.3333	0.8333	10	9	0.9	0.2571	0.3999
T.test	0.05	Geometric.center	0.5	0.5	8	8	1	0.2286	0.3721
T.test	0.05	Geometric.center	0.5	0.6667	5	5	1	0.1429	0.2501
T.test	0.05	Geometric.center	0.5	0.8333	5	5	1	0.1429	0.2501
T.test	0.1	Geometric.center	0.1667	0.1667	44	16	0.3636	0.4571	0.405
T.test	0.1	Geometric.center	0.1667	0.3333	32	15	0.4688	0.4286	0.4478
T.test	0.1	Geometric.center	0.1667	0.5	26	15	0.5769	0.4286	0.4918
T.test	0.1	Geometric.center	0.1667	0.6667	23	12	0.5217	0.3429	0.4138
T.test	0.1	Geometric.center	0.1667	0.8333	23	12	0.5217	0.3429	0.4138
T.test	0.1	Geometric.center	0.3333	0.3333	21	13	0.619	0.3714	0.4642
T.test	0.1	Geometric.center	0.3333	0.5	15	13	0.8667	0.3714	0.52
T.test	0.1	Geometric.center	0.3333	0.6667	12	10	0.8333	0.2857	0.4255
T.test	0.1	Geometric.center	0.3333	0.8333	12	10	0.8333	0.2857	0.4255
T.test	0.1	Geometric.center	0.5	0.5	7	7	1	0.2	0.3333
T.test	0.1	Geometric.center	0.5	0.6667	4	4	1	0.1143	0.2052
T.test	0.1	Geometric.center	0.5	0.8333	4	4	1	0.1143	0.2052
Wilcoxon.test	0.01	Geometric.center	0.1667	0.1667	98	15	0.1531	0.4286	0.2256
Wilcoxon.test	0.01	Geometric.center	0.1667	0.3333	80	15	0.1875	0.4286	0.2609
Wilcoxon.test	0.01	Geometric.center	0.1667	0.5	72	15	0.2083	0.4286	0.2803
Wilcoxon.test	0.01	Geometric.center	0.1667	0.6667	69	15	0.2174	0.4286	0.2885
Wilcoxon.test	0.01	Geometric.center	0.1667	0.8333	69	15	0.2174	0.4286	0.2885
Wilcoxon.test	0.01	Geometric.center	0.3333	0.3333	47	11	0.234	0.3143	0.2683
Wilcoxon.test	0.01	Geometric.center	0.3333	0.5	39	11	0.2821	0.3143	0.2973
Wilcoxon.test	0.01	Geometric.center	0.3333	0.6667	36	11	0.3056	0.3143	0.3099
Wilcoxon.test	0.01	Geometric.center	0.3333	0.8333	36	11	0.3056	0.3143	0.3099
Wilcoxon.test	0.01	Geometric.center	0.5	0.5	8	3	0.375	0.0857	0.1395
Wilcoxon.test	0.01	Geometric.center	0.5	0.6667	5	3	0.6	0.0857	0.15
Wilcoxon.test	0.01	Geometric.center	0.5	0.8333	5	3	0.6	0.0857	0.15
Wilcoxon.test	0.05	Geometric.center	0.1667	0.1667	82	8	0.0976	0.2286	0.1368
Wilcoxon.test	0.05	Geometric.center	0.1667	0.3333	66	7	0.1061	0.2	0.1386
Wilcoxon.test	0.05	Geometric.center	0.1667	0.5	64	7	0.1094	0.2	0.1414
Wilcoxon.test	0.05	Geometric.center	0.1667	0.6667	62	7	0.1129	0.2	0.1443
Wilcoxon.test	0.05	Geometric.center	0.1667	0.8333	62	7	0.1129	0.2	0.1443
Wilcoxon.test	0.05	Geometric.center	0.3333	0.3333	32	7	0.2188	0.2	0.209
Wilcoxon.test	0.05	Geometric.center	0.3333	0.5	30	7	0.2333	0.2	0.2154
Wilcoxon.test	0.05	Geometric.center	0.3333	0.6667	28	7	0.25	0.2	0.2222
Wilcoxon.test	0.05	Geometric.center	0.3333	0.8333	28	7	0.25	0.2	0.2222
Wilcoxon.test	0.05	Geometric.center	0.5	0.5	6	3	0.5	0.0857	0.1463
Wilcoxon.test	0.05	Geometric.center	0.5	0.6667	4	3	0.75	0.0857	0.1538
Wilcoxon.test	0.05	Geometric.center	0.5	0.8333	4	3	0.75	0.0857	0.1538
Wilcoxon.test	0.1	Geometric.center	0.1667	0.1667	71	5	0.0704	0.1429	0.0943
Wilcoxon.test	0.1	Geometric.center	0.1667	0.3333	56	5	0.0893	0.1429	0.1099
Wilcoxon.test	0.1	Geometric.center	0.1667	0.5	52	5	0.0962	0.1429	0.115
Wilcoxon.test	0.1	Geometric.center	0.1667	0.6667	50	5	0.1	0.1429	0.1177
Wilcoxon.test	0.1	Geometric.center	0.1667	0.8333	50	5	0.1	0.1429	0.1177
Wilcoxon.test	0.1	Geometric.center	0.3333	0.3333	29	4	0.1379	0.1143	0.125
Wilcoxon.test	0.1	Geometric.center	0.3333	0.5	25	4	0.16	0.1143	0.1333
Wilcoxon.test	0.1	Geometric.center	0.3333	0.6667	23	4	0.1739	0.1143	0.1379
Wilcoxon.test	0.1	Geometric.center	0.3333	0.8333	23	4	0.1739	0.1143	0.1379
Wilcoxon.test	0.1	Geometric.center	0.5	0.5	6	3	0.5	0.0857	0.1463
Wilcoxon.test	0.1	Geometric.center	0.5	0.6667	4	3	0.75	0.0857	0.1538
Wilcoxon.test	0.1	Geometric.center	0.5	0.8333	4	3	0.75	0.0857	0.1538

## Sheet: TableS4A
Table S4. SnapFISH identified chromatin loops from DNA seqFISH+ data. A. 16 loops in mESCs
chr1	x1	x2	chr2	y1	y2	Overlap.HiCCUPS
2	109900000	109925000	2	110200000	110225000	Yes
3	8575000	8600000	3	8775000	8800000	No
3	8575000	8600000	3	8925000	8950000	Yes
3	8575000	8600000	3	9050000	9075000	Yes
3	8925000	8950000	3	9050000	9075000	Yes
3	8950000	8975000	3	9225000	9250000	No
3	9075000	9100000	3	9225000	9250000	Yes
6	49525000	49550000	6	49925000	49950000	Yes
6	50075000	50100000	6	50275000	50300000	Yes
6	50300000	50325000	6	50525000	50550000	Yes
6	50675000	50700000	6	50800000	50825000	Yes
14	66375000	66400000	14	66775000	66800000	Yes
16	91075000	91100000	16	91200000	91225000	Yes
16	91075000	91100000	16	91350000	91375000	Yes
16	91200000	91225000	16	91350000	91375000	Yes
16	91700000	91725000	16	91875000	91900000	Yes

## Sheet: TableS4B
Table S4. SnapFISH identified chromatin loops from DNA seqFISH+ data. B. 87 loops in mouse excitatory neurons.
chr1	x1	x2	chr2	y1	y2
1	135725000	135750000	1	135925000	135950000
1	135850000	135875000	1	136000000	136025000
1	135950000	135975000	1	136200000	136225000
1	136300000	136325000	1	136450000	136475000
1	136550000	136575000	1	136725000	136750000
1	136750000	136775000	1	136975000	137000000
2	109225000	109250000	2	109550000	109575000
2	109225000	109250000	2	109650000	109675000
2	109350000	109375000	2	109650000	109675000
2	109725000	109750000	2	109875000	109900000
2	109900000	109925000	2	110200000	110225000
3	8575000	8600000	3	8775000	8800000
3	8575000	8600000	3	8875000	8900000
3	8925000	8950000	3	9050000	9075000
3	9075000	9100000	3	9225000	9250000
4	90550000	90575000	4	90725000	90750000
5	131525000	131550000	5	131800000	131825000
5	131525000	131550000	5	132100000	132125000
5	131800000	131825000	5	132100000	132125000
5	132100000	132125000	5	132425000	132450000
5	132225000	132250000	5	132825000	132850000
5	132550000	132575000	5	132700000	132725000
6	49500000	49525000	6	49900000	49925000
6	49500000	49525000	6	50100000	50125000
6	49500000	49525000	6	50275000	50300000
6	49525000	49550000	6	49725000	49750000
6	49725000	49750000	6	49900000	49925000
6	49725000	49750000	6	50025000	50050000
6	49925000	49950000	6	50275000	50300000
6	50100000	50125000	6	50250000	50275000
6	50300000	50325000	6	50525000	50550000
6	50675000	50700000	6	50800000	50825000
7	44675000	44700000	7	44825000	44850000
7	45725000	45750000	7	46000000	46025000
7	45825000	45850000	7	46000000	46025000
8	43425000	43450000	8	43950000	43975000
8	44000000	44025000	8	44125000	44150000
9	119450000	119475000	9	119575000	119600000
9	119450000	119475000	9	119875000	119900000
9	120025000	120050000	9	120150000	120175000
9	120125000	120150000	9	120550000	120575000
9	120425000	120450000	9	120575000	120600000
9	120500000	120525000	9	120675000	120700000
10	75575000	75600000	10	75725000	75750000
10	75600000	75625000	10	75950000	75975000
10	75625000	75650000	10	75850000	75875000
10	75725000	75750000	10	75850000	75875000
10	75725000	75750000	10	75950000	75975000
10	75950000	75975000	10	76150000	76175000
10	76000000	76025000	10	76250000	76275000
10	76100000	76125000	10	76425000	76450000
10	76475000	76500000	10	76600000	76625000
10	76475000	76500000	10	76725000	76750000
11	97475000	97500000	11	97625000	97650000
11	97775000	97800000	11	97975000	98000000
11	97900000	97925000	11	98075000	98100000
11	98125000	98150000	11	98450000	98475000
11	98225000	98250000	11	98375000	98400000
11	98250000	98275000	11	98450000	98475000
11	98250000	98275000	11	98650000	98675000
11	98400000	98425000	11	98650000	98675000
13	21525000	21550000	13	21675000	21700000
13	23375000	23400000	13	23500000	23525000
13	23550000	23575000	13	23725000	23750000
14	65450000	65475000	14	65775000	65800000
14	65600000	65625000	14	65750000	65775000
14	65750000	65775000	14	65925000	65950000
14	65975000	66000000	14	66125000	66150000
14	66375000	66400000	14	66775000	66800000
15	61425000	61450000	15	61575000	61600000
15	61450000	61475000	15	61725000	61750000
15	61975000	62000000	15	62225000	62250000
15	62100000	62125000	15	62225000	62250000
15	62100000	62125000	15	62300000	62325000
16	90550000	90575000	16	90700000	90725000
16	90725000	90750000	16	90900000	90925000
16	91075000	91100000	16	91225000	91250000
16	91075000	91100000	16	91325000	91350000
16	91200000	91225000	16	91325000	91350000
16	91500000	91525000	16	91625000	91650000
16	91700000	91725000	16	91900000	91925000
17	63000000	63025000	17	63275000	63300000
17	63125000	63150000	17	63450000	63475000
17	63150000	63175000	17	63275000	63300000
17	63500000	63525000	17	63625000	63650000
18	71900000	71925000	18	72225000	72250000
18	72025000	72050000	18	72350000	72375000

## Sheet: TableS4C
Table S4. SnapFISH identified chromatin loops from DNA seqFISH+ data. C. 5 loops in inhibitory neurons expressing parvalbumin (Pvalb for short), 5 loops in astrocytes (Astro for short) and 3 loops in endothelial cells (Endo for short).
chr1	x1	x2	chr2	y1	y2	Cell_Type
3	8575000	8600000	3	8900000	8925000	Cluster 1: Pvalb
6	49700000	49725000	6	49900000	49925000	Cluster 1: Pvalb
6	50300000	50325000	6	50525000	50550000	Cluster 1: Pvalb
14	66375000	66400000	14	66775000	66800000	Cluster 1: Pvalb
16	91675000	91700000	16	91900000	91925000	Cluster 1: Pvalb
chr1	x1	x2	chr2	y1	y2	Cell_Type
2	109375000	109400000	2	109550000	109575000	Cluster 5: Astro
2	109700000	109725000	2	109850000	109875000	Cluster 5: Astro
5	131850000	131875000	5	132825000	132850000	Cluster 5: Astro
14	66375000	66400000	14	66600000	66625000	Cluster 5: Astro
15	61150000	61175000	15	61500000	61525000	Cluster 5: Astro
chr1	x1	x2	chr2	y1	y2	Cell_Type
15	61200000	61225000	15	61450000	61475000	Cluster 7: Endo
16	91375000	91400000	16	91600000	91625000	Cluster 7: Endo
16	91700000	91725000	16	91875000	91900000	Cluster 7: Endo

## Sheet: TableS5
Table S5. Sensitivity of SnapFISH using different numbers of alleles. Column K is the indicator of whether the SnapFISH-identified loop is overlapped with the known Sox2 enhancer-promoter loop.
Allele	#cell	#candidate	#summit	chr1	x1	x2	chr2	y1	y2	Note
CAST	1400	45	1	3	34650000	34655000	3	34755000	34760000	Yes
CAST	1200	37	1	3	34650000	34655000	3	34755000	34760000	Yes
CAST	1000	34	1	3	34650000	34655000	3	34755000	34760000	Yes
CAST	800	31	1	3	34650000	34655000	3	34755000	34760000	Yes
CAST	600	21	1	3	34650000	34655000	3	34755000	34760000	Yes
CAST	400	20	1	3	34650000	34655000	3	34750000	34755000	Yes
CAST	200	15	1	3	34650000	34655000	3	34750000	34755000	Yes
CAST	100	8	1	3	34650000	34655000	3	34775000	34780000	No
CAST	50	2	1	3	34655000	34660000	3	34780000	34785000	No
Allele	#cell	#candidate	#summit	chr1	x1	x2	chr2	y1	y2	Note
129	1400	61	1	3	34650000	34655000	3	34755000	34760000	Yes
129	1200	55	1	3	34655000	34660000	3	34765000	34770000	Yes
129	1000	50	1	3	34655000	34660000	3	34765000	34770000	Yes
129	800	51	1	3	34655000	34660000	3	34765000	34770000	Yes
129	600	50	1	3	34655000	34660000	3	34765000	34770000	Yes
129	400	45	1	3	34645000	34650000	3	34755000	34760000	Yes
129	200	36	1	3	34655000	34660000	3	34755000	34760000	Yes
129	100	20	1	3	34650000	34655000	3	34755000	34760000	Yes
129	50	2	1	3	34645000	34650000	3	34785000	34790000	No

## Sheet: TableS6
Table S6. Sensitivity of SnapFISH using 472 alleles with three different levels of targeted segment detection efficiency. Column K is the indicator of whether the SnapFISH-identified loop is overlapped with the known Sox2 enhancer-promoter loop.
Allele	Group	#candidate	#summit	chr1	x1	x2	chr2	y1	y2	Note
CAST	High	20	1	3	34650000	34655000	3	34750000	34755000	Yes
CAST	Median	16	1	3	34650000	34655000	3	34755000	34760000	Yes
CAST	Low	10	4	3	34625000	34630000	3	34725000	34730000	No
CAST	Low			3	34650000	34655000	3	34755000	34760000	Yes
CAST	Low			3	34625000	34630000	3	34750000	34755000	No
CAST	Low			3	34660000	34665000	3	34780000	34785000	No
Allele	Group	#candidate	#summit	chr1	x1	x2	chr2	y1	y2	Note
129	High	44	1	3	34655000	34660000	3	34765000	34770000	Yes
129	Median	26	1	3	34650000	34655000	3	34770000	34775000	Yes
129	Low	17	1	3	34650000	34655000	3	34765000	34770000	Yes

## Sheet: TableS7
Table S7. Evaluation of the reproducibility of SnapFISH-identified loops between biological replicates of mESC DNA seqFISH+ data.
Group	chr1	x1	x2	chr2	y1	y2	Overlap.Rep2
Rep1	2	109900000	109925000	2	110200000	110225000	Yes
Rep1	3	8575000	8600000	3	8925000	8950000	Yes
Rep1	3	9075000	9100000	3	9225000	9250000	Yes
Rep1	6	50300000	50325000	6	50525000	50550000	Yes
Rep1	6	50675000	50700000	6	50800000	50825000	Yes
Rep1	16	91200000	91225000	16	91350000	91375000	Yes
Group	chr1	x1	x2	chr2	y1	y2	Overlap.Rep1
Rep2	2	109875000	109900000	2	110200000	110225000	Yes
Rep2	3	8575000	8600000	3	8775000	8800000	No
Rep2	3	8575000	8600000	3	9050000	9075000	No
Rep2	3	8600000	8625000	3	8925000	8950000	Yes
Rep2	3	8750000	8775000	3	9050000	9075000	No
Rep2	3	8925000	8950000	3	9050000	9075000	NO
Rep2	3	9075000	9100000	3	9225000	9250000	Yes
Rep2	6	49900000	49925000	6	50075000	50100000	No
Rep2	6	50300000	50325000	6	50525000	50550000	Yes
Rep2	6	50675000	50700000	6	50800000	50825000	Yes
Rep2	14	66375000	66400000	14	66775000	66800000	No
Rep2	16	91075000	91100000	16	91350000	91375000	No
Rep2	16	91200000	91225000	16	91350000	91375000	Yes
Rep2	16	91700000	91725000	16	91875000	91900000	No

## Sheet: TableS8
Table S8. Evaluation of the reproducibility of SnapFISH-identified loops between biological replicates of DNA seqFISH+ data in mouse excitatory neurons.
Group	chr1	x1	x2	chr2	y1	y2	Overlap.Rep2&Rep3
Rep1	1	135825000	135850000	1	135950000	135975000	Yes
Rep1	1	136025000	136050000	1	136175000	136200000	Yes
Rep1	1	136275000	136300000	1	136425000	136450000	Yes
Rep1	1	136550000	136575000	1	136725000	136750000	Yes
Rep1	1	136750000	136775000	1	136975000	137000000	Yes
Rep1	2	109900000	109925000	2	110175000	110200000	Yes
Rep1	3	8575000	8600000	3	8875000	8900000	Yes
Rep1	3	8575000	8600000	3	9025000	9050000	No
Rep1	3	8925000	8950000	3	9050000	9075000	Yes
Rep1	3	8950000	8975000	3	9225000	9250000	No
Rep1	3	9050000	9075000	3	9225000	9250000	No
Rep1	6	49500000	49525000	6	49900000	49925000	Yes
Rep1	6	49500000	49525000	6	50275000	50300000	Yes
Rep1	6	49525000	49550000	6	50525000	50550000	No
Rep1	6	50100000	50125000	6	50250000	50275000	Yes
Rep1	6	50275000	50300000	6	50525000	50550000	Yes
Rep1	6	50675000	50700000	6	50800000	50825000	No
Rep1	8	44000000	44025000	8	44125000	44150000	Yes
Rep1	10	76450000	76475000	10	76725000	76750000	Yes
Rep1	13	23375000	23400000	13	23500000	23525000	Yes
Rep1	14	65450000	65475000	14	65775000	65800000	Yes
Rep1	14	65450000	65475000	14	65925000	65950000	Yes
Rep1	14	65600000	65625000	14	65750000	65775000	Yes
Rep1	14	65600000	65625000	14	65900000	65925000	Yes
Rep1	14	65975000	66000000	14	66125000	66150000	Yes
Rep1	14	66375000	66400000	14	66600000	66625000	No
Rep1	14	66375000	66400000	14	66775000	66800000	Yes
Rep1	16	91175000	91200000	16	91325000	91350000	Yes
Rep1	16	91725000	91750000	16	91875000	91900000	Yes
Rep1	17	63500000	63525000	17	63725000	63750000	No
Group	chr1	x1	x2	chr2	y1	y2	Overlap.Rep1&Rep3
Rep2	1	135725000	135750000	1	135925000	135950000	No
Rep2	1	135850000	135875000	1	135975000	136000000	Yes
Rep2	1	136025000	136050000	1	136225000	136250000	Yes
Rep2	1	136200000	136225000	1	136500000	136525000	No
Rep2	1	136300000	136325000	1	136625000	136650000	No
Rep2	1	136525000	136550000	1	136725000	136750000	Yes
Rep2	2	109725000	109750000	2	109875000	109900000	Yes
Rep2	2	109900000	109925000	2	110025000	110050000	No
Rep2	2	109900000	109925000	2	110200000	110225000	Yes
Rep2	2	110000000	110025000	2	110200000	110225000	Yes
Rep2	3	8550000	8575000	3	8850000	8875000	Yes
Rep2	3	8675000	8700000	3	8875000	8900000	Yes
Rep2	3	8750000	8775000	3	8900000	8925000	No
Rep2	3	8925000	8950000	3	9050000	9075000	Yes
Rep2	4	90550000	90575000	4	90725000	90750000	No
Rep2	5	132100000	132125000	5	132425000	132450000	No
Rep2	6	49525000	49550000	6	49900000	49925000	Yes
Rep2	6	49525000	49550000	6	50275000	50300000	Yes
Rep2	6	49725000	49750000	6	49900000	49925000	Yes
Rep2	6	49925000	49950000	6	50275000	50300000	Yes
Rep2	6	50175000	50200000	6	50525000	50550000	No
Rep2	6	50300000	50325000	6	50525000	50550000	Yes
Rep2	8	43425000	43450000	8	43950000	43975000	Yes
Rep2	8	44000000	44025000	8	44125000	44150000	Yes
Rep2	10	75575000	75600000	10	75825000	75850000	Yes
Rep2	10	75600000	75625000	10	75950000	75975000	Yes
Rep2	10	75725000	75750000	10	75850000	75875000	No
Rep2	10	75725000	75750000	10	75950000	75975000	Yes
Rep2	10	76100000	76125000	10	76250000	76275000	No
Rep2	10	76100000	76125000	10	76425000	76450000	No
Rep2	10	76375000	76400000	10	76625000	76650000	No
Rep2	10	76475000	76500000	10	76600000	76625000	No
Rep2	10	76475000	76500000	10	76725000	76750000	Yes
Rep2	11	97775000	97800000	11	97975000	98000000	Yes
Rep2	11	98125000	98150000	11	98450000	98475000	No
Rep2	11	98475000	98500000	11	98650000	98675000	No
Rep2	13	21525000	21550000	13	21650000	21675000	Yes
Rep2	13	23375000	23400000	13	23500000	23525000	Yes
Rep2	13	23600000	23625000	13	23725000	23750000	No
Rep2	14	65600000	65625000	14	65750000	65775000	Yes
Rep2	14	65625000	65650000	14	65950000	65975000	Yes
Rep2	14	65850000	65875000	14	66125000	66150000	No
Rep2	14	65975000	66000000	14	66125000	66150000	Yes
Rep2	14	66100000	66125000	14	66425000	66450000	No
Rep2	14	66150000	66175000	14	66275000	66300000	No
Rep2	14	66375000	66400000	14	66775000	66800000	Yes
Rep2	14	66475000	66500000	14	66600000	66625000	Yes
Rep2	15	61400000	61425000	15	61950000	61975000	Yes
Rep2	15	61725000	61750000	15	62050000	62075000	No
Rep2	15	61975000	62000000	15	62300000	62325000	No
Rep2	15	62000000	62025000	15	62150000	62175000	Yes
Rep2	15	62000000	62025000	15	62225000	62250000	No
Rep2	15	62100000	62125000	15	62225000	62250000	No
Rep2	16	91075000	91100000	16	91325000	91350000	Yes
Rep2	16	91200000	91225000	16	91325000	91350000	Yes
Rep2	16	91700000	91725000	16	91900000	91925000	Yes
Rep2	17	63125000	63150000	17	63450000	63475000	No
Rep2	17	63500000	63525000	17	63625000	63650000	Yes
Rep2	18	71900000	71925000	18	72225000	72250000	No
Group	chr1	x1	x2	chr2	y1	y2	Overlap.Rep1&Rep2
Rep3	1	135850000	135875000	1	136000000	136025000	Yes
Rep3	1	136025000	136050000	1	136175000	136200000	Yes
Rep3	1	136325000	136350000	1	136450000	136475000	Yes
Rep3	1	136550000	136575000	1	136725000	136750000	Yes
Rep3	1	136750000	136775000	1	136900000	136925000	No
Rep3	1	136750000	136775000	1	136975000	137000000	Yes
Rep3	2	109750000	109775000	2	109875000	109900000	Yes
Rep3	2	109900000	109925000	2	110200000	110225000	Yes
Rep3	2	110000000	110025000	2	110200000	110225000	Yes
Rep3	3	8575000	8600000	3	8875000	8900000	Yes
Rep3	3	8650000	8675000	3	8875000	8900000	Yes
Rep3	3	8925000	8950000	3	9050000	9075000	Yes
Rep3	5	131525000	131550000	5	132075000	132100000	No
Rep3	5	131550000	131575000	5	131775000	131800000	No
Rep3	5	131800000	131825000	5	132075000	132100000	No
Rep3	5	132225000	132250000	5	132425000	132450000	No
Rep3	5	132225000	132250000	5	132525000	132550000	No
Rep3	5	132550000	132575000	5	132700000	132725000	No
Rep3	6	49500000	49525000	6	50275000	50300000	Yes
Rep3	6	49525000	49550000	6	49900000	49925000	Yes
Rep3	6	49525000	49550000	6	50075000	50100000	No
Rep3	6	49550000	49575000	6	49725000	49750000	No
Rep3	6	49725000	49750000	6	49900000	49925000	Yes
Rep3	6	49725000	49750000	6	50075000	50100000	No
Rep3	6	49925000	49950000	6	50100000	50125000	No
Rep3	6	49925000	49950000	6	50275000	50300000	Yes
Rep3	6	50100000	50125000	6	50250000	50275000	Yes
Rep3	6	50300000	50325000	6	50525000	50550000	Yes
Rep3	7	45725000	45750000	7	46000000	46025000	No
Rep3	8	43425000	43450000	8	43950000	43975000	Yes
Rep3	8	44000000	44025000	8	44125000	44150000	Yes
Rep3	9	119450000	119475000	9	119575000	119600000	No
Rep3	9	119450000	119475000	9	119825000	119850000	No
Rep3	9	119575000	119600000	9	119850000	119875000	No
Rep3	9	120025000	120050000	9	120150000	120175000	No
Rep3	9	120500000	120525000	9	120725000	120750000	No
Rep3	10	75550000	75575000	10	75850000	75875000	Yes
Rep3	10	75575000	75600000	10	75725000	75750000	No
Rep3	10	75575000	75600000	10	75950000	75975000	Yes
Rep3	10	75725000	75750000	10	75950000	75975000	Yes
Rep3	10	75950000	75975000	10	76225000	76250000	No
Rep3	10	75975000	76000000	10	76125000	76150000	No
Rep3	10	76225000	76250000	10	76400000	76425000	No
Rep3	10	76475000	76500000	10	76725000	76750000	Yes
Rep3	11	97775000	97800000	11	97975000	98000000	Yes
Rep3	11	98250000	98275000	11	98650000	98675000	No
Rep3	13	21525000	21550000	13	21675000	21700000	Yes
Rep3	13	23375000	23400000	13	23500000	23525000	Yes
Rep3	14	65450000	65475000	14	65775000	65800000	Yes
Rep3	14	65475000	65500000	14	65900000	65925000	Yes
Rep3	14	65625000	65650000	14	65800000	65825000	Yes
Rep3	14	65625000	65650000	14	65925000	65950000	Yes
Rep3	14	65750000	65775000	14	65925000	65950000	No
Rep3	14	65825000	65850000	14	65950000	65975000	No
Rep3	14	65975000	66000000	14	66125000	66150000	Yes
Rep3	14	66375000	66400000	14	66775000	66800000	Yes
Rep3	14	66475000	66500000	14	66600000	66625000	Yes
Rep3	15	61150000	61175000	15	61950000	61975000	No
Rep3	15	61425000	61450000	15	61950000	61975000	Yes
Rep3	15	61975000	62000000	15	62100000	62125000	Yes
Rep3	16	91050000	91075000	16	91500000	91525000	No
Rep3	16	91075000	91100000	16	91225000	91250000	No
Rep3	16	91075000	91100000	16	91325000	91350000	Yes
Rep3	16	91075000	91100000	16	91600000	91625000	No
Rep3	16	91200000	91225000	16	91325000	91350000	Yes
Rep3	16	91700000	91725000	16	91900000	91925000	Yes
Rep3	17	62950000	62975000	17	63425000	63450000	No
Rep3	17	63000000	63025000	17	63250000	63275000	No
Rep3	17	63325000	63350000	17	63475000	63500000	No
Rep3	17	63500000	63525000	17	63625000	63650000	Yes
Rep3	18	72025000	72050000	18	72350000	72375000	No

[truncated: 3 more sheets: TableS9A, TableS9B, TableS9C]
