# Supplementary material for: SnapFISH: a computational pipeline to identify chromatin loops from multiplexed DNA FISH data
Source: Nat Commun. 2023 Aug 12;14:4873. doi: 10.1038/s41467-023-40658-3 (PMC10423204; doi:10.1038/s41467-023-40658-3)
Supplement: Supplementary file 7 — Source Data [file 41467_2023_40658_MOESM7_ESM.zip]

Archive with 28 entries (27 files):
- excel_files/
- __MACOSX/._excel_files
- excel_files/SourceData_FigS7.xlsx
- __MACOSX/excel_files/._SourceData_FigS7.xlsx
- excel_files/SourceData_Fig2.xlsx
- __MACOSX/excel_files/._SourceData_Fig2.xlsx
- excel_files/SourceData_FigS6.xlsx
- __MACOSX/excel_files/._SourceData_FigS6.xlsx
- excel_files/SourceData_FigS1.xlsx
- __MACOSX/excel_files/._SourceData_FigS1.xlsx
- excel_files/SourceData_FigS3.xlsx
- __MACOSX/excel_files/._SourceData_FigS3.xlsx
- excel_files/SourceData_FigS2.xlsx
- __MACOSX/excel_files/._SourceData_FigS2.xlsx
- excel_files/SourceData_FigS9.xlsx
- __MACOSX/excel_files/._SourceData_FigS9.xlsx
- excel_files/SourceData_FigS11.xlsx
- __MACOSX/excel_files/._SourceData_FigS11.xlsx
- excel_files/SourceData_Fig1.xlsx
- __MACOSX/excel_files/._SourceData_Fig1.xlsx
- excel_files/SourceData_FigS5.xlsx
- __MACOSX/excel_files/._SourceData_FigS5.xlsx
- excel_files/SourceData_FigS4.xlsx
- __MACOSX/excel_files/._SourceData_FigS4.xlsx
- excel_files/SourceData_FigS10.xlsx
- __MACOSX/excel_files/._SourceData_FigS10.xlsx
- excel_files/SourceData_FigS8.xlsx
- __MACOSX/excel_files/._SourceData_FigS8.xlsx
