# Supplementary material for: SnapFISH: a computational pipeline to identify chromatin loops from multiplexed DNA FISH data
Source: Nat Commun. 2023 Aug 12;14:4873. doi: 10.1038/s41467-023-40658-3 (PMC10423204; doi:10.1038/s41467-023-40658-3)
Supplement: Supplementary file 7 — Source Data [file 41467_2023_40658_MOESM7_ESM.zip › excel_files/SourceData_FigS7.xlsx]

## Sheet: FigS7A
chr1	x1	x2	chr2	y1	y2	BinSize_unit_Kb	Note
16	91075000	91100000	16	91200000	91225000	25	HiCCUPS
16	91075000	91100000	16	91350000	91375000	25	HiCCUPS
16	91220000	91230000	16	91350000	91360000	10	HiCCUPS
16	91700000	91725000	16	91900000	91925000	25	HiCCUPS
16	91200000	91225000	16	91350000	91375000	25	SnapFISH_rep1
16	91200000	91225000	16	91350000	91375000	25	SnapFISH_rep2
16	91075000	91100000	16	91350000	91375000	25	SnapFISH_rep2
16	91700000	91725000	16	91875000	91900000	25	SnapFISH_rep2

## Sheet: FigS7B
chr1	x1	x2	chr2	y1	y2	BinSize_unit_Kb	Note
16	91175000	91200000	16	91325000	91350000	25	SnapFISH_rep1
16	91725000	91750000	16	91875000	91900000	25	SnapFISH_rep1
16	91075000	91100000	16	91325000	91350000	25	SnapFISH_rep2
16	91200000	91225000	16	91325000	91350000	25	SnapFISH_rep2
16	91700000	91725000	16	91900000	91925000	25	SnapFISH_rep2
16	91050000	91075000	16	91500000	91525000	25	SnapFISH_rep3
16	91075000	91100000	16	91225000	91250000	25	SnapFISH_rep3
16	91075000	91100000	16	91325000	91350000	25	SnapFISH_rep3
16	91075000	91100000	16	91600000	91625000	25	SnapFISH_rep3
16	91200000	91225000	16	91325000	91350000	25	SnapFISH_rep3
16	91700000	91725000	16	91900000	91925000	25	SnapFISH_rep3
