# Supplementary material for: SnapFISH: a computational pipeline to identify chromatin loops from multiplexed DNA FISH data
Source: Nat Commun. 2023 Aug 12;14:4873. doi: 10.1038/s41467-023-40658-3 (PMC10423204; doi:10.1038/s41467-023-40658-3)
Supplement: Supplementary file 7 — Source Data [file 41467_2023_40658_MOESM7_ESM.zip › excel_files/SourceData_Fig2.xlsx]

## Sheet: Fig2A
chr1	x1	x2	chr2	y1	y2	BinSize_unit_Kb	Note
2	109280000	109290000	2	109690000	109700000	10	HiCCUPS
2	109900000	109925000	2	110200000	110225000	25	HiCCUPS
2	109900000	109910000	2	110560000	110570000	10	HiCCUPS
2	110220000	110230000	2	110560000	110570000	10	HiCCUPS
2	109900000	109925000	2	110200000	110225000	25	SnapFISH

## Sheet: Fig2B
chr1	x1	x2	chr2	y1	y2	BinSize_unit_Kb	Note
3	34650000	34655000	3	34750000	34755000	5	HiCCUPS
3	34655000	34660000	3	34765000	34770000	5	SnapFISH_129
3	34650000	34655000	3	34755000	34760000	5	SnapFISH_CAST
3	34650000	34655000	3	34765000	34770000	5	SnapFISH_ORCA

## Sheet: Fig2C
chr1	x1	x2	chr2	y1	y2	BinSize_unit_Kb	Note
15	61975000	62000000	15	62225000	62250000	25	SnapFISH_mouse_excitatory_neurons
15	62100000	62125000	15	62225000	62250000	25	SnapFISH_mouse_excitatory_neurons
15	62100000	62125000	15	62300000	62325000	25	SnapFISH_mouse_excitatory_neurons
