# Supplementary material for: SnapFISH: a computational pipeline to identify chromatin loops from multiplexed DNA FISH data
Source: Nat Commun. 2023 Aug 12;14:4873. doi: 10.1038/s41467-023-40658-3 (PMC10423204; doi:10.1038/s41467-023-40658-3)
Supplement: Supplementary file 7 — Source Data [file 41467_2023_40658_MOESM7_ESM.zip › excel_files/SourceData_FigS3.xlsx]

## Sheet: FigS3A
chr1	x1	x2	chr2	y1	y2	BinSize_unit_Kb	Note
3	8590000	8600000	3	8920000	8930000	10	HiCCUPS
3	8600000	8625000	3	9050000	9075000	25	HiCCUPS
3	8960000	8970000	3	9060000	9070000	10	HiCCUPS
3	9070000	9080000	3	9240000	9250000	10	HiCCUPS
3	8575000	8600000	3	9050000	9075000	25	SnapFISH
3	8575000	8600000	3	8925000	8950000	25	SnapFISH
3	9075000	9100000	3	9225000	9250000	25	SnapFISH
3	8575000	8600000	3	8775000	8800000	25	SnapFISH
3	8925000	8950000	3	9050000	9075000	25	SnapFISH
3	8950000	8975000	3	9225000	9250000	25	SnapFISH

## Sheet: FigS3B
chr1	x1	x2	chr2	y1	y2	BinSize_unit_Kb	Note
6	49500000	49525000	6	50275000	50300000	25	HiCCUPS
6	49510000	49520000	6	49910000	49920000	10	HiCCUPS
6	49510000	49520000	6	50100000	50110000	10	HiCCUPS
6	50100000	50125000	6	50275000	50300000	25	HiCCUPS
6	50100000	50125000	6	50525000	50550000	25	HiCCUPS
6	50300000	50325000	6	50525000	50550000	25	HiCCUPS
6	50675000	50700000	6	50800000	50825000	25	HiCCUPS
6	50675000	50700000	6	50800000	50825000	25	SnapFISH
6	50300000	50325000	6	50525000	50550000	25	SnapFISH
6	49525000	49550000	6	49925000	49950000	25	SnapFISH
6	50075000	50100000	6	50275000	50300000	25	SnapFISH

## Sheet: FigS3C
chr1	x1	x2	chr2	y1	y2	BinSize_unit_Kb	Note
14	65650000	65675000	14	65950000	65975000	25	HiCCUPS
14	65660000	65670000	14	65770000	65780000	10	HiCCUPS
14	65980000	65990000	14	66140000	66150000	10	HiCCUPS
14	66060000	66070000	14	66280000	66290000	10	HiCCUPS
14	66180000	66190000	14	66280000	66290000	10	HiCCUPS
14	66180000	66190000	14	66790000	66800000	10	HiCCUPS
14	66375000	66400000	14	66775000	66800000	25	HiCCUPS
14	66375000	66400000	14	66775000	66800000	25	SnapFISH

## Sheet: FigS3D
chr1	x1	x2	chr2	y1	y2	BinSize_unit_Kb	Note
16	91075000	91100000	16	91200000	91225000	25	HiCCUPS
16	91075000	91100000	16	91350000	91375000	25	HiCCUPS
16	91220000	91230000	16	91350000	91360000	10	HiCCUPS
16	91700000	91725000	16	91900000	91925000	25	HiCCUPS
16	91200000	91225000	16	91350000	91375000	25	SnapFISH
16	91075000	91100000	16	91200000	91225000	25	SnapFISH
16	91075000	91100000	16	91350000	91375000	25	SnapFISH
16	91700000	91725000	16	91875000	91900000	25	SnapFISH
