# Supplementary material for: SnapFISH: a computational pipeline to identify chromatin loops from multiplexed DNA FISH data
Source: Nat Commun. 2023 Aug 12;14:4873. doi: 10.1038/s41467-023-40658-3 (PMC10423204; doi:10.1038/s41467-023-40658-3)
Supplement: Supplementary file 7 — Source Data [file 41467_2023_40658_MOESM7_ESM.zip › excel_files/SourceData_FigS2.xlsx]

## Sheet: FigS2A
chr1	x1	x2	chr2	y1	y2	FISH.Avg.Dist	FISH.Contact.Freq	bulkHiC.Contact.Freq
2	109000000	109025000	2	109025000	109050000	216.273	0.6805	2874.46
2	109000000	109025000	2	109050000	109075000	246.341	0.5723	1200.04
2	109000000	109025000	2	109075000	109100000	285.761	0.4453	777.755
2	109000000	109025000	2	109100000	109125000	290.25	0.4396	573.928
2	109000000	109025000	2	109125000	109150000	306.037	0.3663	525.878
2	109000000	109025000	2	109150000	109175000	314.166	0.3266	462.63
2	109000000	109025000	2	109175000	109200000	313.3	0.3595	434.168
2	109000000	109025000	2	109200000	109225000	322.902	0.3344	322.801
2	109000000	109025000	2	109225000	109250000	332.15	0.3376	342.637
2	109000000	109025000	2	109250000	109275000	368.322	0.2483	334.605
2	109000000	109025000	2	109275000	109300000	401.988	0.2679	267.179
2	109000000	109025000	2	109300000	109325000	360.461	0.2518	215.355
2	109000000	109025000	2	109325000	109350000	360.004	0.2203	212.734
2	109000000	109025000	2	109350000	109375000	350.138	0.2828	236.996
2	109000000	109025000	2	109375000	109400000	339.141	0.2587	246.391
2	109000000	109025000	2	109400000	109425000	345.706	0.2448	244.565
2	109000000	109025000	2	109425000	109450000	347.915	0.2801	227.676
2	109000000	109025000	2	109475000	109500000	356.625	0.2707	227.37
2	109000000	109025000	2	109500000	109525000	377.385	0.196	200.052
2	109000000	109025000	2	109525000	109550000	380.315	0.2331	207.834
2	109000000	109025000	2	109550000	109575000	362.851	0.2472	185.837
2	109000000	109025000	2	109575000	109600000	373.354	0.1959	211.65
2	109000000	109025000	2	109600000	109625000	367.282	0.2158	193.217
2	109000000	109025000	2	109625000	109650000	367.192	0.206	187.837
2	109000000	109025000	2	109650000	109675000	359.896	0.2244	209.556
2	109000000	109025000	2	109675000	109700000	349.504	0.2716	208.185
2	109000000	109025000	2	109700000	109725000	363.944	0.2333	188.836
2	109000000	109025000	2	109725000	109750000	381.697	0.2241	162.781
2	109000000	109025000	2	109750000	109775000	397.651	0.1961	149.872
2	109000000	109025000	2	109775000	109800000	417.875	0.157	147.742
2	109000000	109025000	2	109800000	109825000	419.796	0.1586	142.201
2	109000000	109025000	2	109825000	109850000	440.224	0.1303	119.473
2	109000000	109025000	2	109850000	109875000	442.54	0.1462	106.944
2	109000000	109025000	2	109875000	109900000	464.924	0.1097	85.5384
2	109000000	109025000	2	109900000	109925000	525.452	0.0586	37.5911
2	109000000	109025000	2	109925000	109950000	518.785	0.0871	37.1619
2	109000000	109025000	2	109950000	109975000	530.395	0.0767	30.3087
2	109000000	109025000	2	109975000	110000000	562.601	0.0566	37.6223
2	109000000	109025000	2	110000000	110025000	533.452	0.0405	24.0071
2	109000000	109025000	2	110025000	110050000	543.088	0.0822	52.8583
2	109000000	109025000	2	110050000	110075000	541.627	0.0986	44.9064
2	109000000	109025000	2	110075000	110100000	522.405	0.0868	47.3269
2	109000000	109025000	2	110125000	110150000	519.42	0.1077	35.5976
2	109000000	109025000	2	110150000	110175000	551.694	0.0701	32.5279
2	109000000	109025000	2	110175000	110200000	540.023	0.0649	30.7758
2	109000000	109025000	2	110200000	110225000	553.821	0.0744	38.9706
2	109000000	109025000	2	110225000	110250000	564.217	0.0629	32.456
2	109000000	109025000	2	110250000	110275000	561.85	0.0651	32.6962
2	109000000	109025000	2	110275000	110300000	560.524	0.0866	42.5112
2	109000000	109025000	2	110300000	110325000	565.464	0.0201	38.2722
2	109000000	109025000	2	110325000	110350000	584.826	0.0406	44.7552
2	109000000	109025000	2	110350000	110375000	557.141	0.0608	38.1102
2	109000000	109025000	2	110375000	110400000	581.125	0.0308	40.7506
2	109000000	109025000	2	110400000	110425000	576.807	0.0636	46.9983
2	109000000	109025000	2	110425000	110450000	591.983	0.0474	37.6197
2	109000000	109025000	2	110475000	110500000	594.114	0.0239	42.1011
2	109000000	109025000	2	110500000	110525000	585.202	0.0333	43.4768
2	109000000	109025000	2	110525000	110550000	579.272	0.0349	31.0121
2	109000000	109025000	2	110550000	110575000	573.329	0.051	37.0869
2	109025000	109050000	2	109050000	109075000	236.263	0.6268	2664.22
2	109025000	109050000	2	109075000	109100000	269.835	0.5	1169.4
2	109025000	109050000	2	109100000	109125000	297.451	0.416	690.285
2	109025000	109050000	2	109125000	109150000	309.097	0.3766	605.892
2	109025000	109050000	2	109150000	109175000	308.493	0.3696	494.654
2	109025000	109050000	2	109175000	109200000	320.013	0.367	476.944
2	109025000	109050000	2	109200000	109225000	322.43	0.323	365.917
2	109025000	109050000	2	109225000	109250000	334.765	0.3192	378.349
2	109025000	109050000	2	109250000	109275000	358.531	0.2648	337.881
2	109025000	109050000	2	109275000	109300000	397.74	0.2963	277.049
2	109025000	109050000	2	109300000	109325000	353.321	0.2241	205.979
2	109025000	109050000	2	109325000	109350000	392.192	0.2086	220.055
2	109025000	109050000	2	109350000	109375000	329.278	0.3317	226.653
2	109025000	109050000	2	109375000	109400000	366.485	0.247	231.192
2	109025000	109050000	2	109400000	109425000	349.71	0.3071	197.073
2	109025000	109050000	2	109425000	109450000	365.536	0.302	207.72
2	109025000	109050000	2	109475000	109500000	368.171	0.2609	226.057
2	109025000	109050000	2	109500000	109525000	393.86	0.1989	205.483
2	109025000	109050000	2	109525000	109550000	392.659	0.2184	185.554
2	109025000	109050000	2	109550000	109575000	398.001	0.2068	188.294
2	109025000	109050000	2	109575000	109600000	392.211	0.1788	168.806
2	109025000	109050000	2	109600000	109625000	376.807	0.2126	174.5
2	109025000	109050000	2	109625000	109650000	401.745	0.1875	166.489
2	109025000	109050000	2	109650000	109675000	381.519	0.2023	205.56
2	109025000	109050000	2	109675000	109700000	372.339	0.2428	214.888
2	109025000	109050000	2	109700000	109725000	375.016	0.2273	174.906
2	109025000	109050000	2	109725000	109750000	389.056	0.1907	159.789
2	109025000	109050000	2	109750000	109775000	408.952	0.2008	162.6
2	109025000	109050000	2	109775000	109800000	419.994	0.1603	147.307
2	109025000	109050000	2	109800000	109825000	427.375	0.1293	123.065
2	109025000	109050000	2	109825000	109850000	432.015	0.168	124.341
2	109025000	109050000	2	109850000	109875000	449.047	0.1606	121.994
2	109025000	109050000	2	109875000	109900000	461.846	0.1026	85.5331
2	109025000	109050000	2	109900000	109925000	558.206	0.0352	38.0363
2	109025000	109050000	2	109925000	109950000	560.685	0.0647	36.5697
2	109025000	109050000	2	109950000	109975000	575.899	0.0528	22.1757
2	109025000	109050000	2	109975000	110000000	585.583	0.039	27.4432
2	109025000	109050000	2	110000000	110025000	558.969	0.0608	30.3367
2	109025000	109050000	2	110025000	110050000	559.383	0.0743	33.1172
2	109025000	109050000	2	110050000	110075000	563.082	0.0722	47.558
2	109025000	109050000	2	110075000	110100000	573.239	0.0491	37.3989
2	109025000	109050000	2	110125000	110150000	578.518	0.0388	46.492
2	109025000	109050000	2	110150000	110175000	557.731	0.0379	35.9052
2	109025000	109050000	2	110175000	110200000	572.555	0.0584	37.0936
2	109025000	109050000	2	110200000	110225000	565.569	0.0368	34.6384
2	109025000	109050000	2	110225000	110250000	583.634	0.0514	44.431
2	109025000	109050000	2	110250000	110275000	584.546	0.0556	43.5922
2	109025000	109050000	2	110275000	110300000	586.207	0.0708	45.1556
2	109025000	109050000	2	110300000	110325000	591.391	0.0318	31.4359
2	109025000	109050000	2	110325000	110350000	606.245	0.0617	47.949
2	109025000	109050000	2	110350000	110375000	582.802	0.0738	31.5178
2	109025000	109050000	2	110375000	110400000	587.53	0.0251	49.1564
2	109025000	109050000	2	110400000	110425000	602.918	0.0711	43.7166
2	109025000	109050000	2	110425000	110450000	595.352	0.0556	41.6045
2	109025000	109050000	2	110475000	110500000	606.294	0.0396	26.7292
2	109025000	109050000	2	110500000	110525000	586.019	0.0649	22.7217
2	109025000	109050000	2	110525000	110550000	616.948	0.0422	32.6422
2	109025000	109050000	2	110550000	110575000	599.223	0.0558	52.978
2	109050000	109075000	2	109075000	109100000	248.061	0.598	2406.66
2	109050000	109075000	2	109100000	109125000	264.803	0.5302	935.32
2	109050000	109075000	2	109125000	109150000	296.446	0.4105	768.661
2	109050000	109075000	2	109150000	109175000	296.283	0.4022	635.179
2	109050000	109075000	2	109175000	109200000	299.81	0.3962	478.331
2	109050000	109075000	2	109200000	109225000	303.095	0.3708	457.099
2	109050000	109075000	2	109225000	109250000	327.955	0.328	418.256
2	109050000	109075000	2	109250000	109275000	345.258	0.302	336.609
2	109050000	109075000	2	109275000	109300000	368.343	0.2571	254.22
2	109050000	109075000	2	109300000	109325000	343.68	0.2673	218.955
2	109050000	109075000	2	109325000	109350000	370.481	0.2292	200.632
2	109050000	109075000	2	109350000	109375000	339.266	0.25	221.1
2	109050000	109075000	2	109375000	109400000	359.656	0.256	207.011
2	109050000	109075000	2	109400000	109425000	353.94	0.2886	215.818
2	109050000	109075000	2	109425000	109450000	359.773	0.2657	236.353
2	109050000	109075000	2	109475000	109500000	365.646	0.2465	191.535
2	109050000	109075000	2	109500000	109525000	382.003	0.2098	198.016
2	109050000	109075000	2	109525000	109550000	370.736	0.2222	186.21
2	109050000	109075000	2	109550000	109575000	360.464	0.2134	159.573
2	109050000	109075000	2	109575000	109600000	385.492	0.1742	190.545
2	109050000	109075000	2	109600000	109625000	369.782	0.2294	161.594
2	109050000	109075000	2	109625000	109650000	376.113	0.2186	179.5
2	109050000	109075000	2	109650000	109675000	370.096	0.2045	218.926
2	109050000	109075000	2	109675000	109700000	347.382	0.2427	212.145
2	109050000	109075000	2	109700000	109725000	362.428	0.2337	182.77
2	109050000	109075000	2	109725000	109750000	373.841	0.2238	175.801
2	109050000	109075000	2	109750000	109775000	394	0.1785	124.528
2	109050000	109075000	2	109775000	109800000	398.532	0.1753	113.901
2	109050000	109075000	2	109800000	109825000	418.84	0.1564	110.716
2	109050000	109075000	2	109825000	109850000	425.259	0.1483	133.039
2	109050000	109075000	2	109850000	109875000	433.839	0.1581	85.2234
2	109050000	109075000	2	109875000	109900000	463.248	0.1114	76.5655
2	109050000	109075000	2	109900000	109925000	544.465	0.0429	50.3355
2	109050000	109075000	2	109925000	109950000	534.824	0.0712	41.7849
2	109050000	109075000	2	109950000	109975000	548.94	0.0463	35.3821
2	109050000	109075000	2	109975000	110000000	558.851	0.0584	31.7452
2	109050000	109075000	2	110000000	110025000	536.412	0.048	27.7793
2	109050000	109075000	2	110025000	110050000	553.72	0.0702	46.9216
2	109050000	109075000	2	110050000	110075000	546.99	0.0706	42.3519
2	109050000	109075000	2	110075000	110100000	544.055	0.0871	56.4581
2	109050000	109075000	2	110125000	110150000	535.492	0.0743	38.9442
2	109050000	109075000	2	110150000	110175000	539.256	0.0452	52.5701
2	109050000	109075000	2	110175000	110200000	529.279	0.0765	40.7713
2	109050000	109075000	2	110200000	110225000	550.712	0.0565	37.8972
2	109050000	109075000	2	110225000	110250000	552.148	0.0634	31.4387
2	109050000	109075000	2	110250000	110275000	573.923	0.0772	53.6551
2	109050000	109075000	2	110275000	110300000	568.74	0.0813	40.2471
2	109050000	109075000	2	110300000	110325000	565.179	0.0621	32.7112
2	109050000	109075000	2	110325000	110350000	595.728	0.0428	30.6017
2	109050000	109075000	2	110350000	110375000	566.17	0.0554	32.9156
2	109050000	109075000	2	110375000	110400000	566.024	0.0695	37.1514
2	109050000	109075000	2	110400000	110425000	583.206	0.0479	23.9147
2	109050000	109075000	2	110425000	110450000	582.514	0.0836	48.1265
2	109050000	109075000	2	110475000	110500000	579.284	0.0495	33.265
2	109050000	109075000	2	110500000	110525000	574.02	0.0673	42.0537
2	109050000	109075000	2	110525000	110550000	588.385	0.0446	42.4095
2	109050000	109075000	2	110550000	110575000	572.809	0.0568	27.9817
2	109075000	109100000	2	109100000	109125000	225.433	0.6486	2065.35
2	109075000	109100000	2	109125000	109150000	264.716	0.5404	1131.62
2	109075000	109100000	2	109150000	109175000	274.524	0.4477	792.854
2	109075000	109100000	2	109175000	109200000	308.729	0.383	573.611
2	109075000	109100000	2	109200000	109225000	300.781	0.3656	514.908
2	109075000	109100000	2	109225000	109250000	327.993	0.3523	433.104
2	109075000	109100000	2	109250000	109275000	327.958	0.28	361.635
2	109075000	109100000	2	109275000	109300000	352.258	0.2759	278.56
2	109075000	109100000	2	109300000	109325000	352.526	0.2612	252.547
2	109075000	109100000	2	109325000	109350000	349.589	0.2374	281.084
2	109075000	109100000	2	109350000	109375000	341.523	0.2642	206.155
2	109075000	109100000	2	109375000	109400000	350.389	0.274	220.799
2	109075000	109100000	2	109400000	109425000	364.708	0.2369	219.255
2	109075000	109100000	2	109425000	109450000	341.58	0.2945	229.101
2	109075000	109100000	2	109475000	109500000	363.935	0.2432	194.882
2	109075000	109100000	2	109500000	109525000	365.512	0.2487	191.281
2	109075000	109100000	2	109525000	109550000	377.085	0.2172	193.301
2	109075000	109100000	2	109550000	109575000	366.912	0.2392	179.708
2	109075000	109100000	2	109575000	109600000	386.593	0.215	163.86
2	109075000	109100000	2	109600000	109625000	369.514	0.2381	209.368
2	109075000	109100000	2	109625000	109650000	380.195	0.2222	171.253
2	109075000	109100000	2	109650000	109675000	356.964	0.2193	202.152
2	109075000	109100000	2	109675000	109700000	353.496	0.2305	194.218
2	109075000	109100000	2	109700000	109725000	371.784	0.23	183.473
2	109075000	109100000	2	109725000	109750000	385.163	0.1679	161.362
2	109075000	109100000	2	109750000	109775000	417.383	0.1463	150.665
2	109075000	109100000	2	109775000	109800000	435.979	0.1207	135.207
2	109075000	109100000	2	109800000	109825000	432.971	0.1357	116.65
2	109075000	109100000	2	109825000	109850000	458.255	0.1192	88.2334
2	109075000	109100000	2	109850000	109875000	436.282	0.1744	110.677
2	109075000	109100000	2	109875000	109900000	470.771	0.1184	74.5746
2	109075000	109100000	2	109900000	109925000	534.744	0.0567	32.8583
2	109075000	109100000	2	109925000	109950000	548.748	0.0623	37.1235
2	109075000	109100000	2	109950000	109975000	567.628	0.0504	32.1236
2	109075000	109100000	2	109975000	110000000	575.289	0.043	32.3858
2	109075000	109100000	2	110000000	110025000	518.555	0.0584	40.1242
2	109075000	109100000	2	110025000	110050000	551.066	0.0556	38.908
2	109075000	109100000	2	110050000	110075000	556.64	0.0657	38.2857
2	109075000	109100000	2	110075000	110100000	546.939	0.0903	48.284
2	109075000	109100000	2	110125000	110150000	538.477	0.0769	36.5769
2	109075000	109100000	2	110150000	110175000	547.576	0.0783	33.2328
2	109075000	109100000	2	110175000	110200000	553.64	0.0612	40.3516
2	109075000	109100000	2	110200000	110225000	558.728	0.0518	29.8466
2	109075000	109100000	2	110225000	110250000	580.91	0.0605	22.2904
2	109075000	109100000	2	110250000	110275000	563.436	0.0467	32.6625
2	109075000	109100000	2	110275000	110300000	586.922	0.0487	42.4673
2	109075000	109100000	2	110300000	110325000	571.145	0.0388	43.0118
2	109075000	109100000	2	110325000	110350000	606.229	0.0714	48.621
2	109075000	109100000	2	110350000	110375000	580.372	0.0581	49.5923
2	109075000	109100000	2	110375000	110400000	586.501	0.037	36.6377
2	109075000	109100000	2	110400000	110425000	610.016	0.0333	36.0312
2	109075000	109100000	2	110425000	110450000	601.143	0.0586	27.2765
2	109075000	109100000	2	110475000	110500000	596.676	0.0648	39.2538
2	109075000	109100000	2	110500000	110525000	606.71	0.0577	38.1354
2	109075000	109100000	2	110525000	110550000	607.226	0.0584	53.8075
2	109075000	109100000	2	110550000	110575000	582.706	0.0641	38.3262
2	109100000	109125000	2	109125000	109150000	228.144	0.6706	3060.88
2	109100000	109125000	2	109150000	109175000	253.984	0.548	1206.79
2	109100000	109125000	2	109175000	109200000	272.03	0.4727	797.996
2	109100000	109125000	2	109200000	109225000	282.719	0.4352	562.217
2	109100000	109125000	2	109225000	109250000	325.976	0.3241	485.263
2	109100000	109125000	2	109250000	109275000	332.376	0.2896	458.605
2	109100000	109125000	2	109275000	109300000	351.477	0.2857	337.779
2	109100000	109125000	2	109300000	109325000	335.674	0.2825	264.383
2	109100000	109125000	2	109325000	109350000	343.44	0.2695	207.93
2	109100000	109125000	2	109350000	109375000	334.207	0.2907	272.059
2	109100000	109125000	2	109375000	109400000	349.107	0.2536	207.387
2	109100000	109125000	2	109400000	109425000	344.304	0.3134	245.261
2	109100000	109125000	2	109425000	109450000	341.947	0.2673	221.942
2	109100000	109125000	2	109475000	109500000	354.047	0.2759	180.456
2	109100000	109125000	2	109500000	109525000	380.168	0.2679	172.66
2	109100000	109125000	2	109525000	109550000	382.554	0.2206	184.585
2	109100000	109125000	2	109550000	109575000	367.943	0.239	169.029
2	109100000	109125000	2	109575000	109600000	378.693	0.2125	176.661
2	109100000	109125000	2	109600000	109625000	374.562	0.2327	181.268
2	109100000	109125000	2	109625000	109650000	381.072	0.2119	161.912
2	109100000	109125000	2	109650000	109675000	357.609	0.2588	211.054
2	109100000	109125000	2	109675000	109700000	356.389	0.2597	233.187
2	109100000	109125000	2	109700000	109725000	370.516	0.2493	190.829
2	109100000	109125000	2	109725000	109750000	384.905	0.1912	141.743
2	109100000	109125000	2	109750000	109775000	408.124	0.2086	112.202
2	109100000	109125000	2	109775000	109800000	420.845	0.1613	107.829
2	109100000	109125000	2	109800000	109825000	424.155	0.1715	128.718
2	109100000	109125000	2	109825000	109850000	437.346	0.146	87.9184
2	109100000	109125000	2	109850000	109875000	446.295	0.1486	99.8148
2	109100000	109125000	2	109875000	109900000	455.953	0.1261	69.7286
2	109100000	109125000	2	109900000	109925000	539.437	0.0723	37.3533
2	109100000	109125000	2	109925000	109950000	543.221	0.0667	42.5396
2	109100000	109125000	2	109950000	109975000	548.474	0.0541	33.8485
2	109100000	109125000	2	109975000	110000000	582.062	0.042	27.4894
2	109100000	109125000	2	110000000	110025000	542.834	0.0767	26.4242
2	109100000	109125000	2	110025000	110050000	558.434	0.0817	44.2306
2	109100000	109125000	2	110050000	110075000	574.562	0.0755	44.3145
2	109100000	109125000	2	110075000	110100000	548.129	0.0976	51.8703
2	109100000	109125000	2	110125000	110150000	555.591	0.0771	32.9873
2	109100000	109125000	2	110150000	110175000	576.306	0.069	36.6709
2	109100000	109125000	2	110175000	110200000	560.558	0.0575	40.3671
2	109100000	109125000	2	110200000	110225000	566.625	0.0532	28.0878
2	109100000	109125000	2	110225000	110250000	561.095	0.0783	36.1207
2	109100000	109125000	2	110250000	110275000	586.362	0.0656	60.3002
2	109100000	109125000	2	110275000	110300000	585.065	0.0564	41.5923
2	109100000	109125000	2	110300000	110325000	587.005	0.0362	29.2071
2	109100000	109125000	2	110325000	110350000	583.67	0.0581	27.7505
2	109100000	109125000	2	110350000	110375000	583.133	0.0439	36.3543
2	109100000	109125000	2	110375000	110400000	587.124	0.0489	34.5539
2	109100000	109125000	2	110400000	110425000	609.513	0.0342	35.4492
2	109100000	109125000	2	110425000	110450000	587.622	0.0588	30.0983
2	109100000	109125000	2	110475000	110500000	593.851	0.0616	23.2043
2	109100000	109125000	2	110500000	110525000	598.634	0.0387	46.5314
2	109100000	109125000	2	110525000	110550000	597.356	0.0413	40.4823
2	109100000	109125000	2	110550000	110575000	589.265	0.0599	41.4778
2	109125000	109150000	2	109150000	109175000	227.276	0.6707	2900.97
2	109125000	109150000	2	109175000	109200000	261.103	0.5223	1126.95
2	109125000	109150000	2	109200000	109225000	274.575	0.4608	824.736
2	109125000	109150000	2	109225000	109250000	305.822	0.4092	582.484
2	109125000	109150000	2	109250000	109275000	318.475	0.326	530.742
2	109125000	109150000	2	109275000	109300000	366.547	0.2174	345.403
2	109125000	109150000	2	109300000	109325000	335.467	0.2594	244.438
2	109125000	109150000	2	109325000	109350000	354.597	0.2743	248.075
2	109125000	109150000	2	109350000	109375000	329.125	0.2816	258.83
2	109125000	109150000	2	109375000	109400000	341.715	0.265	236.036
2	109125000	109150000	2	109400000	109425000	349.274	0.2702	243.945
2	109125000	109150000	2	109425000	109450000	350.294	0.2567	201.298
2	109125000	109150000	2	109475000	109500000	365.632	0.265	213.285
2	109125000	109150000	2	109500000	109525000	358.94	0.2676	216.026
2	109125000	109150000	2	109525000	109550000	358.296	0.2661	211.075
2	109125000	109150000	2	109550000	109575000	366.564	0.2315	178.081
2	109125000	109150000	2	109575000	109600000	364.887	0.1988	177.545
2	109125000	109150000	2	109600000	109625000	353.241	0.2428	196.954
2	109125000	109150000	2	109625000	109650000	365.808	0.2256	162.722
2	109125000	109150000	2	109650000	109675000	366.357	0.2329	189.029
2	109125000	109150000	2	109675000	109700000	349.913	0.2389	196.12
2	109125000	109150000	2	109700000	109725000	360.163	0.2212	206.981
2	109125000	109150000	2	109725000	109750000	384.286	0.1763	190.224
2	109125000	109150000	2	109750000	109775000	402.411	0.1698	131.16
2	109125000	109150000	2	109775000	109800000	411.87	0.1489	129.428
2	109125000	109150000	2	109800000	109825000	422.562	0.1548	118.263
2	109125000	109150000	2	109825000	109850000	445.524	0.1459	123.664
2	109125000	109150000	2	109850000	109875000	460.588	0.1275	91.0656
2	109125000	109150000	2	109875000	109900000	471.915	0.1238	71.3963
2	109125000	109150000	2	109900000	109925000	558.818	0.0525	36.385
2	109125000	109150000	2	109925000	109950000	546.639	0.0409	36.5405
2	109125000	109150000	2	109950000	109975000	550.9	0.0727	33.5271
2	109125000	109150000	2	109975000	110000000	586.41	0.0634	30.9917
2	109125000	109150000	2	110000000	110025000	562.831	0.0404	25.535
2	109125000	109150000	2	110025000	110050000	564.653	0.0789	40.0067
2	109125000	109150000	2	110050000	110075000	575.407	0.0497	42.8233
2	109125000	109150000	2	110075000	110100000	562.99	0.0631	44.5553
2	109125000	109150000	2	110125000	110150000	541.562	0.0817	42.7529
2	109125000	109150000	2	110150000	110175000	565.594	0.0839	50.7019
2	109125000	109150000	2	110175000	110200000	556.419	0.0634	31.9162
2	109125000	109150000	2	110200000	110225000	554.571	0.0745	41.1929
2	109125000	109150000	2	110225000	110250000	560.914	0.0754	53.8536
2	109125000	109150000	2	110250000	110275000	584.475	0.056	36.1682
2	109125000	109150000	2	110275000	110300000	584.793	0.0712	36.1734
2	109125000	109150000	2	110300000	110325000	586.961	0.0463	43.3947
2	109125000	109150000	2	110325000	110350000	606.778	0.0556	34.6554
2	109125000	109150000	2	110350000	110375000	581.136	0.0638	24.4067
2	109125000	109150000	2	110375000	110400000	591.009	0.0803	29.0502
2	109125000	109150000	2	110400000	110425000	593.811	0.0717	45.9437
2	109125000	109150000	2	110425000	110450000	590.215	0.079	34.9025
2	109125000	109150000	2	110475000	110500000	604.707	0.0642	43.467
2	109125000	109150000	2	110500000	110525000	595.4	0.0563	36.3634
2	109125000	109150000	2	110525000	110550000	598.627	0.0563	32.4997
2	109125000	109150000	2	110550000	110575000	581.168	0.0603	28.2932
2	109150000	109175000	2	109175000	109200000	230.718	0.6383	2825.76
2	109150000	109175000	2	109200000	109225000	248.859	0.5961	1172.1
2	109150000	109175000	2	109225000	109250000	285.167	0.4399	815.696
2	109150000	109175000	2	109250000	109275000	307.617	0.3705	569.631
2	109150000	109175000	2	109275000	109300000	361.795	0.2794	358.528
2	109150000	109175000	2	109300000	109325000	332.822	0.2896	293.997
2	109150000	109175000	2	109325000	109350000	344.509	0.2953	268.203
2	109150000	109175000	2	109350000	109375000	327.21	0.2863	248.683
2	109150000	109175000	2	109375000	109400000	349.666	0.2789	252.824
2	109150000	109175000	2	109400000	109425000	355.438	0.2528	241.482
2	109150000	109175000	2	109425000	109450000	344.084	0.2357	237.276
2	109150000	109175000	2	109475000	109500000	362.159	0.2688	212.291
2	109150000	109175000	2	109500000	109525000	363.803	0.2832	214.461
2	109150000	109175000	2	109525000	109550000	375.014	0.2414	184.692
2	109150000	109175000	2	109550000	109575000	364.678	0.2547	217.631
2	109150000	109175000	2	109575000	109600000	373.27	0.2423	220.476
2	109150000	109175000	2	109600000	109625000	369.791	0.2355	198.664
2	109150000	109175000	2	109625000	109650000	375.459	0.2168	172.955
2	109150000	109175000	2	109650000	109675000	352.611	0.2435	224.852
2	109150000	109175000	2	109675000	109700000	345.15	0.2575	212.457
2	109150000	109175000	2	109700000	109725000	357.249	0.2225	201.269
2	109150000	109175000	2	109725000	109750000	369.621	0.2187	178.037
2	109150000	109175000	2	109750000	109775000	395.558	0.2029	157.348
2	109150000	109175000	2	109775000	109800000	403.542	0.1588	123.36
2	109150000	109175000	2	109800000	109825000	405.681	0.1538	126.674
2	109150000	109175000	2	109825000	109850000	416.406	0.1344	113.248
2	109150000	109175000	2	109850000	109875000	436.194	0.1616	97.5428
2	109150000	109175000	2	109875000	109900000	445.111	0.1195	61.7324
2	109150000	109175000	2	109900000	109925000	534.257	0.0843	50.1081
2	109150000	109175000	2	109925000	109950000	536.265	0.0581	29.3546
2	109150000	109175000	2	109950000	109975000	545.454	0.0633	51.678
2	109150000	109175000	2	109975000	110000000	554.937	0.0532	27.5053
2	109150000	109175000	2	110000000	110025000	533.599	0.0638	38.2916
2	109150000	109175000	2	110025000	110050000	556.707	0.069	43.951
2	109150000	109175000	2	110050000	110075000	559.42	0.0636	52.2908
2	109150000	109175000	2	110075000	110100000	547.622	0.0636	45.3382
2	109150000	109175000	2	110125000	110150000	522.765	0.1047	37.3581
2	109150000	109175000	2	110150000	110175000	544.138	0.0677	42.045
2	109150000	109175000	2	110175000	110200000	543.102	0.0748	38.7444
2	109150000	109175000	2	110200000	110225000	536.051	0.0678	41.0445
2	109150000	109175000	2	110225000	110250000	551.814	0.0693	32.0467
2	109150000	109175000	2	110250000	110275000	578.194	0.0534	41.3234
2	109150000	109175000	2	110275000	110300000	574.325	0.0467	43.9124
2	109150000	109175000	2	110300000	110325000	572.01	0.0541	38.5454
2	109150000	109175000	2	110325000	110350000	583.375	0.0468	49.0518
2	109150000	109175000	2	110350000	110375000	580.91	0.0356	29.7076
2	109150000	109175000	2	110375000	110400000	573.339	0.0506	38.6273
2	109150000	109175000	2	110400000	110425000	597.466	0.0492	37.5562
2	109150000	109175000	2	110425000	110450000	578.315	0.0605	37.385
2	109150000	109175000	2	110475000	110500000	578.996	0.0447	35.4733
2	109150000	109175000	2	110500000	110525000	574.32	0.073	38.9499
2	109150000	109175000	2	110525000	110550000	595.913	0.0252	36.7452
2	109150000	109175000	2	110550000	110575000	575.742	0.0559	39.3972
2	109175000	109200000	2	109200000	109225000	231.343	0.6354	2317.14
2	109175000	109200000	2	109225000	109250000	265.974	0.5113	1149.62
2	109175000	109200000	2	109250000	109275000	298.703	0.4124	727.286
2	109175000	109200000	2	109275000	109300000	354.104	0.274	419.283
2	109175000	109200000	2	109300000	109325000	315.65	0.3647	348.241
2	109175000	109200000	2	109325000	109350000	343.385	0.2607	328.908
2	109175000	109200000	2	109350000	109375000	326.667	0.3121	275.786
2	109175000	109200000	2	109375000	109400000	331.238	0.2949	264.091
2	109175000	109200000	2	109400000	109425000	334.659	0.2981	268.985
2	109175000	109200000	2	109425000	109450000	346.775	0.2822	221.676
2	109175000	109200000	2	109475000	109500000	352.172	0.2297	234.068
2	109175000	109200000	2	109500000	109525000	369.567	0.2331	222.748
2	109175000	109200000	2	109525000	109550000	358.229	0.2433	206.657
2	109175000	109200000	2	109550000	109575000	354.899	0.2744	203.464
2	109175000	109200000	2	109575000	109600000	354.936	0.2541	199.285
2	109175000	109200000	2	109600000	109625000	348.788	0.2628	194.208
2	109175000	109200000	2	109625000	109650000	361.558	0.2333	170.471
2	109175000	109200000	2	109650000	109675000	338.281	0.283	190.538
2	109175000	109200000	2	109675000	109700000	339.3	0.2737	260.31
2	109175000	109200000	2	109700000	109725000	360.533	0.2377	213.798
2	109175000	109200000	2	109725000	109750000	377.423	0.1988	174.23
2	109175000	109200000	2	109750000	109775000	392.781	0.1826	145.879
2	109175000	109200000	2	109775000	109800000	400.453	0.1808	121.371
2	109175000	109200000	2	109800000	109825000	414.888	0.1515	117.278
2	109175000	109200000	2	109825000	109850000	423.572	0.1463	113.832
2	109175000	109200000	2	109850000	109875000	430.352	0.17	95.3834
2	109175000	109200000	2	109875000	109900000	438.565	0.1639	67.1174
2	109175000	109200000	2	109900000	109925000	522.221	0.0812	43.0147
2	109175000	109200000	2	109925000	109950000	532.784	0.0842	40.1746
2	109175000	109200000	2	109950000	109975000	531.881	0.0906	37.1225
2	109175000	109200000	2	109975000	110000000	545.043	0.0679	37.6854
2	109175000	109200000	2	110000000	110025000	530.706	0.0674	39.1232
2	109175000	109200000	2	110025000	110050000	551.328	0.081	29.1054
2	109175000	109200000	2	110050000	110075000	566.957	0.0676	36.4507
2	109175000	109200000	2	110075000	110100000	554.327	0.0853	56.8876
2	109175000	109200000	2	110125000	110150000	540.892	0.098	33.5179
2	109175000	109200000	2	110150000	110175000	545.061	0.0881	44.085
2	109175000	109200000	2	110175000	110200000	543.109	0.0844	51.3149
2	109175000	109200000	2	110200000	110225000	546.329	0.0775	40.7709
2	109175000	109200000	2	110225000	110250000	557.732	0.0616	33.9553
2	109175000	109200000	2	110250000	110275000	580.643	0.0584	32.4963
2	109175000	109200000	2	110275000	110300000	569.587	0.0744	22.2375
2	109175000	109200000	2	110300000	110325000	572.375	0.0629	37.5377
2	109175000	109200000	2	110325000	110350000	577.874	0.0791	26.3378
2	109175000	109200000	2	110350000	110375000	567.622	0.0536	34.6246
2	109175000	109200000	2	110375000	110400000	578.989	0.0407	31.2643
2	109175000	109200000	2	110400000	110425000	583.75	0.0386	41.1651
2	109175000	109200000	2	110425000	110450000	585.025	0.0545	45.7056
2	109175000	109200000	2	110475000	110500000	576.611	0.0505	30.8322
2	109175000	109200000	2	110500000	110525000	592.899	0.0528	36.6101
2	109175000	109200000	2	110525000	110550000	578.728	0.059	38.4213
2	109175000	109200000	2	110550000	110575000	578.668	0.0609	30.1036
2	109200000	109225000	2	109225000	109250000	235.236	0.6588	2683.64
2	109200000	109225000	2	109250000	109275000	272.066	0.5152	1133.1
2	109200000	109225000	2	109275000	109300000	310.182	0.4848	603.218
2	109200000	109225000	2	109300000	109325000	317.672	0.3631	454.13
2	109200000	109225000	2	109325000	109350000	324.296	0.2992	303.841
2	109200000	109225000	2	109350000	109375000	316.49	0.3165	339.467
2	109200000	109225000	2	109375000	109400000	326.668	0.3132	298.009
2	109200000	109225000	2	109400000	109425000	342.016	0.2795	280.687
2	109200000	109225000	2	109425000	109450000	324.78	0.3294	232.038
2	109200000	109225000	2	109475000	109500000	348.282	0.2577	251.543
2	109200000	109225000	2	109500000	109525000	350.073	0.2826	207.471
2	109200000	109225000	2	109525000	109550000	358.471	0.2569	205.875
2	109200000	109225000	2	109550000	109575000	361.421	0.2322	207.88
2	109200000	109225000	2	109575000	109600000	367.743	0.2172	206.202
2	109200000	109225000	2	109600000	109625000	357.858	0.2553	197.355
2	109200000	109225000	2	109625000	109650000	360.589	0.243	190.498
2	109200000	109225000	2	109650000	109675000	348.197	0.269	252.354
2	109200000	109225000	2	109675000	109700000	338.533	0.2995	245.859
2	109200000	109225000	2	109700000	109725000	351.389	0.2361	222.354
2	109200000	109225000	2	109725000	109750000	370.119	0.2161	184.034
2	109200000	109225000	2	109750000	109775000	388.04	0.1785	147.017
2	109200000	109225000	2	109775000	109800000	407.587	0.1586	121.885
2	109200000	109225000	2	109800000	109825000	414.171	0.1331	122.043
2	109200000	109225000	2	109825000	109850000	420.562	0.1498	106.04
2	109200000	109225000	2	109850000	109875000	433.417	0.1746	95.603
2	109200000	109225000	2	109875000	109900000	447.284	0.157	89.354
2	109200000	109225000	2	109900000	109925000	524.847	0.0725	48.1337
2	109200000	109225000	2	109925000	109950000	537.616	0.0732	41.9291
2	109200000	109225000	2	109950000	109975000	547.494	0.071	45.4348
2	109200000	109225000	2	109975000	110000000	555.866	0.0506	53.4768
2	109200000	109225000	2	110000000	110025000	535.597	0.051	35.7776
2	109200000	109225000	2	110025000	110050000	558.325	0.0615	49.5616
2	109200000	109225000	2	110050000	110075000	564.858	0.0742	58.9661
2	109200000	109225000	2	110075000	110100000	568.014	0.076	51.1259
2	109200000	109225000	2	110125000	110150000	550.035	0.0749	55.7165
2	109200000	109225000	2	110150000	110175000	560.599	0.0737	27.6572
2	109200000	109225000	2	110175000	110200000	558.687	0.0542	47.5454
2	109200000	109225000	2	110200000	110225000	545.937	0.0635	46.2841
2	109200000	109225000	2	110225000	110250000	552.02	0.0698	41.5583
2	109200000	109225000	2	110250000	110275000	576.861	0.064	55.3359
2	109200000	109225000	2	110275000	110300000	578.134	0.0746	43.6925
2	109200000	109225000	2	110300000	110325000	581.056	0.0643	30.6819
2	109200000	109225000	2	110325000	110350000	581.137	0.051	47.8388
2	109200000	109225000	2	110350000	110375000	574.868	0.0566	38.86
2	109200000	109225000	2	110375000	110400000	578.016	0.0519	49.6081
2	109200000	109225000	2	110400000	110425000	587.832	0.0605	27.7469
2	109200000	109225000	2	110425000	110450000	591.162	0.0526	47.0218
2	109200000	109225000	2	110475000	110500000	577.854	0.0495	40.0017
2	109200000	109225000	2	110500000	110525000	580.71	0.0564	42.5052
2	109200000	109225000	2	110525000	110550000	594.788	0.038	41.436
2	109200000	109225000	2	110550000	110575000	582.028	0.0678	29.0481
2	109225000	109250000	2	109250000	109275000	236.56	0.6055	3057.66
2	109225000	109250000	2	109275000	109300000	318.439	0.4189	881.277
2	109225000	109250000	2	109300000	109325000	298.614	0.3971	540.458
2	109225000	109250000	2	109325000	109350000	314.375	0.3432	449.426
2	109225000	109250000	2	109350000	109375000	297.977	0.3898	362.958
2	109225000	109250000	2	109375000	109400000	320.248	0.2948	378.983
2	109225000	109250000	2	109400000	109425000	330.394	0.2904	287.542
2	109225000	109250000	2	109425000	109450000	325.509	0.315	268.948
2	109225000	109250000	2	109475000	109500000	342.709	0.2888	241.631
2	109225000	109250000	2	109500000	109525000	355.995	0.2521	202.989
2	109225000	109250000	2	109525000	109550000	348.622	0.25	223.507
2	109225000	109250000	2	109550000	109575000	331.439	0.2724	236.053
2	109225000	109250000	2	109575000	109600000	335.03	0.3033	216.457
2	109225000	109250000	2	109600000	109625000	339.212	0.2836	246.58
2	109225000	109250000	2	109625000	109650000	340.029	0.2854	215.171
2	109225000	109250000	2	109650000	109675000	337.947	0.2918	261.993
2	109225000	109250000	2	109675000	109700000	332.101	0.2835	305.218
2	109225000	109250000	2	109700000	109725000	353.794	0.2322	270.95
2	109225000	109250000	2	109725000	109750000	364.794	0.2194	160.989
2	109225000	109250000	2	109750000	109775000	387.614	0.1865	179.095
2	109225000	109250000	2	109775000	109800000	406.77	0.1588	141.747
2	109225000	109250000	2	109800000	109825000	404.88	0.1653	142.782
2	109225000	109250000	2	109825000	109850000	408.591	0.1726	112.787
2	109225000	109250000	2	109850000	109875000	424.399	0.1806	112.062
2	109225000	109250000	2	109875000	109900000	440.024	0.1605	87.0438
2	109225000	109250000	2	109900000	109925000	519.695	0.0569	46.4717
2	109225000	109250000	2	109925000	109950000	522.679	0.0757	40.094
2	109225000	109250000	2	109950000	109975000	524.447	0.0824	39.8781
2	109225000	109250000	2	109975000	110000000	540.315	0.0562	42.1021
2	109225000	109250000	2	110000000	110025000	522.72	0.0732	48.5648
2	109225000	109250000	2	110025000	110050000	538.006	0.0748	57.5291
2	109225000	109250000	2	110050000	110075000	555.39	0.0682	42.811
2	109225000	109250000	2	110075000	110100000	542.262	0.0696	58.3943
2	109225000	109250000	2	110125000	110150000	531.897	0.0866	53.4945
2	109225000	109250000	2	110150000	110175000	538.149	0.0767	37.886
2	109225000	109250000	2	110175000	110200000	532.668	0.0744	44.0992
2	109225000	109250000	2	110200000	110225000	540.27	0.0753	44.3813
2	109225000	109250000	2	110225000	110250000	542.358	0.0689	47.4185
2	109225000	109250000	2	110250000	110275000	554.275	0.0608	33.8061
2	109225000	109250000	2	110275000	110300000	565.83	0.0749	32.3409
2	109225000	109250000	2	110300000	110325000	551.961	0.0791	38.7112
2	109225000	109250000	2	110325000	110350000	574.738	0.0636	36.2148
2	109225000	109250000	2	110350000	110375000	582.328	0.0631	36.5185
2	109225000	109250000	2	110375000	110400000	558.337	0.058	45.1872
2	109225000	109250000	2	110400000	110425000	589.533	0.0486	36.8506
2	109225000	109250000	2	110425000	110450000	594.59	0.0479	40.9153
2	109225000	109250000	2	110475000	110500000	561.325	0.0489	37.8525
2	109225000	109250000	2	110500000	110525000	571.59	0.0431	24.3117
2	109225000	109250000	2	110525000	110550000	573.035	0.0572	33.0187
2	109225000	109250000	2	110550000	110575000	570.094	0.0668	39.6681
2	109250000	109275000	2	109275000	109300000	281.993	0.56	2167.44
2	109250000	109275000	2	109300000	109325000	265.725	0.5075	832.895
2	109250000	109275000	2	109325000	109350000	299.935	0.4192	603.789
2	109250000	109275000	2	109350000	109375000	307.618	0.3835	421.247
2	109250000	109275000	2	109375000	109400000	328.696	0.282	386.439
2	109250000	109275000	2	109400000	109425000	343.122	0.289	281.102
2	109250000	109275000	2	109425000	109450000	348.452	0.2587	312.676
2	109250000	109275000	2	109475000	109500000	366.76	0.1777	269.298
2	109250000	109275000	2	109500000	109525000	364.495	0.2311	246.815
2	109250000	109275000	2	109525000	109550000	366.926	0.2323	247.574
2	109250000	109275000	2	109550000	109575000	363.891	0.21	210.614
2	109250000	109275000	2	109575000	109600000	360.296	0.2472	261.124
2	109250000	109275000	2	109600000	109625000	347.389	0.2562	255.128
2	109250000	109275000	2	109625000	109650000	357.424	0.2188	293.171
2	109250000	109275000	2	109650000	109675000	351.151	0.2247	289.61
2	109250000	109275000	2	109675000	109700000	340.575	0.2595	395.217
2	109250000	109275000	2	109700000	109725000	359.19	0.2351	291.488
2	109250000	109275000	2	109725000	109750000	371.154	0.1802	234.818
2	109250000	109275000	2	109750000	109775000	402.357	0.1662	183.735
2	109250000	109275000	2	109775000	109800000	417.183	0.1624	154.14
2	109250000	109275000	2	109800000	109825000	411.338	0.1606	129.339
2	109250000	109275000	2	109825000	109850000	420.484	0.1538	148.453
2	109250000	109275000	2	109850000	109875000	429.008	0.1637	114.856
2	109250000	109275000	2	109875000	109900000	425.949	0.1621	110.33
2	109250000	109275000	2	109900000	109925000	494.278	0.1178	73.4321
2	109250000	109275000	2	109925000	109950000	504.583	0.1156	65.2069
2	109250000	109275000	2	109950000	109975000	511.817	0.1288	52.898
2	109250000	109275000	2	109975000	110000000	518.343	0.0987	62.2181
2	109250000	109275000	2	110000000	110025000	505.437	0.0947	53.5417
2	109250000	109275000	2	110025000	110050000	536.797	0.0782	54.9171
2	109250000	109275000	2	110050000	110075000	546.838	0.07	36.2988
2	109250000	109275000	2	110075000	110100000	537.104	0.071	36.0277
2	109250000	109275000	2	110125000	110150000	532.742	0.0706	47.6831
2	109250000	109275000	2	110150000	110175000	533.826	0.07	47.428
2	109250000	109275000	2	110175000	110200000	532.804	0.0773	43.9026
2	109250000	109275000	2	110200000	110225000	531.112	0.0824	34.1903
2	109250000	109275000	2	110225000	110250000	553.112	0.0696	43.3795
2	109250000	109275000	2	110250000	110275000	570.19	0.0315	26.8927
2	109250000	109275000	2	110275000	110300000	576.87	0.0647	29.5862
2	109250000	109275000	2	110300000	110325000	571.066	0.0592	38.9552
2	109250000	109275000	2	110325000	110350000	589.236	0.0579	41.4126
2	109250000	109275000	2	110350000	110375000	588.772	0.0373	45.7812
2	109250000	109275000	2	110375000	110400000	579.987	0.0263	34.6347
2	109250000	109275000	2	110400000	110425000	600.323	0.0315	41.8026
2	109250000	109275000	2	110425000	110450000	582.33	0.0406	49.4079
2	109250000	109275000	2	110475000	110500000	565.847	0.0707	41.5539
2	109250000	109275000	2	110500000	110525000	578.479	0.0581	32.7071
2	109250000	109275000	2	110525000	110550000	590.402	0.028	30.2062
2	109250000	109275000	2	110550000	110575000	572.981	0.0716	36.2893
2	109275000	109300000	2	109300000	109325000	284.892	0.5522	2630.84
2	109275000	109300000	2	109325000	109350000	247.106	0.5333	1217.4
2	109275000	109300000	2	109350000	109375000	277.538	0.4821	699.959
2	109275000	109300000	2	109375000	109400000	334.587	0.2698	453.146
2	109275000	109300000	2	109400000	109425000	353.604	0.2857	350.753
2	109275000	109300000	2	109425000	109450000	334.285	0.3134	327.769
2	109275000	109300000	2	109475000	109500000	368.037	0.2394	263.9
2	109275000	109300000	2	109500000	109525000	374.243	0.2105	242.974
2	109275000	109300000	2	109525000	109550000	350.753	0.3429	266.416
2	109275000	109300000	2	109550000	109575000	349.029	0.2623	276.69
2	109275000	109300000	2	109575000	109600000	376.615	0.2576	279.567
2	109275000	109300000	2	109600000	109625000	398.935	0.2742	282.79
2	109275000	109300000	2	109625000	109650000	371.843	0.2564	334.179
2	109275000	109300000	2	109650000	109675000	362.235	0.3108	415.137
2	109275000	109300000	2	109675000	109700000	364.782	0.3067	557.55
2	109275000	109300000	2	109700000	109725000	352.498	0.3194	321.431
2	109275000	109300000	2	109725000	109750000	424.365	0.1905	219.81
2	109275000	109300000	2	109750000	109775000	395.125	0.2059	197.858
2	109275000	109300000	2	109775000	109800000	430.134	0.0986	136.178
2	109275000	109300000	2	109800000	109825000	447.854	0.127	142.552
2	109275000	109300000	2	109825000	109850000	420.609	0.1587	132.182
2	109275000	109300000	2	109850000	109875000	425.168	0.1194	151.745
2	109275000	109300000	2	109875000	109900000	453.826	0.0972	133.296
2	109275000	109300000	2	109900000	109925000	542.576	0.0395	93.8083
2	109275000	109300000	2	109925000	109950000	535.575	0.1	95.5086
2	109275000	109300000	2	109950000	109975000	531.754	0.0714	87.0217
2	109275000	109300000	2	109975000	110000000	536.548	0.0484	80.1787
2	109275000	109300000	2	110000000	110025000	516.665	0.0714	70.5564
2	109275000	109300000	2	110025000	110050000	525.28	0.0395	50.752
2	109275000	109300000	2	110050000	110075000	583.052	0.0286	47.9701
2	109275000	109300000	2	110075000	110100000	570.917	0.0333	51.99
2	109275000	109300000	2	110125000	110150000	559.465	0.0822	50.4119
2	109275000	109300000	2	110150000	110175000	557.379	0.0469	48.8565
2	109275000	109300000	2	110175000	110200000	558.443	0.0779	39.7246
2	109275000	109300000	2	110200000	110225000	543.955	0.0448	44.713
2	109275000	109300000	2	110225000	110250000	585.582	0.0484	36.3075
2	109275000	109300000	2	110250000	110275000	599.667	0.0526	37.1389
2	109275000	109300000	2	110275000	110300000	610.758	0.0149	39.3954
2	109275000	109300000	2	110300000	110325000	613.069	0.0312	30.6284
2	109275000	109300000	2	110325000	110350000	644.178	0.0164	32.3505
2	109275000	109300000	2	110350000	110375000	637.469	0	33.1396
2	109275000	109300000	2	110375000	110400000	592.379	0.02	31.7936
2	109275000	109300000	2	110400000	110425000	648.722	0.0484	41.7594
2	109275000	109300000	2	110425000	110450000	617.401	0.0571	23.8093
2	109275000	109300000	2	110475000	110500000	606.585	0.1	36.7117
2	109275000	109300000	2	110500000	110525000	611.255	0.0794	22.995
2	109275000	109300000	2	110525000	110550000	596.351	0.0571	38.7654
2	109275000	109300000	2	110550000	110575000	593.715	0.0435	23.7703
2	109300000	109325000	2	109325000	109350000	255.277	0.5946	2972.6
2	109300000	109325000	2	109350000	109375000	272.706	0.4749	1042.42
2	109300000	109325000	2	109375000	109400000	303.072	0.367	647.187
2	109300000	109325000	2	109400000	109425000	327.13	0.3021	465.859
2	109300000	109325000	2	109425000	109450000	324.683	0.3517	359.393
2	109300000	109325000	2	109475000	109500000	348.973	0.284	342.011
2	109300000	109325000	2	109500000	109525000	342.607	0.3158	311.31
2	109300000	109325000	2	109525000	109550000	347.547	0.2611	323.963
2	109300000	109325000	2	109550000	109575000	341.486	0.289	307.647
2	109300000	109325000	2	109575000	109600000	342.94	0.2655	346.463
2	109300000	109325000	2	109600000	109625000	335.115	0.3193	333.819
2	109300000	109325000	2	109625000	109650000	325.26	0.3265	330.355
2	109300000	109325000	2	109650000	109675000	319.427	0.3064	407.368
2	109300000	109325000	2	109675000	109700000	322.592	0.3249	558.336
2	109300000	109325000	2	109700000	109725000	347.775	0.2572	338.758
2	109300000	109325000	2	109725000	109750000	366.153	0.2115	211.618
2	109300000	109325000	2	109750000	109775000	383.345	0.1848	184.62
2	109300000	109325000	2	109775000	109800000	412.862	0.1258	147.72
2	109300000	109325000	2	109800000	109825000	401.548	0.1815	132.187
2	109300000	109325000	2	109825000	109850000	413.966	0.1368	130.21
2	109300000	109325000	2	109850000	109875000	412.816	0.1699	147.898
2	109300000	109325000	2	109875000	109900000	430.9	0.142	144.811
2	109300000	109325000	2	109900000	109925000	495.939	0.0851	104.44
2	109300000	109325000	2	109925000	109950000	499.424	0.0776	86.3189
2	109300000	109325000	2	109950000	109975000	498.093	0.0912	81.7094
2	109300000	109325000	2	109975000	110000000	508.085	0.0669	99.0573
2	109300000	109325000	2	110000000	110025000	503.969	0.0976	70.9981
2	109300000	109325000	2	110025000	110050000	525.835	0.0497	71.3049
2	109300000	109325000	2	110050000	110075000	548.66	0.061	50.2314
2	109300000	109325000	2	110075000	110100000	532.02	0.0717	47.182
2	109300000	109325000	2	110125000	110150000	514.027	0.0631	45.2122
2	109300000	109325000	2	110150000	110175000	533.805	0.0637	37.3039
2	109300000	109325000	2	110175000	110200000	525.508	0.0706	51.9964
2	109300000	109325000	2	110200000	110225000	532.309	0.076	39.5375
2	109300000	109325000	2	110225000	110250000	554.65	0.0526	45.4928
2	109300000	109325000	2	110250000	110275000	563.763	0.0844	24.8789
2	109300000	109325000	2	110275000	110300000	573.719	0.0362	31.4305
2	109300000	109325000	2	110300000	110325000	576.907	0.0387	27.589
2	109300000	109325000	2	110325000	110350000	609.786	0.0302	34.9509
2	109300000	109325000	2	110350000	110375000	585.563	0.0369	30.123
2	109300000	109325000	2	110375000	110400000	581.687	0.0528	27.1996
2	109300000	109325000	2	110400000	110425000	588.679	0.0682	30.2025
2	109300000	109325000	2	110425000	110450000	591.734	0.0453	21.8699
2	109300000	109325000	2	110475000	110500000	587.602	0.0519	35.9693
2	109300000	109325000	2	110500000	110525000	582.089	0.0514	21.6583
2	109300000	109325000	2	110525000	110550000	595.901	0.034	7.844
2	109300000	109325000	2	110550000	110575000	581.262	0.0457	24.5835
2	109325000	109350000	2	109350000	109375000	223.764	0.6516	2774.96
2	109325000	109350000	2	109375000	109400000	269.705	0.5149	938.72
2	109325000	109350000	2	109400000	109425000	289.172	0.4126	628.205
2	109325000	109350000	2	109425000	109450000	298.376	0.3597	493.859
2	109325000	109350000	2	109475000	109500000	322.756	0.3358	398.682
2	109325000	109350000	2	109500000	109525000	328.529	0.3	331.771
2	109325000	109350000	2	109525000	109550000	331.92	0.2986	340.902
2	109325000	109350000	2	109550000	109575000	348.257	0.2812	329.794
2	109325000	109350000	2	109575000	109600000	343.091	0.2852	345.077
2	109325000	109350000	2	109600000	109625000	333.554	0.2972	346.774
2	109325000	109350000	2	109625000	109650000	315.956	0.3469	321.048
2	109325000	109350000	2	109650000	109675000	305.122	0.375	386.998
2	109325000	109350000	2	109675000	109700000	312.989	0.3669	485.831
2	109325000	109350000	2	109700000	109725000	341.05	0.277	346.678
2	109325000	109350000	2	109725000	109750000	362.514	0.2038	251.438
2	109325000	109350000	2	109750000	109775000	380.008	0.1916	174.743
2	109325000	109350000	2	109775000	109800000	393.11	0.1774	170.663
2	109325000	109350000	2	109800000	109825000	397.686	0.1699	127.01
2	109325000	109350000	2	109825000	109850000	402.356	0.1681	157.208
2	109325000	109350000	2	109850000	109875000	411.216	0.1731	140.7
2	109325000	109350000	2	109875000	109900000	420.705	0.1613	115.02
2	109325000	109350000	2	109900000	109925000	493.688	0.1053	81.0867
2	109325000	109350000	2	109925000	109950000	499.193	0.1287	68.848
2	109325000	109350000	2	109950000	109975000	508.289	0.104	66.5998
2	109325000	109350000	2	109975000	110000000	523.396	0.1055	63.506
2	109325000	109350000	2	110000000	110025000	505.61	0.1167	67.0462
2	109325000	109350000	2	110025000	110050000	537.92	0.0517	52.3724
2	109325000	109350000	2	110050000	110075000	556.555	0.0703	42.6853
2	109325000	109350000	2	110075000	110100000	539.491	0.0694	64.9929
2	109325000	109350000	2	110125000	110150000	520.434	0.0924	45.1316
2	109325000	109350000	2	110150000	110175000	525.832	0.0702	39.7629
2	109325000	109350000	2	110175000	110200000	522.265	0.0802	65.9545
2	109325000	109350000	2	110200000	110225000	534.763	0.0522	40.7575
2	109325000	109350000	2	110225000	110250000	544.115	0.0569	43.6424
2	109325000	109350000	2	110250000	110275000	562.61	0.0914	36.6379
2	109325000	109350000	2	110275000	110300000	582.283	0.0456	41.0403
2	109325000	109350000	2	110300000	110325000	578.985	0.047	42.4573
2	109325000	109350000	2	110325000	110350000	596.255	0.0261	39.1175
2	109325000	109350000	2	110350000	110375000	581.992	0.0377	35.0627
2	109325000	109350000	2	110375000	110400000	596.876	0.041	43.8368
2	109325000	109350000	2	110400000	110425000	595.503	0.0603	35.2727
2	109325000	109350000	2	110425000	110450000	583.282	0.0643	37.5315
2	109325000	109350000	2	110475000	110500000	575.941	0.0323	31.4511
2	109325000	109350000	2	110500000	110525000	571.96	0.0609	28.518
2	109325000	109350000	2	110525000	110550000	590.351	0.0442	32.9217
2	109325000	109350000	2	110550000	110575000	577.122	0.0442	39.5517
2	109350000	109375000	2	109375000	109400000	218.18	0.6851	2347.96
2	109350000	109375000	2	109400000	109425000	245.637	0.5634	1112.41
2	109350000	109375000	2	109425000	109450000	267.173	0.4483	812.666
2	109350000	109375000	2	109475000	109500000	295.877	0.3811	525.021
2	109350000	109375000	2	109500000	109525000	304.809	0.375	468.912
2	109350000	109375000	2	109525000	109550000	315.558	0.3345	447.882
2	109350000	109375000	2	109550000	109575000	313.731	0.3478	385.644
2	109350000	109375000	2	109575000	109600000	326.323	0.3171	372.723
2	109350000	109375000	2	109600000	109625000	321.403	0.2992	435.186
2	109350000	109375000	2	109625000	109650000	322.757	0.2964	349.937
2	109350000	109375000	2	109650000	109675000	313.432	0.3055	405.617
2	109350000	109375000	2	109675000	109700000	299.008	0.3439	407.581
2	109350000	109375000	2	109700000	109725000	319.948	0.2806	311.103
2	109350000	109375000	2	109725000	109750000	354.415	0.1775	235.568
2	109350000	109375000	2	109750000	109775000	369.202	0.1993	206.564
2	109350000	109375000	2	109775000	109800000	374.517	0.1684	198.04
2	109350000	109375000	2	109800000	109825000	381.877	0.1978	196.609
2	109350000	109375000	2	109825000	109850000	395.471	0.1326	148.45
2	109350000	109375000	2	109850000	109875000	398.19	0.1541	139.786
2	109350000	109375000	2	109875000	109900000	403.043	0.1745	113.227
2	109350000	109375000	2	109900000	109925000	493.46	0.0967	68.621
2	109350000	109375000	2	109925000	109950000	481.79	0.1228	45.757
2	109350000	109375000	2	109950000	109975000	503.894	0.0849	55.2479
2	109350000	109375000	2	109975000	110000000	512.462	0.0726	52.6044
2	109350000	109375000	2	110000000	110025000	489.967	0.0993	59.4895
2	109350000	109375000	2	110025000	110050000	519.699	0.0812	50.1871
2	109350000	109375000	2	110050000	110075000	540.444	0.0566	55.8692
2	109350000	109375000	2	110075000	110100000	537.419	0.0701	55.7934
2	109350000	109375000	2	110125000	110150000	520.998	0.0761	56.3541
2	109350000	109375000	2	110150000	110175000	510.764	0.085	45.7245
2	109350000	109375000	2	110175000	110200000	520.699	0.078	50.8099
2	109350000	109375000	2	110200000	110225000	519.333	0.0848	40.1727
2	109350000	109375000	2	110225000	110250000	549.789	0.0608	38.3363
2	109350000	109375000	2	110250000	110275000	575.041	0.0423	32.3004
2	109350000	109375000	2	110275000	110300000	551.343	0.0672	40.7324
2	109350000	109375000	2	110300000	110325000	562.432	0.07	39.4528
2	109350000	109375000	2	110325000	110350000	570.554	0.0488	38.927
2	109350000	109375000	2	110350000	110375000	534.91	0.0492	31.0151
2	109350000	109375000	2	110375000	110400000	559.079	0.0583	32.6726
2	109350000	109375000	2	110400000	110425000	572.513	0.0465	32.3926
2	109350000	109375000	2	110425000	110450000	576.653	0.0361	37.5292
2	109350000	109375000	2	110475000	110500000	560.88	0.0333	31.3443
2	109350000	109375000	2	110500000	110525000	550.014	0.0615	35.5264
2	109350000	109375000	2	110525000	110550000	570.05	0.0246	37.8576
2	109350000	109375000	2	110550000	110575000	561.979	0.0394	28.014
2	109375000	109400000	2	109400000	109425000	223.671	0.6484	2914.47
2	109375000	109400000	2	109425000	109450000	242.922	0.5584	1254.28
2	109375000	109400000	2	109475000	109500000	294.852	0.4237	668.099
2	109375000	109400000	2	109500000	109525000	304.641	0.3482	559.048
2	109375000	109400000	2	109525000	109550000	306.698	0.4027	477.59
2	109375000	109400000	2	109550000	109575000	311.642	0.3531	466.612
2	109375000	109400000	2	109575000	109600000	308.504	0.3406	440.081
2	109375000	109400000	2	109600000	109625000	308.192	0.3625	413.281
2	109375000	109400000	2	109625000	109650000	310.718	0.3045	389.31
2	109375000	109400000	2	109650000	109675000	304.007	0.3668	377.266
2	109375000	109400000	2	109675000	109700000	303.408	0.3675	396.189
2	109375000	109400000	2	109700000	109725000	319.591	0.2991	327.843
2	109375000	109400000	2	109725000	109750000	349.973	0.2536	225.968
2	109375000	109400000	2	109750000	109775000	363.036	0.2229	199.927
2	109375000	109400000	2	109775000	109800000	369.227	0.1977	183.378
2	109375000	109400000	2	109800000	109825000	375.979	0.2168	168.368
2	109375000	109400000	2	109825000	109850000	388.202	0.2075	157.823
2	109375000	109400000	2	109850000	109875000	398.943	0.2059	150.238
2	109375000	109400000	2	109875000	109900000	416.829	0.1753	117.3
2	109375000	109400000	2	109900000	109925000	491.716	0.0798	59.0669
2	109375000	109400000	2	109925000	109950000	503.219	0.1011	34.1289
2	109375000	109400000	2	109950000	109975000	514.49	0.1075	53.4636
2	109375000	109400000	2	109975000	110000000	520.027	0.0909	43.833
2	109375000	109400000	2	110000000	110025000	503.293	0.0935	53.4233
2	109375000	109400000	2	110025000	110050000	519.065	0.0873	58.4447
2	109375000	109400000	2	110050000	110075000	537.345	0.0699	43.9967
2	109375000	109400000	2	110075000	110100000	523.068	0.0788	62.4222
2	109375000	109400000	2	110125000	110150000	515.331	0.0821	46.2363
2	109375000	109400000	2	110150000	110175000	508.18	0.0776	41.2453
2	109375000	109400000	2	110175000	110200000	518.299	0.065	39.7463
2	109375000	109400000	2	110200000	110225000	511.35	0.0885	43.8428
2	109375000	109400000	2	110225000	110250000	534.812	0.0614	40.519
2	109375000	109400000	2	110250000	110275000	565.113	0.0628	40.5374
2	109375000	109400000	2	110275000	110300000	545.118	0.0581	46.1742
2	109375000	109400000	2	110300000	110325000	551.494	0.0804	43.4964
2	109375000	109400000	2	110325000	110350000	558.972	0.0685	34.6802
2	109375000	109400000	2	110350000	110375000	553.291	0.0621	34.1939
2	109375000	109400000	2	110375000	110400000	561.046	0.0515	39.296
2	109375000	109400000	2	110400000	110425000	569.743	0.0683	44.0408
2	109375000	109400000	2	110425000	110450000	552.487	0.0699	37.6143
2	109375000	109400000	2	110475000	110500000	557.656	0.0521	41.5649
2	109375000	109400000	2	110500000	110525000	559.983	0.0744	41.6327
2	109375000	109400000	2	110525000	110550000	586.801	0.0478	35.4139
2	109375000	109400000	2	110550000	110575000	565.01	0.0429	34.3536
2	109400000	109425000	2	109425000	109450000	228.453	0.6092	2710.09
2	109400000	109425000	2	109475000	109500000	274.854	0.4922	837.924
2	109400000	109425000	2	109500000	109525000	287.122	0.4409	629.831
2	109400000	109425000	2	109525000	109550000	297.997	0.4185	586.275
2	109400000	109425000	2	109550000	109575000	301.057	0.378	489.748
2	109400000	109425000	2	109575000	109600000	296.954	0.3865	438.769
2	109400000	109425000	2	109600000	109625000	310.764	0.3295	425.084
2	109400000	109425000	2	109625000	109650000	303.308	0.3532	356.611
2	109400000	109425000	2	109650000	109675000	300.528	0.3595	372.697
2	109400000	109425000	2	109675000	109700000	301.071	0.3523	344.037
2	109400000	109425000	2	109700000	109725000	318.942	0.2715	265.964
2	109400000	109425000	2	109725000	109750000	342.709	0.2318	222.779
2	109400000	109425000	2	109750000	109775000	357.179	0.2222	179.364
2	109400000	109425000	2	109775000	109800000	366.243	0.2141	172.867
2	109400000	109425000	2	109800000	109825000	374.172	0.1791	144.767
2	109400000	109425000	2	109825000	109850000	386.018	0.1692	164.8
2	109400000	109425000	2	109850000	109875000	398.865	0.171	134.134
2	109400000	109425000	2	109875000	109900000	411.691	0.144	105.328
2	109400000	109425000	2	109900000	109925000	495.244	0.0658	52.5131
2	109400000	109425000	2	109925000	109950000	510.743	0.0865	54.2669
2	109400000	109425000	2	109950000	109975000	509.677	0.0976	51.5514
2	109400000	109425000	2	109975000	110000000	527.683	0.0696	42.94
2	109400000	109425000	2	110000000	110025000	504.337	0.0787	42.1016
2	109400000	109425000	2	110025000	110050000	515.543	0.0899	60.938
2	109400000	109425000	2	110050000	110075000	526.276	0.0787	52.9546
2	109400000	109425000	2	110075000	110100000	524.896	0.0772	56.717
2	109400000	109425000	2	110125000	110150000	520.971	0.0852	43.6472
2	109400000	109425000	2	110150000	110175000	521.589	0.0739	49.5709
2	109400000	109425000	2	110175000	110200000	524.087	0.067	47.7216
2	109400000	109425000	2	110200000	110225000	517.521	0.0759	56.9081
2	109400000	109425000	2	110225000	110250000	534.85	0.0758	21.763
2	109400000	109425000	2	110250000	110275000	567.188	0.0485	58.4641
2	109400000	109425000	2	110275000	110300000	562.894	0.0468	43.8544
2	109400000	109425000	2	110300000	110325000	546.322	0.0625	43.6271
2	109400000	109425000	2	110325000	110350000	571.885	0.0725	49.5166
2	109400000	109425000	2	110350000	110375000	560.709	0.0517	41.694
2	109400000	109425000	2	110375000	110400000	557.248	0.0642	53.4353
2	109400000	109425000	2	110400000	110425000	553.166	0.0695	41.0417
2	109400000	109425000	2	110425000	110450000	563.028	0.0758	27.6667
2	109400000	109425000	2	110475000	110500000	564.831	0.0432	30.1125
2	109400000	109425000	2	110500000	110525000	571.109	0.0878	31.286
2	109400000	109425000	2	110525000	110550000	570.522	0.0554	41.5895
2	109400000	109425000	2	110550000	110575000	568.791	0.0506	34.3009
2	109425000	109450000	2	109475000	109500000	247.01	0.5504	1221.81
2	109425000	109450000	2	109500000	109525000	283.086	0.5127	869.437
2	109425000	109450000	2	109525000	109550000	286.128	0.4375	711.582
2	109425000	109450000	2	109550000	109575000	292.414	0.4051	550.644
2	109425000	109450000	2	109575000	109600000	306.991	0.3716	527.487
2	109425000	109450000	2	109600000	109625000	302.199	0.369	475.012
2	109425000	109450000	2	109625000	109650000	307.854	0.3495	418.643
2	109425000	109450000	2	109650000	109675000	310.49	0.3465	383.57
2	109425000	109450000	2	109675000	109700000	304.449	0.3691	370.186
2	109425000	109450000	2	109700000	109725000	314.799	0.3412	306.144
2	109425000	109450000	2	109725000	109750000	331.473	0.2771	244.76
2	109425000	109450000	2	109750000	109775000	346.501	0.2654	203.282
2	109425000	109450000	2	109775000	109800000	359.921	0.2418	190.296
2	109425000	109450000	2	109800000	109825000	370.295	0.2099	172.642
2	109425000	109450000	2	109825000	109850000	387.333	0.1815	155.589
2	109425000	109450000	2	109850000	109875000	395.236	0.2091	144.376
2	109425000	109450000	2	109875000	109900000	413.809	0.1538	111.1
2	109425000	109450000	2	109900000	109925000	480.825	0.0789	53.4398
2	109425000	109450000	2	109925000	109950000	499.012	0.081	55.471
2	109425000	109450000	2	109950000	109975000	512.894	0.0619	44.9261
2	109425000	109450000	2	109975000	110000000	516.988	0.0743	47.7943
2	109425000	109450000	2	110000000	110025000	497.845	0.0893	52.1774
2	109425000	109450000	2	110025000	110050000	517.637	0.0971	43.5042
2	109425000	109450000	2	110050000	110075000	530.881	0.0799	52.8324
2	109425000	109450000	2	110075000	110100000	520.14	0.0867	48.3129
2	109425000	109450000	2	110125000	110150000	501.944	0.0931	47.714
2	109425000	109450000	2	110150000	110175000	505.896	0.0951	39.4107
2	109425000	109450000	2	110175000	110200000	506.79	0.0769	49.22
2	109425000	109450000	2	110200000	110225000	492.483	0.0705	54.4775
2	109425000	109450000	2	110225000	110250000	510.638	0.0933	47.5814
2	109425000	109450000	2	110250000	110275000	537.643	0.0766	61.5875
2	109425000	109450000	2	110275000	110300000	537.971	0.0802	58.1097
2	109425000	109450000	2	110300000	110325000	542.457	0.0308	45.9068
2	109425000	109450000	2	110325000	110350000	551.199	0.0611	50.1041
2	109425000	109450000	2	110350000	110375000	546.624	0.0717	49.1876
2	109425000	109450000	2	110375000	110400000	545.964	0.0703	41.5175
2	109425000	109450000	2	110400000	110425000	565.111	0.0526	37.291
2	109425000	109450000	2	110425000	110450000	549.424	0.0698	38.8164
2	109425000	109450000	2	110475000	110500000	558.524	0.0704	44.8884
2	109425000	109450000	2	110500000	110525000	552.745	0.0583	44.094
2	109425000	109450000	2	110525000	110550000	562.786	0.0358	53.9485
2	109425000	109450000	2	110550000	110575000	531.926	0.0671	50.4504
2	109475000	109500000	2	109500000	109525000	234.034	0.6617	2886
2	109475000	109500000	2	109525000	109550000	243.433	0.5818	1194.93
2	109475000	109500000	2	109550000	109575000	261.27	0.4529	888.915
2	109475000	109500000	2	109575000	109600000	274.339	0.4524	657.624
2	109475000	109500000	2	109600000	109625000	302.734	0.3708	552.527
2	109475000	109500000	2	109625000	109650000	293.502	0.4055	470.102
2	109475000	109500000	2	109650000	109675000	287.279	0.4052	421.929
2	109475000	109500000	2	109675000	109700000	296.669	0.4148	373.831
2	109475000	109500000	2	109700000	109725000	309.671	0.3691	294.834
2	109475000	109500000	2	109725000	109750000	334.345	0.3071	261.079
2	109475000	109500000	2	109750000	109775000	337.521	0.3	232.462
2	109475000	109500000	2	109775000	109800000	362.015	0.2527	207.127
2	109475000	109500000	2	109800000	109825000	376.103	0.2183	155.046
2	109475000	109500000	2	109825000	109850000	392.44	0.2258	150.379
2	109475000	109500000	2	109850000	109875000	401.553	0.1766	140.067
2	109475000	109500000	2	109875000	109900000	417.742	0.1575	120.695
2	109475000	109500000	2	109900000	109925000	486.155	0.0894	42.0408
2	109475000	109500000	2	109925000	109950000	496.509	0.0795	41.4402
2	109475000	109500000	2	109950000	109975000	514.954	0.0819	37.9581
2	109475000	109500000	2	109975000	110000000	509.63	0.0567	48.5758
2	109475000	109500000	2	110000000	110025000	511.275	0.0716	52.7996
2	109475000	109500000	2	110025000	110050000	513.454	0.0757	53.0277
2	109475000	109500000	2	110050000	110075000	543.683	0.0767	39.7559
2	109475000	109500000	2	110075000	110100000	529.077	0.0727	66.9813
2	109475000	109500000	2	110125000	110150000	508.951	0.0939	53.4114
2	109475000	109500000	2	110150000	110175000	509.908	0.0888	48.3125
2	109475000	109500000	2	110175000	110200000	504.39	0.0892	42.6493
2	109475000	109500000	2	110200000	110225000	495.056	0.0862	53.5635
2	109475000	109500000	2	110225000	110250000	520.063	0.0443	41.0322
2	109475000	109500000	2	110250000	110275000	530.659	0.0687	61.05
2	109475000	109500000	2	110275000	110300000	536.396	0.0692	40.7058
2	109475000	109500000	2	110300000	110325000	541.826	0.0552	44.6634
2	109475000	109500000	2	110325000	110350000	552.54	0.0631	57.4519
2	109475000	109500000	2	110350000	110375000	534.026	0.0585	33.941
2	109475000	109500000	2	110375000	110400000	548.751	0.0593	47.5557
2	109475000	109500000	2	110400000	110425000	565.816	0.0456	45.9181
2	109475000	109500000	2	110425000	110450000	560.633	0.0595	42.4858
2	109475000	109500000	2	110475000	110500000	557.237	0.0502	39.3054
2	109475000	109500000	2	110500000	110525000	538.252	0.0794	55.6872
2	109475000	109500000	2	110525000	110550000	561.976	0.0636	26.667
2	109475000	109500000	2	110550000	110575000	548.697	0.0638	43.2802
2	109500000	109525000	2	109525000	109550000	246.63	0.6061	2379.5
2	109500000	109525000	2	109550000	109575000	272.264	0.4856	1178.06
2	109500000	109525000	2	109575000	109600000	266.693	0.5219	786.917
2	109500000	109525000	2	109600000	109625000	286.269	0.4444	591.427
2	109500000	109525000	2	109625000	109650000	296.347	0.3835	493.788
2	109500000	109525000	2	109650000	109675000	305.039	0.3603	450.74
2	109500000	109525000	2	109675000	109700000	299.366	0.377	374.327
2	109500000	109525000	2	109700000	109725000	321.537	0.34	294.065
2	109500000	109525000	2	109725000	109750000	330.021	0.2976	231.629
2	109500000	109525000	2	109750000	109775000	339.228	0.2798	243.49
2	109500000	109525000	2	109775000	109800000	362.567	0.2632	181.805
2	109500000	109525000	2	109800000	109825000	384.731	0.2213	181.433
2	109500000	109525000	2	109825000	109850000	385.269	0.2083	157.513
2	109500000	109525000	2	109850000	109875000	393.96	0.1849	142.95
2	109500000	109525000	2	109875000	109900000	403.331	0.16	123.569
2	109500000	109525000	2	109900000	109925000	480.335	0.0939	60.3091
2	109500000	109525000	2	109925000	109950000	494.034	0.0675	50.4723
2	109500000	109525000	2	109950000	109975000	489.947	0.0823	47.8914
2	109500000	109525000	2	109975000	110000000	501.058	0.055	47.9449
2	109500000	109525000	2	110000000	110025000	496.877	0.0962	46.2751
2	109500000	109525000	2	110025000	110050000	503.558	0.1092	66.8788
2	109500000	109525000	2	110050000	110075000	525.376	0.0809	37.8563
2	109500000	109525000	2	110075000	110100000	497.499	0.103	49.2344
2	109500000	109525000	2	110125000	110150000	513.97	0.1148	60.9182
2	109500000	109525000	2	110150000	110175000	501.73	0.094	48.7972
2	109500000	109525000	2	110175000	110200000	502.127	0.0939	54.0774
2	109500000	109525000	2	110200000	110225000	503.634	0.0683	49.7531
2	109500000	109525000	2	110225000	110250000	518.929	0.0633	36.3667
2	109500000	109525000	2	110250000	110275000	532.573	0.0733	47.9597
2	109500000	109525000	2	110275000	110300000	520.883	0.097	39.9722
2	109500000	109525000	2	110300000	110325000	542.43	0.0688	42.1041
2	109500000	109525000	2	110325000	110350000	550.999	0.0548	47.8685
2	109500000	109525000	2	110350000	110375000	527.966	0.0731	45.3584
2	109500000	109525000	2	110375000	110400000	544.89	0.0789	44.2772
2	109500000	109525000	2	110400000	110425000	544.534	0.0759	38.7444
2	109500000	109525000	2	110425000	110450000	546.414	0.0749	44.5014
2	109500000	109525000	2	110475000	110500000	542.442	0.0634	42.3137
2	109500000	109525000	2	110500000	110525000	537.663	0.0605	37.5898
2	109500000	109525000	2	110525000	110550000	541.027	0.0622	21.9466
2	109500000	109525000	2	110550000	110575000	545.422	0.0583	50.0231
2	109525000	109550000	2	109550000	109575000	215.434	0.6917	3044.03
2	109525000	109550000	2	109575000	109600000	241.825	0.5604	1214.42
2	109525000	109550000	2	109600000	109625000	277.349	0.4404	793.869
2	109525000	109550000	2	109625000	109650000	264.413	0.4787	630.838
2	109525000	109550000	2	109650000	109675000	283.475	0.3964	526.217
2	109525000	109550000	2	109675000	109700000	286.849	0.4322	410.68
2	109525000	109550000	2	109700000	109725000	315.995	0.3684	309.242
2	109525000	109550000	2	109725000	109750000	330.934	0.3168	267.716
2	109525000	109550000	2	109750000	109775000	342.291	0.2764	243.148
2	109525000	109550000	2	109775000	109800000	367.763	0.2409	208.579
2	109525000	109550000	2	109800000	109825000	372.284	0.2185	171.809
2	109525000	109550000	2	109825000	109850000	391.419	0.1873	161.856
2	109525000	109550000	2	109850000	109875000	406.361	0.1959	152.115
2	109525000	109550000	2	109875000	109900000	409.632	0.1811	122.459
2	109525000	109550000	2	109900000	109925000	483.901	0.078	44.1106
2	109525000	109550000	2	109925000	109950000	506.758	0.0718	49.3618
2	109525000	109550000	2	109950000	109975000	517.899	0.0503	42.487
2	109525000	109550000	2	109975000	110000000	516.519	0.0576	34.0449
2	109525000	109550000	2	110000000	110025000	497.779	0.0815	40.3322
2	109525000	109550000	2	110025000	110050000	509.386	0.0829	54.364
2	109525000	109550000	2	110050000	110075000	527.819	0.0865	50.7292
2	109525000	109550000	2	110075000	110100000	526.301	0.0841	61.3464
2	109525000	109550000	2	110125000	110150000	521.076	0.0939	57.2864
2	109525000	109550000	2	110150000	110175000	508.772	0.0997	56.0854
2	109525000	109550000	2	110175000	110200000	503.013	0.0959	59.6975
2	109525000	109550000	2	110200000	110225000	507.03	0.0458	48.7779
2	109525000	109550000	2	110225000	110250000	529.301	0.0787	46.6345
2	109525000	109550000	2	110250000	110275000	542.619	0.0634	48.8589
2	109525000	109550000	2	110275000	110300000	531.801	0.0836	33.8302
2	109525000	109550000	2	110300000	110325000	528.289	0.0508	53.8918
2	109525000	109550000	2	110325000	110350000	552.736	0.0738	51.4453
2	109525000	109550000	2	110350000	110375000	538.719	0.0634	59.9465
2	109525000	109550000	2	110375000	110400000	534.583	0.0637	45.8012
2	109525000	109550000	2	110400000	110425000	548.657	0.0836	42.7164
2	109525000	109550000	2	110425000	110450000	545.572	0.0623	43.2433
2	109525000	109550000	2	110475000	110500000	540.109	0.0619	35.4893
2	109525000	109550000	2	110500000	110525000	550.321	0.057	43.8813
2	109525000	109550000	2	110525000	110550000	559.63	0.0613	24.3906
2	109525000	109550000	2	110550000	110575000	538.712	0.0646	45.5708
2	109550000	109575000	2	109575000	109600000	216.139	0.6927	2071.09
2	109550000	109575000	2	109600000	109625000	254.301	0.5217	1105.79
2	109550000	109575000	2	109625000	109650000	249.667	0.5296	752.995
2	109550000	109575000	2	109650000	109675000	265.948	0.4543	528.673
2	109550000	109575000	2	109675000	109700000	271.232	0.4435	412.448
2	109550000	109575000	2	109700000	109725000	303.815	0.3451	322.762
2	109550000	109575000	2	109725000	109750000	313.161	0.3344	274.28
2	109550000	109575000	2	109750000	109775000	333.314	0.3047	247.228
2	109550000	109575000	2	109775000	109800000	355.2	0.2393	235.066
2	109550000	109575000	2	109800000	109825000	372.565	0.1847	207.215
2	109550000	109575000	2	109825000	109850000	382.836	0.1639	184.562
2	109550000	109575000	2	109850000	109875000	380.736	0.2188	139.73
2	109550000	109575000	2	109875000	109900000	397.433	0.194	143.383
2	109550000	109575000	2	109900000	109925000	473.378	0.1111	62.9723
2	109550000	109575000	2	109925000	109950000	498.61	0.1003	61.8239
2	109550000	109575000	2	109950000	109975000	498.193	0.0742	45.0934
2	109550000	109575000	2	109975000	110000000	498.868	0.0909	62.146
2	109550000	109575000	2	110000000	110025000	487.301	0.0959	64.0049
2	109550000	109575000	2	110025000	110050000	509.856	0.095	57.8533
2	109550000	109575000	2	110050000	110075000	514.134	0.0815	64.4034
2	109550000	109575000	2	110075000	110100000	503.3	0.094	47.4642
2	109550000	109575000	2	110125000	110150000	500.055	0.0964	60.6315
2	109550000	109575000	2	110150000	110175000	502.884	0.0903	61.4939
2	109550000	109575000	2	110175000	110200000	489.993	0.1076	53.3331
2	109550000	109575000	2	110200000	110225000	493.043	0.0845	54.0274
2	109550000	109575000	2	110225000	110250000	509.963	0.0708	59.9944
2	109550000	109575000	2	110250000	110275000	514.402	0.0706	55.9055
2	109550000	109575000	2	110275000	110300000	521.358	0.0777	46.8465
2	109550000	109575000	2	110300000	110325000	515.373	0.0825	51.7327
2	109550000	109575000	2	110325000	110350000	529.572	0.0811	41.8817
2	109550000	109575000	2	110350000	110375000	525.226	0.0746	45.8827
2	109550000	109575000	2	110375000	110400000	523.856	0.0742	45.1962
2	109550000	109575000	2	110400000	110425000	530.233	0.0805	36.3665
2	109550000	109575000	2	110425000	110450000	528.219	0.0795	40.3778
2	109550000	109575000	2	110475000	110500000	525.446	0.0778	55.7734
2	109550000	109575000	2	110500000	110525000	527.432	0.0732	55.8644
2	109550000	109575000	2	110525000	110550000	535.728	0.0747	33.9426
2	109550000	109575000	2	110550000	110575000	529.883	0.0673	42.5511
2	109575000	109600000	2	109600000	109625000	207.941	0.6772	2622.77
2	109575000	109600000	2	109625000	109650000	232.243	0.6159	1056.36
2	109575000	109600000	2	109650000	109675000	247.634	0.5335	779.571
2	109575000	109600000	2	109675000	109700000	270.334	0.4804	547.907
2	109575000	109600000	2	109700000	109725000	306.251	0.3643	370.772
2	109575000	109600000	2	109725000	109750000	313.638	0.3177	308.886
2	109575000	109600000	2	109750000	109775000	333.024	0.3069	257.607
2	109575000	109600000	2	109775000	109800000	354.395	0.2695	235.623
2	109575000	109600000	2	109800000	109825000	365.413	0.2258	199.67
2	109575000	109600000	2	109825000	109850000	371.854	0.2165	186.372
2	109575000	109600000	2	109850000	109875000	379.436	0.24	175.863
2	109575000	109600000	2	109875000	109900000	390.6	0.2165	142.55
2	109575000	109600000	2	109900000	109925000	469.984	0.123	54.0576
2	109575000	109600000	2	109925000	109950000	487.714	0.0767	57.9375
2	109575000	109600000	2	109950000	109975000	498.231	0.0802	48.517
2	109575000	109600000	2	109975000	110000000	494.934	0.0661	67.0289
2	109575000	109600000	2	110000000	110025000	484.076	0.1075	76.2731
2	109575000	109600000	2	110025000	110050000	493.52	0.0992	59.813
2	109575000	109600000	2	110050000	110075000	512.762	0.1037	59.5761
2	109575000	109600000	2	110075000	110100000	513.922	0.1117	62.6694
2	109575000	109600000	2	110125000	110150000	488.897	0.0926	57.5447
2	109575000	109600000	2	110150000	110175000	480.447	0.1105	55.2115
2	109575000	109600000	2	110175000	110200000	480.802	0.1208	62.0322
2	109575000	109600000	2	110200000	110225000	490.11	0.1051	61.7373
2	109575000	109600000	2	110225000	110250000	514.327	0.0702	61.2105
2	109575000	109600000	2	110250000	110275000	513.19	0.0882	60.4303
2	109575000	109600000	2	110275000	110300000	531.137	0.0767	43.1707
2	109575000	109600000	2	110300000	110325000	519.873	0.0848	44.3905
2	109575000	109600000	2	110325000	110350000	543.827	0.0655	54.442
2	109575000	109600000	2	110350000	110375000	523.139	0.0723	56.7427
2	109575000	109600000	2	110375000	110400000	529.203	0.0745	43.0382
2	109575000	109600000	2	110400000	110425000	542.363	0.0501	28.4462
2	109575000	109600000	2	110425000	110450000	531.848	0.0787	48.0623
2	109575000	109600000	2	110475000	110500000	535.106	0.0465	43.4058
2	109575000	109600000	2	110500000	110525000	533.765	0.0625	49.1972
2	109575000	109600000	2	110525000	110550000	541.664	0.0556	35.0924
2	109575000	109600000	2	110550000	110575000	522.915	0.0683	33.2838
2	109600000	109625000	2	109625000	109650000	213.117	0.6715	2330.1
2	109600000	109625000	2	109650000	109675000	232.439	0.5851	1091.86
2	109600000	109625000	2	109675000	109700000	253.762	0.5026	604.071
2	109600000	109625000	2	109700000	109725000	279.88	0.4211	391.336
2	109600000	109625000	2	109725000	109750000	307.565	0.3353	311.296
2	109600000	109625000	2	109750000	109775000	330.551	0.2997	278.901
2	109600000	109625000	2	109775000	109800000	354.64	0.2203	236.688
2	109600000	109625000	2	109800000	109825000	349.501	0.2399	214.802
2	109600000	109625000	2	109825000	109850000	365.541	0.2013	191.465
2	109600000	109625000	2	109850000	109875000	371.191	0.2393	191.537
2	109600000	109625000	2	109875000	109900000	382.341	0.1989	158.535
2	109600000	109625000	2	109900000	109925000	453.467	0.1331	93.8717
2	109600000	109625000	2	109925000	109950000	469.532	0.1047	73.6053
2	109600000	109625000	2	109950000	109975000	484.217	0.1084	79.5202
2	109600000	109625000	2	109975000	110000000	478.795	0.1006	63.1456
2	109600000	109625000	2	110000000	110025000	476.32	0.114	65.2709
2	109600000	109625000	2	110025000	110050000	481.232	0.1023	57.9526
2	109600000	109625000	2	110050000	110075000	498.627	0.1091	70.5952
2	109600000	109625000	2	110075000	110100000	499.036	0.1159	74.2758
2	109600000	109625000	2	110125000	110150000	490.031	0.1053	76.0642
2	109600000	109625000	2	110150000	110175000	482.632	0.1029	57.5601
2	109600000	109625000	2	110175000	110200000	477.19	0.1298	74.8821
2	109600000	109625000	2	110200000	110225000	483.475	0.0877	60.3307
2	109600000	109625000	2	110225000	110250000	500.402	0.0794	51.2613
2	109600000	109625000	2	110250000	110275000	504.621	0.0698	46.8954
2	109600000	109625000	2	110275000	110300000	527.544	0.0612	44.6686
2	109600000	109625000	2	110300000	110325000	515.678	0.0557	49.9918
2	109600000	109625000	2	110325000	110350000	538.148	0.0744	46.9972
2	109600000	109625000	2	110350000	110375000	527.925	0.0541	58.5649
2	109600000	109625000	2	110375000	110400000	524.305	0.0792	49.1702
2	109600000	109625000	2	110400000	110425000	522.099	0.0872	36.9515
2	109600000	109625000	2	110425000	110450000	531.158	0.0767	39.784
2	109600000	109625000	2	110475000	110500000	532.644	0.0645	41.2149
2	109600000	109625000	2	110500000	110525000	543.589	0.0567	47.8004
2	109600000	109625000	2	110525000	110550000	543.076	0.0602	51.8374
2	109600000	109625000	2	110550000	110575000	523.065	0.0747	36.6847
2	109625000	109650000	2	109650000	109675000	203.782	0.7181	2794.51
2	109625000	109650000	2	109675000	109700000	245.124	0.5611	822.961
2	109625000	109650000	2	109700000	109725000	273.045	0.4191	455.712
2	109625000	109650000	2	109725000	109750000	288.725	0.3824	352.703
2	109625000	109650000	2	109750000	109775000	318.186	0.3057	289.222
2	109625000	109650000	2	109775000	109800000	321.859	0.3203	259.142
2	109625000	109650000	2	109800000	109825000	337.344	0.2805	203.453
2	109625000	109650000	2	109825000	109850000	340.771	0.2706	214.356
2	109625000	109650000	2	109850000	109875000	341.874	0.2762	204.428
2	109625000	109650000	2	109875000	109900000	374.137	0.2243	196.456
2	109625000	109650000	2	109900000	109925000	443.42	0.1357	80.733
2	109625000	109650000	2	109925000	109950000	463.208	0.106	75.5395
2	109625000	109650000	2	109950000	109975000	466.903	0.1061	81.5728
2	109625000	109650000	2	109975000	110000000	476.077	0.1158	65.0855
2	109625000	109650000	2	110000000	110025000	472.701	0.1172	69.7136
2	109625000	109650000	2	110025000	110050000	486.573	0.0993	49.8182
2	109625000	109650000	2	110050000	110075000	495.687	0.1043	74.1946
2	109625000	109650000	2	110075000	110100000	488.87	0.0844	57.0195
2	109625000	109650000	2	110125000	110150000	490.308	0.0801	81.2202
2	109625000	109650000	2	110150000	110175000	477.418	0.117	60.109
2	109625000	109650000	2	110175000	110200000	470.9	0.1227	69.8198
2	109625000	109650000	2	110200000	110225000	469.772	0.1145	80.4735
2	109625000	109650000	2	110225000	110250000	488.428	0.0931	58.9051
2	109625000	109650000	2	110250000	110275000	498.274	0.0984	69.6269
2	109625000	109650000	2	110275000	110300000	512.136	0.0859	36.4011
2	109625000	109650000	2	110300000	110325000	523.319	0.0452	41.6767
2	109625000	109650000	2	110325000	110350000	522.154	0.0899	43.8627
2	109625000	109650000	2	110350000	110375000	518.727	0.0687	36.4037
2	109625000	109650000	2	110375000	110400000	522.813	0.0459	46.0191
2	109625000	109650000	2	110400000	110425000	526.126	0.0807	46.0214
2	109625000	109650000	2	110425000	110450000	527.745	0.0638	37.0017
2	109625000	109650000	2	110475000	110500000	526.941	0.0678	55.6947
2	109625000	109650000	2	110500000	110525000	518.005	0.0886	36.9516
2	109625000	109650000	2	110525000	110550000	522.894	0.0522	42.6577
2	109625000	109650000	2	110550000	110575000	514.254	0.0878	38.9933
2	109650000	109675000	2	109675000	109700000	210.219	0.6746	1804.22
2	109650000	109675000	2	109700000	109725000	261.791	0.5176	713.476
2	109650000	109675000	2	109725000	109750000	289.636	0.376	477.825
2	109650000	109675000	2	109750000	109775000	319.09	0.2923	368.903
2	109650000	109675000	2	109775000	109800000	324.989	0.3148	276.917
2	109650000	109675000	2	109800000	109825000	345.006	0.2422	253.943
2	109650000	109675000	2	109825000	109850000	348.019	0.2784	230.45
2	109650000	109675000	2	109850000	109875000	354.165	0.2431	252.161
2	109650000	109675000	2	109875000	109900000	369.238	0.2699	220.761
2	109650000	109675000	2	109900000	109925000	440.618	0.1508	117.492
2	109650000	109675000	2	109925000	109950000	459.677	0.141	105.786
2	109650000	109675000	2	109950000	109975000	470.929	0.1275	70.8076
2	109650000	109675000	2	109975000	110000000	474.015	0.0912	75.7496
2	109650000	109675000	2	110000000	110025000	461.722	0.127	90.574
2	109650000	109675000	2	110025000	110050000	486.027	0.1123	82.4039
2	109650000	109675000	2	110050000	110075000	490.769	0.103	57.1846
2	109650000	109675000	2	110075000	110100000	497.099	0.0815	56.941
2	109650000	109675000	2	110125000	110150000	478.221	0.1027	80.988
2	109650000	109675000	2	110150000	110175000	478.36	0.1028	63.1326
2	109650000	109675000	2	110175000	110200000	469.68	0.1035	61.0438
2	109650000	109675000	2	110200000	110225000	464.004	0.1047	71.9575
2	109650000	109675000	2	110225000	110250000	491.03	0.0777	32.7734
2	109650000	109675000	2	110250000	110275000	492.753	0.0599	45.279
2	109650000	109675000	2	110275000	110300000	511.148	0.0876	51.5752
2	109650000	109675000	2	110300000	110325000	516.383	0.0669	59.6261
2	109650000	109675000	2	110325000	110350000	527.538	0.0698	45.1929
2	109650000	109675000	2	110350000	110375000	510.006	0.0744	60.1838
2	109650000	109675000	2	110375000	110400000	525.638	0.0836	37.6221
2	109650000	109675000	2	110400000	110425000	529.196	0.0733	35.3175
2	109650000	109675000	2	110425000	110450000	523.519	0.069	40.6135
2	109650000	109675000	2	110475000	110500000	525.322	0.0452	29.1517
2	109650000	109675000	2	110500000	110525000	530.529	0.0725	45.2788
2	109650000	109675000	2	110525000	110550000	522.521	0.0667	26.3708
2	109650000	109675000	2	110550000	110575000	519.05	0.0802	41.3237
2	109675000	109700000	2	109700000	109725000	230.037	0.6344	1855.34
2	109675000	109700000	2	109725000	109750000	266.203	0.5065	791.269
2	109675000	109700000	2	109750000	109775000	293.512	0.4025	471.631
2	109675000	109700000	2	109775000	109800000	291.593	0.3808	317.85
2	109675000	109700000	2	109800000	109825000	314.95	0.3325	331.832
2	109675000	109700000	2	109825000	109850000	321.774	0.3081	308.854
2	109675000	109700000	2	109850000	109875000	328.129	0.3166	331.493
2	109675000	109700000	2	109875000	109900000	348.764	0.2721	351.796
2	109675000	109700000	2	109900000	109925000	417.762	0.1705	178.835
2	109675000	109700000	2	109925000	109950000	443.176	0.1219	145.171
2	109675000	109700000	2	109950000	109975000	450.779	0.1324	94.9146
2	109675000	109700000	2	109975000	110000000	452.256	0.1141	108.985
2	109675000	109700000	2	110000000	110025000	449.11	0.1301	97.8665
2	109675000	109700000	2	110025000	110050000	474.43	0.1013	87.9011
2	109675000	109700000	2	110050000	110075000	490.284	0.0912	64.0494
2	109675000	109700000	2	110075000	110100000	468.351	0.1226	67.6812
2	109675000	109700000	2	110125000	110150000	472.065	0.087	72.7435
2	109675000	109700000	2	110150000	110175000	468.37	0.1024	75.1707
2	109675000	109700000	2	110175000	110200000	451.788	0.1174	72.1012
2	109675000	109700000	2	110200000	110225000	451.385	0.1148	102.983
2	109675000	109700000	2	110225000	110250000	474.562	0.0812	60.5968
2	109675000	109700000	2	110250000	110275000	489.544	0.0632	40.3838
2	109675000	109700000	2	110275000	110300000	508.961	0.056	43.2075
2	109675000	109700000	2	110300000	110325000	518.219	0.038	40.4001
2	109675000	109700000	2	110325000	110350000	532.861	0.0379	55.9209
2	109675000	109700000	2	110350000	110375000	498.957	0.069	50.1244
2	109675000	109700000	2	110375000	110400000	504.733	0.066	42.1385
2	109675000	109700000	2	110400000	110425000	518.257	0.0822	32.0225
2	109675000	109700000	2	110425000	110450000	524.904	0.0653	42.8747
2	109675000	109700000	2	110475000	110500000	515.587	0.0462	38.6978
2	109675000	109700000	2	110500000	110525000	510.69	0.0508	40.2059
2	109675000	109700000	2	110525000	110550000	506.191	0.0698	53.447
2	109675000	109700000	2	110550000	110575000	515.682	0.0466	55.1005
2	109700000	109725000	2	109725000	109750000	238.435	0.6216	2233.26
2	109700000	109725000	2	109750000	109775000	263.992	0.5239	928.801
2	109700000	109725000	2	109775000	109800000	275.677	0.4787	612.162
2	109700000	109725000	2	109800000	109825000	302.959	0.3613	535.159
2	109700000	109725000	2	109825000	109850000	309.704	0.3476	445.655
2	109700000	109725000	2	109850000	109875000	324.976	0.3333	410.303
2	109700000	109725000	2	109875000	109900000	327.718	0.3144	380.282
2	109700000	109725000	2	109900000	109925000	419.345	0.1319	148.168
2	109700000	109725000	2	109925000	109950000	432.576	0.1385	112.384
2	109700000	109725000	2	109950000	109975000	449.976	0.0886	109.598
2	109700000	109725000	2	109975000	110000000	456.644	0.1098	103.621
2	109700000	109725000	2	110000000	110025000	451.433	0.0964	111.355
2	109700000	109725000	2	110025000	110050000	469.333	0.0974	106.706
2	109700000	109725000	2	110050000	110075000	470.038	0.1041	83.0936
2	109700000	109725000	2	110075000	110100000	456.946	0.1322	92.4707
2	109700000	109725000	2	110125000	110150000	464.49	0.0997	88.8987
2	109700000	109725000	2	110150000	110175000	450.121	0.1153	73.6142
2	109700000	109725000	2	110175000	110200000	446.022	0.1156	93.6393
2	109700000	109725000	2	110200000	110225000	435.728	0.1197	98.691
2	109700000	109725000	2	110225000	110250000	466.179	0.1162	73.3154
2	109700000	109725000	2	110250000	110275000	462.485	0.146	69.939
2	109700000	109725000	2	110275000	110300000	486.593	0.0952	67.537
2	109700000	109725000	2	110300000	110325000	497.55	0.0572	61.3999
2	109700000	109725000	2	110325000	110350000	499.618	0.0682	50.7555
2	109700000	109725000	2	110350000	110375000	485.864	0.1047	57.7001
2	109700000	109725000	2	110375000	110400000	486.94	0.0993	63.1216
2	109700000	109725000	2	110400000	110425000	498.002	0.0824	61.6736
2	109700000	109725000	2	110425000	110450000	494.066	0.0845	44.3082
2	109700000	109725000	2	110475000	110500000	486.724	0.0945	75.5649
2	109700000	109725000	2	110500000	110525000	494.887	0.102	52.7961
2	109700000	109725000	2	110525000	110550000	498.069	0.0785	59.5946
2	109700000	109725000	2	110550000	110575000	491.309	0.1114	60.8424
2	109725000	109750000	2	109750000	109775000	221.209	0.6593	2434.41
2	109725000	109750000	2	109775000	109800000	241.458	0.5913	982.427
2	109725000	109750000	2	109800000	109825000	279.996	0.4667	737.119
2	109725000	109750000	2	109825000	109850000	293.271	0.4328	569.471
2	109725000	109750000	2	109850000	109875000	298.148	0.4111	520.836
2	109725000	109750000	2	109875000	109900000	317.007	0.3627	423.131
2	109725000	109750000	2	109900000	109925000	403.983	0.1573	155.188
2	109725000	109750000	2	109925000	109950000	423.553	0.1463	137.992
2	109725000	109750000	2	109950000	109975000	450.007	0.1114	121.94
2	109725000	109750000	2	109975000	110000000	446.002	0.1392	109.749
2	109725000	109750000	2	110000000	110025000	438.732	0.1154	121.65
2	109725000	109750000	2	110025000	110050000	456.107	0.1014	120.189
2	109725000	109750000	2	110050000	110075000	461.601	0.1351	112.788
2	109725000	109750000	2	110075000	110100000	433.422	0.1477	94.9151
2	109725000	109750000	2	110125000	110150000	442.594	0.1146	130.73
2	109725000	109750000	2	110150000	110175000	438.981	0.1182	120.362
2	109725000	109750000	2	110175000	110200000	432.301	0.1493	108.166
2	109725000	109750000	2	110200000	110225000	421.409	0.1787	129.866
2	109725000	109750000	2	110225000	110250000	443.828	0.1219	78.2203
2	109725000	109750000	2	110250000	110275000	456.331	0.1472	82.8852
2	109725000	109750000	2	110275000	110300000	469.014	0.1345	84.0646
2	109725000	109750000	2	110300000	110325000	478.876	0.1043	86.0886
2	109725000	109750000	2	110325000	110350000	481.628	0.1142	77.9003
2	109725000	109750000	2	110350000	110375000	462.495	0.1273	84.8647
2	109725000	109750000	2	110375000	110400000	484.084	0.1273	79.5386
2	109725000	109750000	2	110400000	110425000	478.333	0.0941	72.5851
2	109725000	109750000	2	110425000	110450000	477.319	0.1273	77.9916
2	109725000	109750000	2	110475000	110500000	485.265	0.1007	63.1342
2	109725000	109750000	2	110500000	110525000	483.469	0.1097	80.6445
2	109725000	109750000	2	110525000	110550000	483.775	0.1122	76.9258
2	109725000	109750000	2	110550000	110575000	484.481	0.0942	67.1214
2	109750000	109775000	2	109775000	109800000	213.2	0.6863	2617.66
2	109750000	109775000	2	109800000	109825000	259.508	0.5322	1126.9
2	109750000	109775000	2	109825000	109850000	265.984	0.4718	752
2	109750000	109775000	2	109850000	109875000	293.179	0.4155	664.871
2	109750000	109775000	2	109875000	109900000	308.854	0.3434	418.339
2	109750000	109775000	2	109900000	109925000	399.387	0.1597	157.277
2	109750000	109775000	2	109925000	109950000	410.954	0.1688	114.585
2	109750000	109775000	2	109950000	109975000	427.435	0.1322	123.266
2	109750000	109775000	2	109975000	110000000	436.119	0.1284	107.171
2	109750000	109775000	2	110000000	110025000	426.328	0.1184	105.641
2	109750000	109775000	2	110025000	110050000	445.27	0.1227	134.315
2	109750000	109775000	2	110050000	110075000	446.162	0.1359	146.066
2	109750000	109775000	2	110075000	110100000	431.058	0.144	100.499
2	109750000	109775000	2	110125000	110150000	420.645	0.1534	131.219
2	109750000	109775000	2	110150000	110175000	434.162	0.1404	138.568
2	109750000	109775000	2	110175000	110200000	412.724	0.1825	139.298
2	109750000	109775000	2	110200000	110225000	401.868	0.1713	138.081
2	109750000	109775000	2	110225000	110250000	419.529	0.1813	82.2984
2	109750000	109775000	2	110250000	110275000	445.095	0.1277	94.183
2	109750000	109775000	2	110275000	110300000	448.524	0.1384	80.9294
2	109750000	109775000	2	110300000	110325000	461.641	0.115	78.0255
2	109750000	109775000	2	110325000	110350000	461.929	0.1154	78.9858
2	109750000	109775000	2	110350000	110375000	442.938	0.1584	69.5778
2	109750000	109775000	2	110375000	110400000	451.997	0.1039	74.9495
2	109750000	109775000	2	110400000	110425000	462.546	0.1121	62.5244
2	109750000	109775000	2	110425000	110450000	471.017	0.1188	85.6683
2	109750000	109775000	2	110475000	110500000	452.329	0.1258	87.6819
2	109750000	109775000	2	110500000	110525000	460.952	0.1362	69.6957
2	109750000	109775000	2	110525000	110550000	452.474	0.1355	71.5183
2	109750000	109775000	2	110550000	110575000	452.894	0.133	76.2705
2	109775000	109800000	2	109800000	109825000	225.682	0.6658	2217.29
2	109775000	109800000	2	109825000	109850000	249.463	0.5574	1065.13
2	109775000	109800000	2	109850000	109875000	282.091	0.4553	753.742
2	109775000	109800000	2	109875000	109900000	294.508	0.3893	465.004
2	109775000	109800000	2	109900000	109925000	380.724	0.1662	184.334
2	109775000	109800000	2	109925000	109950000	393.382	0.1609	135.539
2	109775000	109800000	2	109950000	109975000	416.223	0.1286	109.102
2	109775000	109800000	2	109975000	110000000	414.227	0.1212	129.343
2	109775000	109800000	2	110000000	110025000	410.548	0.1352	121.002
2	109775000	109800000	2	110025000	110050000	435.685	0.1044	141.583
2	109775000	109800000	2	110050000	110075000	431.111	0.1421	152.687
2	109775000	109800000	2	110075000	110100000	416.822	0.1667	121.71
2	109775000	109800000	2	110125000	110150000	415.117	0.1699	144.931
2	109775000	109800000	2	110150000	110175000	415.413	0.1643	122.275
2	109775000	109800000	2	110175000	110200000	382.28	0.2052	123.587
2	109775000	109800000	2	110200000	110225000	391.692	0.2067	134.423
2	109775000	109800000	2	110225000	110250000	406.735	0.1907	130.764
2	109775000	109800000	2	110250000	110275000	421.976	0.1655	84.5856
2	109775000	109800000	2	110275000	110300000	423.976	0.1486	92.9188
2	109775000	109800000	2	110300000	110325000	439.535	0.12	98.6051
2	109775000	109800000	2	110325000	110350000	448.971	0.1355	101.072
2	109775000	109800000	2	110350000	110375000	419.899	0.1615	103.355
2	109775000	109800000	2	110375000	110400000	451.122	0.1458	89.8684
2	109775000	109800000	2	110400000	110425000	461.181	0.1175	77.8739
2	109775000	109800000	2	110425000	110450000	454.65	0.1306	92.6394
2	109775000	109800000	2	110475000	110500000	445.672	0.1498	92.8467
2	109775000	109800000	2	110500000	110525000	444.384	0.1473	86.3465
2	109775000	109800000	2	110525000	110550000	441.959	0.1477	114.217
2	109775000	109800000	2	110550000	110575000	451.412	0.1178	95.9986
2	109800000	109825000	2	109825000	109850000	227.07	0.6371	2349.29
2	109800000	109825000	2	109850000	109875000	273.259	0.4857	1127.17
2	109800000	109825000	2	109875000	109900000	274.196	0.4889	639.013
2	109800000	109825000	2	109900000	109925000	358.636	0.2361	202.349
2	109800000	109825000	2	109925000	109950000	387.258	0.1893	149.582
2	109800000	109825000	2	109950000	109975000	399.054	0.1758	175.25
2	109800000	109825000	2	109975000	110000000	417.907	0.1315	164.182
2	109800000	109825000	2	110000000	110025000	392.516	0.1631	169.707
2	109800000	109825000	2	110025000	110050000	404.121	0.1624	180.321
2	109800000	109825000	2	110050000	110075000	416.42	0.1757	156.74
2	109800000	109825000	2	110075000	110100000	397.145	0.2017	175.686
2	109800000	109825000	2	110125000	110150000	398.759	0.1801	146.296
2	109800000	109825000	2	110150000	110175000	405.142	0.2028	163.443
2	109800000	109825000	2	110175000	110200000	385.346	0.2072	167.798
2	109800000	109825000	2	110200000	110225000	375.843	0.229	177.624
2	109800000	109825000	2	110225000	110250000	397.542	0.1905	144.088
2	109800000	109825000	2	110250000	110275000	410.985	0.163	130.639
2	109800000	109825000	2	110275000	110300000	423.882	0.17	120.496
2	109800000	109825000	2	110300000	110325000	429.241	0.1522	87.9283
2	109800000	109825000	2	110325000	110350000	446.397	0.1563	89.4109
2	109800000	109825000	2	110350000	110375000	423.17	0.1513	118.879
2	109800000	109825000	2	110375000	110400000	428.957	0.1713	94.0746
2	109800000	109825000	2	110400000	110425000	433.096	0.1523	100.443
2	109800000	109825000	2	110425000	110450000	446.808	0.1194	92.1266
2	109800000	109825000	2	110475000	110500000	437.656	0.1541	103.423
2	109800000	109825000	2	110500000	110525000	432.122	0.135	97.4494
2	109800000	109825000	2	110525000	110550000	432.442	0.148	93.4762
2	109800000	109825000	2	110550000	110575000	440.361	0.1378	102.195
2	109825000	109850000	2	109850000	109875000	223.452	0.6546	2501.31
2	109825000	109850000	2	109875000	109900000	229.656	0.601	895.777
2	109825000	109850000	2	109900000	109925000	346.882	0.2667	293.282
2	109825000	109850000	2	109925000	109950000	376.209	0.2368	209.792
2	109825000	109850000	2	109950000	109975000	384.063	0.1692	202.367
2	109825000	109850000	2	109975000	110000000	393.613	0.1689	198.094
2	109825000	109850000	2	110000000	110025000	388.204	0.1799	200.192
2	109825000	109850000	2	110025000	110050000	392.01	0.1813	210.196
2	109825000	109850000	2	110050000	110075000	406.153	0.1856	177.191
2	109825000	109850000	2	110075000	110100000	390.254	0.1963	206.19
2	109825000	109850000	2	110125000	110150000	393.372	0.2066	168.169
2	109825000	109850000	2	110150000	110175000	397.578	0.1963	144.092
2	109825000	109850000	2	110175000	110200000	387.889	0.2145	189.561
2	109825000	109850000	2	110200000	110225000	375.136	0.2157	175.433
2	109825000	109850000	2	110225000	110250000	394.757	0.1855	146.6
2	109825000	109850000	2	110250000	110275000	391.507	0.2039	130.082
2	109825000	109850000	2	110275000	110300000	416.451	0.1667	121.746
2	109825000	109850000	2	110300000	110325000	419.43	0.1467	120.486
2	109825000	109850000	2	110325000	110350000	450.67	0.1213	102.915
2	109825000	109850000	2	110350000	110375000	417.848	0.1783	109.818
2	109825000	109850000	2	110375000	110400000	445.889	0.145	105.11
2	109825000	109850000	2	110400000	110425000	440.769	0.1333	96.9424
2	109825000	109850000	2	110425000	110450000	453.393	0.0962	100.991
2	109825000	109850000	2	110475000	110500000	442.536	0.1429	90.1529
2	109825000	109850000	2	110500000	110525000	433.678	0.1508	123.082
2	109825000	109850000	2	110525000	110550000	424.042	0.1556	125.11
2	109825000	109850000	2	110550000	110575000	434.684	0.1571	124.632
2	109850000	109875000	2	109875000	109900000	231.807	0.6206	2237.04
2	109850000	109875000	2	109900000	109925000	328.13	0.2935	443.011
2	109850000	109875000	2	109925000	109950000	368.877	0.2277	284.529
2	109850000	109875000	2	109950000	109975000	367.054	0.2206	267.834
2	109850000	109875000	2	109975000	110000000	379.074	0.1893	244.977
2	109850000	109875000	2	110000000	110025000	368.798	0.2225	237.915
2	109850000	109875000	2	110025000	110050000	372.06	0.2356	236.197
2	109850000	109875000	2	110050000	110075000	370.544	0.226	206.376
2	109850000	109875000	2	110075000	110100000	364.445	0.2183	222.676
2	109850000	109875000	2	110125000	110150000	371.36	0.209	221.902
2	109850000	109875000	2	110150000	110175000	388.103	0.2199	213.109
2	109850000	109875000	2	110175000	110200000	367.743	0.1909	258.253
2	109850000	109875000	2	110200000	110225000	353.265	0.2606	247.935
2	109850000	109875000	2	110225000	110250000	368.34	0.2181	184.238
2	109850000	109875000	2	110250000	110275000	377.355	0.2101	148.481
2	109850000	109875000	2	110275000	110300000	404.133	0.1601	153.883
2	109850000	109875000	2	110300000	110325000	415.07	0.146	117.128
2	109850000	109875000	2	110325000	110350000	440.831	0.1411	131.446
2	109850000	109875000	2	110350000	110375000	401.058	0.1763	150.493
2	109850000	109875000	2	110375000	110400000	415.054	0.1515	125.16
2	109850000	109875000	2	110400000	110425000	426.81	0.1585	134.877
2	109850000	109875000	2	110425000	110450000	430.757	0.1176	122.2
2	109850000	109875000	2	110475000	110500000	423.588	0.1438	108.988
2	109850000	109875000	2	110500000	110525000	425.852	0.1415	141.327
2	109850000	109875000	2	110525000	110550000	403.948	0.1759	135.354
2	109850000	109875000	2	110550000	110575000	412.287	0.1813	147.715
2	109875000	109900000	2	109900000	109925000	276.53	0.4453	1475.33
2	109875000	109900000	2	109925000	109950000	309.767	0.3502	665.793
2	109875000	109900000	2	109950000	109975000	319.565	0.2938	518.539
2	109875000	109900000	2	109975000	110000000	319.011	0.3257	524.755
2	109875000	109900000	2	110000000	110025000	311.763	0.2956	532.521
2	109875000	109900000	2	110025000	110050000	323.59	0.3141	423.786
2	109875000	109900000	2	110050000	110075000	342.046	0.2872	336.829
2	109875000	109900000	2	110075000	110100000	334.75	0.3043	330.559
2	109875000	109900000	2	110125000	110150000	333.396	0.2805	311.555
2	109875000	109900000	2	110150000	110175000	335.586	0.2937	306.859
2	109875000	109900000	2	110175000	110200000	315.841	0.3518	445.267
2	109875000	109900000	2	110200000	110225000	295.388	0.3844	565.99
2	109875000	109900000	2	110225000	110250000	328.368	0.328	327.893
2	109875000	109900000	2	110250000	110275000	337.609	0.2626	227.282
2	109875000	109900000	2	110275000	110300000	359.057	0.2207	207.737
2	109875000	109900000	2	110300000	110325000	385.766	0.177	167.072
2	109875000	109900000	2	110325000	110350000	401.686	0.1552	170.812
2	109875000	109900000	2	110350000	110375000	374.103	0.2069	203.141
2	109875000	109900000	2	110375000	110400000	385.171	0.1972	159.933
2	109875000	109900000	2	110400000	110425000	380.924	0.2231	194.123
2	109875000	109900000	2	110425000	110450000	385.729	0.1879	146.515
2	109875000	109900000	2	110475000	110500000	382.995	0.1944	181.103
2	109875000	109900000	2	110500000	110525000	373.613	0.2149	179.873
2	109875000	109900000	2	110525000	110550000	362.113	0.2145	185.663
2	109875000	109900000	2	110550000	110575000	358.03	0.2713	290.938
2	109900000	109925000	2	109925000	109950000	253.469	0.5664	2724.43
2	109900000	109925000	2	109950000	109975000	271.056	0.4946	1299.25
2	109900000	109925000	2	109975000	110000000	277.351	0.4855	1110.86
2	109900000	109925000	2	110000000	110025000	287.469	0.413	1111.58
2	109900000	109925000	2	110025000	110050000	299.387	0.4207	725.93
2	109900000	109925000	2	110050000	110075000	307.611	0.3636	555.517
2	109900000	109925000	2	110075000	110100000	314.11	0.3385	430.049
2	109900000	109925000	2	110125000	110150000	314.393	0.3529	453.789
2	109900000	109925000	2	110150000	110175000	305.409	0.3526	418.988
2	109900000	109925000	2	110175000	110200000	290.918	0.4262	834.045
2	109900000	109925000	2	110200000	110225000	277.85	0.4615	1024.28
2	109900000	109925000	2	110225000	110250000	312.366	0.3385	550.373
2	109900000	109925000	2	110250000	110275000	337.828	0.2762	236.564
2	109900000	109925000	2	110275000	110300000	358.979	0.2063	182.925
2	109900000	109925000	2	110300000	110325000	372.849	0.2036	176.913
2	109900000	109925000	2	110325000	110350000	380.262	0.1714	205.756
2	109900000	109925000	2	110350000	110375000	369.044	0.2011	222.725
2	109900000	109925000	2	110375000	110400000	365.945	0.2083	202.02
2	109900000	109925000	2	110400000	110425000	371.534	0.1923	226.256
2	109900000	109925000	2	110425000	110450000	365.54	0.2113	182.921
2	109900000	109925000	2	110475000	110500000	353.697	0.2249	230.338
2	109900000	109925000	2	110500000	110525000	367.18	0.2082	189.676
2	109900000	109925000	2	110525000	110550000	362.423	0.2023	198.464
2	109900000	109925000	2	110550000	110575000	342.428	0.3112	514.045
2	109925000	109950000	2	109950000	109975000	255.405	0.5894	2968.81
2	109925000	109950000	2	109975000	110000000	284.808	0.4789	1479.29
2	109925000	109950000	2	110000000	110025000	287.329	0.433	1120.29
2	109925000	109950000	2	110025000	110050000	322.753	0.3524	674.097
2	109925000	109950000	2	110050000	110075000	327.516	0.3256	453.696
2	109925000	109950000	2	110075000	110100000	336.822	0.3061	355.316
2	109925000	109950000	2	110125000	110150000	344.822	0.2586	294.222
2	109925000	109950000	2	110150000	110175000	336.39	0.3083	278.877
2	109925000	109950000	2	110175000	110200000	324.581	0.2961	470.827
2	109925000	109950000	2	110200000	110225000	320.384	0.3174	503.798
2	109925000	109950000	2	110225000	110250000	350.494	0.2594	260.804
2	109925000	109950000	2	110250000	110275000	369.076	0.1972	145.514
2	109925000	109950000	2	110275000	110300000	399.889	0.1572	128.21
2	109925000	109950000	2	110300000	110325000	417.541	0.1326	102.401
2	109925000	109950000	2	110325000	110350000	415.02	0.1597	162.429
2	109925000	109950000	2	110350000	110375000	403.374	0.1553	178.536
2	109925000	109950000	2	110375000	110400000	421.411	0.16	141.058
2	109925000	109950000	2	110400000	110425000	400.364	0.1582	154.037
2	109925000	109950000	2	110425000	110450000	423.998	0.1409	132.45
2	109925000	109950000	2	110475000	110500000	393.146	0.1721	144.742
2	109925000	109950000	2	110500000	110525000	406.822	0.1615	128.097
2	109925000	109950000	2	110525000	110550000	390.719	0.1513	136.636
2	109925000	109950000	2	110550000	110575000	382.866	0.2168	238.504
2	109950000	109975000	2	109975000	110000000	256.985	0.5828	3043.22
2	109950000	109975000	2	110000000	110025000	281.994	0.4811	1395.21
2	109950000	109975000	2	110025000	110050000	321.582	0.3261	758.234
2	109950000	109975000	2	110050000	110075000	333.593	0.3152	475.163
2	109950000	109975000	2	110075000	110100000	342.512	0.3054	407.846
2	109950000	109975000	2	110125000	110150000	330.935	0.3159	354.06
2	109950000	109975000	2	110150000	110175000	338.485	0.2991	311.346
2	109950000	109975000	2	110175000	110200000	323.053	0.2938	472.55
2	109950000	109975000	2	110200000	110225000	318.03	0.347	418.941
2	109950000	109975000	2	110225000	110250000	341.828	0.2529	239.874
2	109950000	109975000	2	110250000	110275000	389.151	0.1559	154.035
2	109950000	109975000	2	110275000	110300000	393.919	0.1612	133.379
2	109950000	109975000	2	110300000	110325000	419.933	0.1184	131.598
2	109950000	109975000	2	110325000	110350000	423.01	0.1494	140.093
2	109950000	109975000	2	110350000	110375000	417.141	0.1206	149.353
2	109950000	109975000	2	110375000	110400000	400.556	0.1564	127.987
2	109950000	109975000	2	110400000	110425000	412.825	0.1489	139.96
2	109950000	109975000	2	110425000	110450000	415.947	0.1497	113.959
2	109950000	109975000	2	110475000	110500000	396.874	0.1623	140.216
2	109950000	109975000	2	110500000	110525000	409.636	0.1551	135.789
2	109950000	109975000	2	110525000	110550000	397.582	0.1371	120.762
2	109950000	109975000	2	110550000	110575000	388.149	0.2098	214.711
2	109975000	110000000	2	110000000	110025000	250.106	0.5734	2780.69
2	109975000	110000000	2	110025000	110050000	299.086	0.4265	955.349
2	109975000	110000000	2	110050000	110075000	308.553	0.3776	588.484
2	109975000	110000000	2	110075000	110100000	315.548	0.352	469.557
2	109975000	110000000	2	110125000	110150000	328.572	0.3254	358.319
2	109975000	110000000	2	110150000	110175000	325.043	0.3229	331.064
2	109975000	110000000	2	110175000	110200000	326.205	0.3103	427.731
2	109975000	110000000	2	110200000	110225000	313.125	0.3504	469.657
2	109975000	110000000	2	110225000	110250000	352.293	0.2532	251.411
2	109975000	110000000	2	110250000	110275000	369.719	0.2105	176.871
2	109975000	110000000	2	110275000	110300000	386.731	0.1502	151.145
2	109975000	110000000	2	110300000	110325000	414.455	0.1149	118.914
2	109975000	110000000	2	110325000	110350000	417.96	0.1347	131.012
2	109975000	110000000	2	110350000	110375000	406.928	0.15	173.057
2	109975000	110000000	2	110375000	110400000	405.096	0.1587	146.031
2	109975000	110000000	2	110400000	110425000	398.46	0.1571	132.47
2	109975000	110000000	2	110425000	110450000	397.31	0.1667	125.892
2	109975000	110000000	2	110475000	110500000	393.127	0.1495	134.534
2	109975000	110000000	2	110500000	110525000	398.809	0.1644	124.166
2	109975000	110000000	2	110525000	110550000	400.991	0.1486	124.06
2	109975000	110000000	2	110550000	110575000	396.882	0.1759	178.642
2	110000000	110025000	2	110025000	110050000	256.64	0.5307	1808.46
2	110000000	110025000	2	110050000	110075000	289.703	0.4613	967.772
2	110000000	110025000	2	110075000	110100000	311.746	0.3968	609.637
2	110000000	110025000	2	110125000	110150000	320.986	0.3603	478.392
2	110000000	110025000	2	110150000	110175000	319.448	0.3663	432.684
2	110000000	110025000	2	110175000	110200000	309.406	0.3605	567.453
2	110000000	110025000	2	110200000	110225000	304.796	0.3392	595.104
2	110000000	110025000	2	110225000	110250000	339.591	0.2799	283.594
2	110000000	110025000	2	110250000	110275000	370.396	0.1866	183.36
2	110000000	110025000	2	110275000	110300000	381.614	0.1534	192.427
2	110000000	110025000	2	110300000	110325000	403.858	0.1442	133.766
2	110000000	110025000	2	110325000	110350000	405.395	0.1782	137.866
2	110000000	110025000	2	110350000	110375000	390.182	0.1791	194.869
2	110000000	110025000	2	110375000	110400000	402.654	0.1309	136.259
2	110000000	110025000	2	110400000	110425000	407.538	0.1368	137.265
2	110000000	110025000	2	110425000	110450000	410.088	0.1379	109.272
2	110000000	110025000	2	110475000	110500000	382.091	0.1861	148.534
2	110000000	110025000	2	110500000	110525000	396.021	0.1617	118.098
2	110000000	110025000	2	110525000	110550000	394.016	0.1794	135.368
2	110000000	110025000	2	110550000	110575000	383.315	0.2182	212.124
2	110025000	110050000	2	110050000	110075000	239.648	0.6667	3143.42
2	110025000	110050000	2	110075000	110100000	279.486	0.5262	1277.26
2	110025000	110050000	2	110125000	110150000	302.149	0.3813	676.515
2	110025000	110050000	2	110150000	110175000	306.338	0.4312	580.577
2	110025000	110050000	2	110175000	110200000	303.066	0.3918	651.156
2	110025000	110050000	2	110200000	110225000	300.7	0.3778	559.548
2	110025000	110050000	2	110225000	110250000	319.477	0.3138	318.611
2	110025000	110050000	2	110250000	110275000	349.767	0.2438	236.026
2	110025000	110050000	2	110275000	110300000	365.313	0.2143	217.902
2	110025000	110050000	2	110300000	110325000	389.943	0.1463	206.07
2	110025000	110050000	2	110325000	110350000	385.756	0.1751	190.385
2	110025000	110050000	2	110350000	110375000	373.771	0.1971	204.064
2	110025000	110050000	2	110375000	110400000	386.858	0.1897	177.795
2	110025000	110050000	2	110400000	110425000	384.887	0.188	171.672
2	110025000	110050000	2	110425000	110450000	399.594	0.1616	154.508
2	110025000	110050000	2	110475000	110500000	377.587	0.1662	175.894
2	110025000	110050000	2	110500000	110525000	381.711	0.1744	175.389
2	110025000	110050000	2	110525000	110550000	382.948	0.2119	170.912
2	110025000	110050000	2	110550000	110575000	365.48	0.2243	305.866
2	110050000	110075000	2	110075000	110100000	241.624	0.639	2747.04
2	110050000	110075000	2	110125000	110150000	283.442	0.4348	805.315
2	110050000	110075000	2	110150000	110175000	286.761	0.4775	735.912
2	110050000	110075000	2	110175000	110200000	284.094	0.4571	709.91
2	110050000	110075000	2	110200000	110225000	298.695	0.3964	572.999
2	110050000	110075000	2	110225000	110250000	331.51	0.337	378.867
2	110050000	110075000	2	110250000	110275000	345.701	0.2547	282.599
2	110050000	110075000	2	110275000	110300000	369.67	0.2082	249.07
2	110050000	110075000	2	110300000	110325000	387.295	0.1938	211.024
2	110050000	110075000	2	110325000	110350000	374.567	0.2236	187.856
2	110050000	110075000	2	110350000	110375000	386.151	0.1886	210.23
2	110050000	110075000	2	110375000	110400000	384.663	0.1805	201.523
2	110050000	110075000	2	110400000	110425000	380.586	0.1834	181.336
2	110050000	110075000	2	110425000	110450000	388.987	0.1775	182.048
2	110050000	110075000	2	110475000	110500000	363.717	0.1967	189.612
2	110050000	110075000	2	110500000	110525000	366.531	0.1914	198.055
2	110050000	110075000	2	110525000	110550000	372.775	0.1883	191.344
2	110050000	110075000	2	110550000	110575000	363.419	0.2466	290.946
2	110075000	110100000	2	110125000	110150000	282.423	0.5	1092.04
2	110075000	110100000	2	110150000	110175000	279.621	0.4857	892.144
2	110075000	110100000	2	110175000	110200000	292.504	0.4672	754.282
2	110075000	110100000	2	110200000	110225000	302.038	0.3916	584.09
2	110075000	110100000	2	110225000	110250000	324.678	0.3297	361.692
2	110075000	110100000	2	110250000	110275000	354.589	0.2609	273.189
2	110075000	110100000	2	110275000	110300000	353.517	0.2326	264.777
2	110075000	110100000	2	110300000	110325000	380.483	0.184	215.109
2	110075000	110100000	2	110325000	110350000	378.235	0.1988	231.307
2	110075000	110100000	2	110350000	110375000	382.061	0.1875	190.485
2	110075000	110100000	2	110375000	110400000	382.939	0.2169	204.76
2	110075000	110100000	2	110400000	110425000	376.319	0.2078	207.594
2	110075000	110100000	2	110425000	110450000	392.067	0.1829	210.108
2	110075000	110100000	2	110475000	110500000	361.052	0.2409	198.249
2	110075000	110100000	2	110500000	110525000	373.119	0.1924	221.96
2	110075000	110100000	2	110525000	110550000	370.037	0.2331	204.566
2	110075000	110100000	2	110550000	110575000	360.34	0.2394	218.113
2	110125000	110150000	2	110150000	110175000	237.019	0.6368	2983.12
2	110125000	110150000	2	110175000	110200000	255.443	0.5251	1157.23
2	110125000	110150000	2	110200000	110225000	271.467	0.4559	726.713
2	110125000	110150000	2	110225000	110250000	299.399	0.3306	499.456
2	110125000	110150000	2	110250000	110275000	322.327	0.3011	339.939
2	110125000	110150000	2	110275000	110300000	331.554	0.2983	290.199
2	110125000	110150000	2	110300000	110325000	354.962	0.2171	270.963
2	110125000	110150000	2	110325000	110350000	357.226	0.2145	242.392
2	110125000	110150000	2	110350000	110375000	356.549	0.1965	251.296
2	110125000	110150000	2	110375000	110400000	368.956	0.212	238.726
2	110125000	110150000	2	110400000	110425000	363.238	0.2163	226.797
2	110125000	110150000	2	110425000	110450000	362.285	0.2139	202.718
2	110125000	110150000	2	110475000	110500000	353.325	0.2315	214.893
2	110125000	110150000	2	110500000	110525000	363.837	0.2257	218.655
2	110125000	110150000	2	110525000	110550000	358.234	0.2565	236.443
2	110125000	110150000	2	110550000	110575000	337.17	0.2816	332.126
2	110150000	110175000	2	110175000	110200000	232.831	0.6617	1970.57
2	110150000	110175000	2	110200000	110225000	268.518	0.4885	847.778
2	110150000	110175000	2	110225000	110250000	293.368	0.4048	567
2	110150000	110175000	2	110250000	110275000	316.623	0.3346	343.235
2	110150000	110175000	2	110275000	110300000	337.66	0.2741	328.809
2	110150000	110175000	2	110300000	110325000	340.952	0.2562	254.132
2	110150000	110175000	2	110325000	110350000	357.588	0.2342	295.057
2	110150000	110175000	2	110350000	110375000	351.224	0.2426	262.57
2	110150000	110175000	2	110375000	110400000	364.283	0.25	254.268
2	110150000	110175000	2	110400000	110425000	354.065	0.2441	217.726
2	110150000	110175000	2	110425000	110450000	346.841	0.2375	230.23
2	110150000	110175000	2	110475000	110500000	345.862	0.266	269.794
2	110150000	110175000	2	110500000	110525000	346.015	0.2813	243.426
2	110150000	110175000	2	110525000	110550000	339.143	0.3123	349.915
2	110150000	110175000	2	110550000	110575000	323.142	0.3231	368.785
2	110175000	110200000	2	110200000	110225000	222.588	0.6507	2254.97
2	110175000	110200000	2	110225000	110250000	262.456	0.5209	784.36
2	110175000	110200000	2	110250000	110275000	291.243	0.3914	447.873
2	110175000	110200000	2	110275000	110300000	308.073	0.3378	395.476
2	110175000	110200000	2	110300000	110325000	319.831	0.302	334.152
2	110175000	110200000	2	110325000	110350000	318.807	0.3352	313.432
2	110175000	110200000	2	110350000	110375000	321.064	0.3225	321.785
2	110175000	110200000	2	110375000	110400000	331.74	0.2957	274.911
2	110175000	110200000	2	110400000	110425000	325.269	0.3032	256.272
2	110175000	110200000	2	110425000	110450000	327.84	0.279	283.042
2	110175000	110200000	2	110475000	110500000	316.609	0.3061	260.93
2	110175000	110200000	2	110500000	110525000	320.493	0.283	303.596
2	110175000	110200000	2	110525000	110550000	322.729	0.2904	318.25
2	110175000	110200000	2	110550000	110575000	307.011	0.3762	392.967
2	110200000	110225000	2	110225000	110250000	214.893	0.6796	2628.28
2	110200000	110225000	2	110250000	110275000	261.216	0.4773	712.119
2	110200000	110225000	2	110275000	110300000	279.43	0.3973	508.729
2	110200000	110225000	2	110300000	110325000	298.475	0.343	457.184
2	110200000	110225000	2	110325000	110350000	294.583	0.3872	436.405
2	110200000	110225000	2	110350000	110375000	300.155	0.3799	395.626
2	110200000	110225000	2	110375000	110400000	313.778	0.3278	373.332
2	110200000	110225000	2	110400000	110425000	300.559	0.371	361.933
2	110200000	110225000	2	110425000	110450000	300.185	0.3636	326.339
2	110200000	110225000	2	110475000	110500000	293.002	0.3486	384.664
2	110200000	110225000	2	110500000	110525000	316.146	0.321	387.676
2	110200000	110225000	2	110525000	110550000	311.906	0.3435	464.318
2	110200000	110225000	2	110550000	110575000	290.218	0.4226	842.706
2	110225000	110250000	2	110250000	110275000	218.61	0.6431	1492.14
2	110225000	110250000	2	110275000	110300000	246.999	0.5331	866.286
2	110225000	110250000	2	110300000	110325000	268.044	0.4545	579.438
2	110225000	110250000	2	110325000	110350000	275.872	0.4157	613.519
2	110225000	110250000	2	110350000	110375000	278.118	0.4193	530.781
2	110225000	110250000	2	110375000	110400000	287.718	0.4146	540.553
2	110225000	110250000	2	110400000	110425000	295.762	0.3876	491.214
2	110225000	110250000	2	110425000	110450000	296.774	0.3886	465.376
2	110225000	110250000	2	110475000	110500000	273.439	0.4013	498.399
2	110225000	110250000	2	110500000	110525000	294.228	0.4162	500.496
2	110225000	110250000	2	110525000	110550000	284.772	0.4391	606.106
2	110225000	110250000	2	110550000	110575000	274.599	0.5079	1431.33
2	110250000	110275000	2	110275000	110300000	188.973	0.7329	2748.43
2	110250000	110275000	2	110300000	110325000	233.226	0.6227	1149.39
2	110250000	110275000	2	110325000	110350000	244.361	0.5586	941.955
2	110250000	110275000	2	110350000	110375000	259.353	0.4981	632.535
2	110250000	110275000	2	110375000	110400000	272.483	0.5134	564.816
2	110250000	110275000	2	110400000	110425000	280.128	0.4198	499.818
2	110250000	110275000	2	110425000	110450000	281.727	0.4093	468.396
2	110250000	110275000	2	110475000	110500000	271.663	0.4113	540.358
2	110250000	110275000	2	110500000	110525000	297.622	0.364	474.542
2	110250000	110275000	2	110525000	110550000	285.095	0.415	520.43
2	110250000	110275000	2	110550000	110575000	288.093	0.3881	595.548
2	110275000	110300000	2	110300000	110325000	200.301	0.7179	2614.93
2	110275000	110300000	2	110325000	110350000	226.7	0.6123	1258.21
2	110275000	110300000	2	110350000	110375000	245.826	0.5407	858.464
2	110275000	110300000	2	110375000	110400000	270.983	0.4828	675.09
2	110275000	110300000	2	110400000	110425000	272.389	0.4379	547.279
2	110275000	110300000	2	110425000	110450000	288.392	0.4169	509.2
2	110275000	110300000	2	110475000	110500000	285.37	0.4267	468.465
2	110275000	110300000	2	110500000	110525000	301.425	0.3699	430.115
2	110275000	110300000	2	110525000	110550000	289.359	0.4217	509.09
2	110275000	110300000	2	110550000	110575000	294.206	0.3983	507.988
2	110300000	110325000	2	110325000	110350000	212.348	0.6656	2850.36
2	110300000	110325000	2	110350000	110375000	220.685	0.6239	1106.92
2	110300000	110325000	2	110375000	110400000	248.922	0.515	818.272
2	110300000	110325000	2	110400000	110425000	271.533	0.4545	597.134
2	110300000	110325000	2	110425000	110450000	283.238	0.4194	575.095
2	110300000	110325000	2	110475000	110500000	290.304	0.3665	445.668
2	110300000	110325000	2	110500000	110525000	314.672	0.3322	460.867
2	110300000	110325000	2	110525000	110550000	295.489	0.3849	434.845
2	110300000	110325000	2	110550000	110575000	303.221	0.3559	445.901
2	110325000	110350000	2	110350000	110375000	223.345	0.6399	2475.09
2	110325000	110350000	2	110375000	110400000	254.652	0.5342	1094.69
2	110325000	110350000	2	110400000	110425000	266.92	0.4591	833.231
2	110325000	110350000	2	110425000	110450000	268.588	0.4849	559.264
2	110325000	110350000	2	110475000	110500000	284.703	0.3885	529.219
2	110325000	110350000	2	110500000	110525000	306.686	0.3386	430.842
2	110325000	110350000	2	110525000	110550000	280.601	0.3862	496.787
2	110325000	110350000	2	110550000	110575000	301.832	0.3878	471.86
2	110350000	110375000	2	110375000	110400000	218.897	0.6833	2488.01
2	110350000	110375000	2	110400000	110425000	245.763	0.5569	1052.08
2	110350000	110375000	2	110425000	110450000	275.257	0.4491	780.83
2	110350000	110375000	2	110475000	110500000	280.55	0.4252	549.008
2	110350000	110375000	2	110500000	110525000	289.873	0.3968	525.372
2	110350000	110375000	2	110525000	110550000	297.627	0.4062	453.694
2	110350000	110375000	2	110550000	110575000	299.498	0.4056	515.109
2	110375000	110400000	2	110400000	110425000	220.883	0.6644	2319.05
2	110375000	110400000	2	110425000	110450000	257.088	0.5594	1092.83
2	110375000	110400000	2	110475000	110500000	280.619	0.4735	713.151
2	110375000	110400000	2	110500000	110525000	284.754	0.4239	606.227
2	110375000	110400000	2	110525000	110550000	297.39	0.3799	519.665
2	110375000	110400000	2	110550000	110575000	299.865	0.4073	561.708
2	110400000	110425000	2	110425000	110450000	225.382	0.6943	2743.51
2	110400000	110425000	2	110475000	110500000	259.498	0.5049	837.124
2	110400000	110425000	2	110500000	110525000	273.57	0.4836	640.972
2	110400000	110425000	2	110525000	110550000	285.282	0.4094	565.408
2	110400000	110425000	2	110550000	110575000	289.068	0.4392	611.596
2	110425000	110450000	2	110475000	110500000	245.638	0.5651	1094.08
2	110425000	110450000	2	110500000	110525000	281.142	0.4294	787.628
2	110425000	110450000	2	110525000	110550000	283.784	0.4836	658.272
2	110425000	110450000	2	110550000	110575000	289.506	0.4354	571.522
2	110475000	110500000	2	110500000	110525000	209.273	0.6977	2332.14
2	110475000	110500000	2	110525000	110550000	240.932	0.5828	1126.68
2	110475000	110500000	2	110550000	110575000	266.476	0.5198	847.456
2	110500000	110525000	2	110525000	110550000	220.456	0.6484	3200.29
2	110500000	110525000	2	110550000	110575000	254.975	0.5193	1059.71
2	110525000	110550000	2	110550000	110575000	237.868	0.6291	1746.31

## Sheet: FigS2B
chr1	x1	x2	chr2	y1	y2	FISH.Avg.Dist	FISH.Contact.Freq	bulkHiC.Contact.Freq
3	7675000	7700000	3	7700000	7725000	232.716	0.6444	2843.16
3	7675000	7700000	3	7750000	7775000	296.959	0.4771	795.531
3	7675000	7700000	3	7775000	7800000	306.314	0.4308	685.596
3	7675000	7700000	3	7800000	7825000	305.53	0.4192	554.64
3	7675000	7700000	3	7875000	7900000	335.01	0.3393	318.813
3	7675000	7700000	3	7900000	7925000	326.254	0.3627	359.873
3	7675000	7700000	3	7925000	7950000	341.998	0.3176	293.145
3	7675000	7700000	3	7950000	7975000	343.714	0.2905	261.617
3	7675000	7700000	3	7975000	8000000	330.182	0.3504	299.44
3	7675000	7700000	3	8000000	8025000	352.77	0.3265	292.157
3	7675000	7700000	3	8025000	8050000	338	0.3257	292.375
3	7675000	7700000	3	8050000	8075000	344.568	0.3054	265.768
3	7675000	7700000	3	8075000	8100000	344.312	0.3348	257.068
3	7675000	7700000	3	8100000	8125000	353.718	0.3085	302.232
3	7675000	7700000	3	8125000	8150000	335.226	0.3529	297.007
3	7675000	7700000	3	8150000	8175000	334.073	0.3206	318.336
3	7675000	7700000	3	8200000	8225000	337.144	0.2998	286.337
3	7675000	7700000	3	8225000	8250000	357.484	0.3004	239.471
3	7675000	7700000	3	8250000	8275000	348.681	0.3145	292.075
3	7675000	7700000	3	8275000	8300000	347.497	0.3159	240.42
3	7675000	7700000	3	8300000	8325000	340.75	0.2897	257.954
3	7675000	7700000	3	8350000	8375000	362.06	0.2725	219.017
3	7675000	7700000	3	8375000	8400000	361.151	0.2619	224.444
3	7675000	7700000	3	8400000	8425000	355.627	0.2568	205.596
3	7675000	7700000	3	8450000	8475000	365.501	0.2643	239.701
3	7675000	7700000	3	8475000	8500000	370.862	0.2576	265.325
3	7675000	7700000	3	8500000	8525000	388.893	0.2479	193.341
3	7675000	7700000	3	8525000	8550000	391.766	0.2281	157.446
3	7675000	7700000	3	8550000	8575000	403.687	0.1905	135.819
3	7675000	7700000	3	8575000	8600000	414.765	0.1747	112.385
3	7675000	7700000	3	8600000	8625000	440.565	0.1518	81.4144
3	7675000	7700000	3	8625000	8650000	449.795	0.1335	65.6609
3	7675000	7700000	3	8650000	8675000	464.264	0.114	66.9895
3	7675000	7700000	3	8675000	8700000	463.076	0.1039	54.4351
3	7675000	7700000	3	8700000	8725000	478.2	0.1182	47.8661
3	7675000	7700000	3	8725000	8750000	485.811	0.0852	47.5824
3	7675000	7700000	3	8750000	8775000	487.749	0.0951	55.9137
3	7675000	7700000	3	8775000	8800000	491.062	0.1092	53.0832
3	7675000	7700000	3	8800000	8825000	507.153	0.09	53.1814
3	7675000	7700000	3	8825000	8850000	490.044	0.0949	49.4583
3	7675000	7700000	3	8850000	8875000	492.171	0.1007	55.7009
3	7675000	7700000	3	8875000	8900000	487.595	0.1053	53.6372
3	7675000	7700000	3	8900000	8925000	497.35	0.0897	64.8023
3	7675000	7700000	3	8925000	8950000	488.314	0.0805	49.3696
3	7675000	7700000	3	8950000	8975000	531.622	0.0583	35.5552
3	7675000	7700000	3	8975000	9000000	539.857	0.0625	29.1452
3	7675000	7700000	3	9000000	9025000	549.146	0.068	34.3389
3	7675000	7700000	3	9025000	9050000	532.728	0.0905	37.4062
3	7675000	7700000	3	9050000	9075000	534.279	0.0741	22.2874
3	7675000	7700000	3	9075000	9100000	537.191	0.0618	20.6869
3	7675000	7700000	3	9100000	9125000	552.686	0.0591	33.5963
3	7675000	7700000	3	9125000	9150000	548.731	0.0644	19.6643
3	7675000	7700000	3	9150000	9175000	556.721	0.0896	17.3033
3	7675000	7700000	3	9175000	9200000	553.798	0.0753	21.3875
3	7675000	7700000	3	9200000	9225000	566.368	0.0511	22.6579
3	7675000	7700000	3	9225000	9250000	556.479	0.071	24.2131
3	7675000	7700000	3	9250000	9275000	566.187	0.0587	23.1832
3	7675000	7700000	3	9275000	9300000	571.114	0.0412	18.0047
3	7675000	7700000	3	9300000	9325000	562.402	0.0564	22.1613
3	7700000	7725000	3	7750000	7775000	267.193	0.5737	1120.11
3	7700000	7725000	3	7775000	7800000	278.101	0.5176	673.874
3	7700000	7725000	3	7800000	7825000	304.839	0.4491	490.508
3	7700000	7725000	3	7875000	7900000	317.142	0.3844	407.639
3	7700000	7725000	3	7900000	7925000	321.392	0.3736	345.571
3	7700000	7725000	3	7925000	7950000	347.489	0.3326	352.025
3	7700000	7725000	3	7950000	7975000	337.826	0.3364	306.196
3	7700000	7725000	3	7975000	8000000	330.013	0.3462	285.661
3	7700000	7725000	3	8000000	8025000	340.292	0.3348	311.973
3	7700000	7725000	3	8025000	8050000	333.92	0.3607	325.331
3	7700000	7725000	3	8050000	8075000	338.852	0.3237	336.402
3	7700000	7725000	3	8075000	8100000	341.414	0.308	305.367
3	7700000	7725000	3	8100000	8125000	340.605	0.3379	282.153
3	7700000	7725000	3	8125000	8150000	338.801	0.2963	343.556
3	7700000	7725000	3	8150000	8175000	333.678	0.3472	298.147
3	7700000	7725000	3	8200000	8225000	325.469	0.3158	303.286
3	7700000	7725000	3	8225000	8250000	348.686	0.3326	219.827
3	7700000	7725000	3	8250000	8275000	338.476	0.3197	288.395
3	7700000	7725000	3	8275000	8300000	346.323	0.3218	283.332
3	7700000	7725000	3	8300000	8325000	332.502	0.3497	267.992
3	7700000	7725000	3	8350000	8375000	356.758	0.3045	275.883
3	7700000	7725000	3	8375000	8400000	357.665	0.3032	250.187
3	7700000	7725000	3	8400000	8425000	363.943	0.2933	243.643
3	7700000	7725000	3	8450000	8475000	365.002	0.2708	244.904
3	7700000	7725000	3	8475000	8500000	378.849	0.2835	266.111
3	7700000	7725000	3	8500000	8525000	379.489	0.2593	206.979
3	7700000	7725000	3	8525000	8550000	396.192	0.2087	173.445
3	7700000	7725000	3	8550000	8575000	393.426	0.2489	141.712
3	7700000	7725000	3	8575000	8600000	417.846	0.1768	108.134
3	7700000	7725000	3	8600000	8625000	437.277	0.135	77.7878
3	7700000	7725000	3	8625000	8650000	463.243	0.1175	90.4231
3	7700000	7725000	3	8650000	8675000	478.929	0.1043	60.0611
3	7700000	7725000	3	8675000	8700000	474.421	0.0994	50.9905
3	7700000	7725000	3	8700000	8725000	483.72	0.104	51.7893
3	7700000	7725000	3	8725000	8750000	488.591	0.1016	54.8956
3	7700000	7725000	3	8750000	8775000	487.768	0.0919	56.3717
3	7700000	7725000	3	8775000	8800000	497.648	0.0811	56.7891
3	7700000	7725000	3	8800000	8825000	504.662	0.082	53.716
3	7700000	7725000	3	8825000	8850000	492.392	0.0794	39.7102
3	7700000	7725000	3	8850000	8875000	500.803	0.0814	53.5653
3	7700000	7725000	3	8875000	8900000	490.651	0.0774	45.3213
3	7700000	7725000	3	8900000	8925000	513.109	0.0881	55.2819
3	7700000	7725000	3	8925000	8950000	498.678	0.0797	47.732
3	7700000	7725000	3	8950000	8975000	519.776	0.0738	37.4379
3	7700000	7725000	3	8975000	9000000	544.302	0.0674	28.1213
3	7700000	7725000	3	9000000	9025000	546.353	0.0771	32.6419
3	7700000	7725000	3	9025000	9050000	537.733	0.1048	23.5648
3	7700000	7725000	3	9050000	9075000	528.361	0.0734	30.4209
3	7700000	7725000	3	9075000	9100000	536.865	0.0651	32.3886
3	7700000	7725000	3	9100000	9125000	551.281	0.0796	28.6605
3	7700000	7725000	3	9125000	9150000	554.314	0.0656	25.3494
3	7700000	7725000	3	9150000	9175000	558.726	0.0663	18.107
3	7700000	7725000	3	9175000	9200000	565.283	0.0686	21.5103
3	7700000	7725000	3	9200000	9225000	563.309	0.065	23.1949
3	7700000	7725000	3	9225000	9250000	550.784	0.0769	17.2132
3	7700000	7725000	3	9250000	9275000	563.747	0.0565	28.7669
3	7700000	7725000	3	9275000	9300000	577.086	0.0564	16.8955
3	7700000	7725000	3	9300000	9325000	563.537	0.0542	28.2322
3	7750000	7775000	3	7775000	7800000	265.416	0.6111	2258.3
3	7750000	7775000	3	7800000	7825000	285.361	0.4959	1048.78
3	7750000	7775000	3	7875000	7900000	311.547	0.4179	521.095
3	7750000	7775000	3	7900000	7925000	327.539	0.3503	362.494
3	7750000	7775000	3	7925000	7950000	337.537	0.3394	415.93
3	7750000	7775000	3	7950000	7975000	352.28	0.3016	341.527
3	7750000	7775000	3	7975000	8000000	332.102	0.345	348.11
3	7750000	7775000	3	8000000	8025000	333.934	0.3561	378.638
3	7750000	7775000	3	8025000	8050000	339.908	0.3125	344.428
3	7750000	7775000	3	8050000	8075000	352.021	0.3042	343.286
3	7750000	7775000	3	8075000	8100000	341.406	0.2946	303.349
3	7750000	7775000	3	8100000	8125000	335.529	0.3706	363.394
3	7750000	7775000	3	8125000	8150000	329.644	0.3775	329.734
3	7750000	7775000	3	8150000	8175000	331.676	0.3669	351.888
3	7750000	7775000	3	8200000	8225000	327.027	0.3718	372.396
3	7750000	7775000	3	8225000	8250000	343.414	0.3232	263.512
3	7750000	7775000	3	8250000	8275000	322.558	0.398	339.37
3	7750000	7775000	3	8275000	8300000	340.546	0.3319	277.752
3	7750000	7775000	3	8300000	8325000	333.382	0.3271	299.519
3	7750000	7775000	3	8350000	8375000	345.474	0.2781	279.51
3	7750000	7775000	3	8375000	8400000	358.766	0.2848	280.447
3	7750000	7775000	3	8400000	8425000	357.733	0.2635	247.777
3	7750000	7775000	3	8450000	8475000	373.05	0.2851	263.282
3	7750000	7775000	3	8475000	8500000	373.394	0.2632	292.678
3	7750000	7775000	3	8500000	8525000	381.569	0.2531	203.438
3	7750000	7775000	3	8525000	8550000	389.677	0.2026	168.277
3	7750000	7775000	3	8550000	8575000	395.118	0.2339	151.501
3	7750000	7775000	3	8575000	8600000	416.622	0.1796	100.323
3	7750000	7775000	3	8600000	8625000	445.707	0.166	89.9497
3	7750000	7775000	3	8625000	8650000	456.268	0.1403	77.7264
3	7750000	7775000	3	8650000	8675000	480.318	0.1171	55.9758
3	7750000	7775000	3	8675000	8700000	476.928	0.1065	48.0124
3	7750000	7775000	3	8700000	8725000	486.122	0.1183	51.5944
3	7750000	7775000	3	8725000	8750000	489.9	0.1031	51.8555
3	7750000	7775000	3	8750000	8775000	478.521	0.1197	57.1625
3	7750000	7775000	3	8775000	8800000	494.143	0.1002	37.3628
3	7750000	7775000	3	8800000	8825000	493.171	0.0729	47.0054
3	7750000	7775000	3	8825000	8850000	495.612	0.0764	43.6228
3	7750000	7775000	3	8850000	8875000	507.199	0.0852	51.9497
3	7750000	7775000	3	8875000	8900000	495.742	0.1002	49.3836
3	7750000	7775000	3	8900000	8925000	520.25	0.0783	61.368
3	7750000	7775000	3	8925000	8950000	502.839	0.0722	41.396
3	7750000	7775000	3	8950000	8975000	522.566	0.0541	40.8861
3	7750000	7775000	3	8975000	9000000	545.361	0.0532	29.3455
3	7750000	7775000	3	9000000	9025000	550.209	0.0714	33.8741
3	7750000	7775000	3	9025000	9050000	537.887	0.0811	42.009
3	7750000	7775000	3	9050000	9075000	535.462	0.0735	35.1771
3	7750000	7775000	3	9075000	9100000	560.581	0.0679	27.8493
3	7750000	7775000	3	9100000	9125000	561.863	0.0726	31.1529
3	7750000	7775000	3	9125000	9150000	551.889	0.0622	21.5534
3	7750000	7775000	3	9150000	9175000	562.758	0.0618	19.1173
3	7750000	7775000	3	9175000	9200000	565.162	0.0584	29.315
3	7750000	7775000	3	9200000	9225000	575.682	0.0494	30.0725
3	7750000	7775000	3	9225000	9250000	562.174	0.0411	24.6815
3	7750000	7775000	3	9250000	9275000	588.964	0.0387	20.7903
3	7750000	7775000	3	9275000	9300000	575.629	0.0452	15.0968
3	7750000	7775000	3	9300000	9325000	575.293	0.047	18.655
3	7775000	7800000	3	7800000	7825000	250.998	0.6565	2176.14
3	7775000	7800000	3	7875000	7900000	307.923	0.4267	545.477
3	7775000	7800000	3	7900000	7925000	324.976	0.3777	415.16
3	7775000	7800000	3	7925000	7950000	339.787	0.3596	414.144
3	7775000	7800000	3	7950000	7975000	349.561	0.3181	376.997
3	7775000	7800000	3	7975000	8000000	326.393	0.3879	376.94
3	7775000	7800000	3	8000000	8025000	340.945	0.3369	483.271
3	7775000	7800000	3	8025000	8050000	332.938	0.3333	383.541
3	7775000	7800000	3	8050000	8075000	344.338	0.3439	387.865
3	7775000	7800000	3	8075000	8100000	345.455	0.3341	331.004
3	7775000	7800000	3	8100000	8125000	336.085	0.3957	353.336
3	7775000	7800000	3	8125000	8150000	335.115	0.3525	293.229
3	7775000	7800000	3	8150000	8175000	327.41	0.3857	335.222
3	7775000	7800000	3	8200000	8225000	326.77	0.3824	389.831
3	7775000	7800000	3	8225000	8250000	341.822	0.3381	321.665
3	7775000	7800000	3	8250000	8275000	334.702	0.3588	275.392
3	7775000	7800000	3	8275000	8300000	347.404	0.3206	281.672
3	7775000	7800000	3	8300000	8325000	337.173	0.3222	288.991
3	7775000	7800000	3	8350000	8375000	352.746	0.2993	268.733
3	7775000	7800000	3	8375000	8400000	357.884	0.2906	303.345
3	7775000	7800000	3	8400000	8425000	354.561	0.2953	242.102
3	7775000	7800000	3	8450000	8475000	359.826	0.2904	341.017
3	7775000	7800000	3	8475000	8500000	365.435	0.2876	266.207
3	7775000	7800000	3	8500000	8525000	378.776	0.2642	210.721
3	7775000	7800000	3	8525000	8550000	380.192	0.2452	141.595
3	7775000	7800000	3	8550000	8575000	393.538	0.2277	143.193
3	7775000	7800000	3	8575000	8600000	413.041	0.194	90.4839
3	7775000	7800000	3	8600000	8625000	432.862	0.1798	96.7069
3	7775000	7800000	3	8625000	8650000	453.394	0.1161	62.9418
3	7775000	7800000	3	8650000	8675000	478.592	0.1002	73.5115
3	7775000	7800000	3	8675000	8700000	469.031	0.099	48.7631
3	7775000	7800000	3	8700000	8725000	495.119	0.1004	38.6692
3	7775000	7800000	3	8725000	8750000	486.917	0.0929	41.4066
3	7775000	7800000	3	8750000	8775000	491.966	0.0858	59.5076
3	7775000	7800000	3	8775000	8800000	485.774	0.0917	44.2427
3	7775000	7800000	3	8800000	8825000	497.39	0.0887	57.0966
3	7775000	7800000	3	8825000	8850000	487.477	0.0899	44.8587
3	7775000	7800000	3	8850000	8875000	500.218	0.0859	47.714
3	7775000	7800000	3	8875000	8900000	490.295	0.1071	35.0066
3	7775000	7800000	3	8900000	8925000	512.072	0.0848	59.2111
3	7775000	7800000	3	8925000	8950000	504.909	0.0803	37.5916
3	7775000	7800000	3	8950000	8975000	527.463	0.0802	32.4875
3	7775000	7800000	3	8975000	9000000	553.818	0.0709	26.401
3	7775000	7800000	3	9000000	9025000	554.983	0.0792	29.4151
3	7775000	7800000	3	9025000	9050000	531.575	0.0864	27.9345
3	7775000	7800000	3	9050000	9075000	531.572	0.0563	24.2985
3	7775000	7800000	3	9075000	9100000	544.786	0.0626	36.1361
3	7775000	7800000	3	9100000	9125000	563.31	0.0521	21.1046
3	7775000	7800000	3	9125000	9150000	557.463	0.0593	22.4596
3	7775000	7800000	3	9150000	9175000	569.261	0.076	22.3979
3	7775000	7800000	3	9175000	9200000	573.021	0.073	19.285
3	7775000	7800000	3	9200000	9225000	574.601	0.0742	22.3498
3	7775000	7800000	3	9225000	9250000	563.454	0.0505	20.7412
3	7775000	7800000	3	9250000	9275000	576.192	0.0543	20.4608
3	7775000	7800000	3	9275000	9300000	583.915	0.0404	24.4198
3	7775000	7800000	3	9300000	9325000	567.446	0.0467	21.9366
3	7800000	7825000	3	7875000	7900000	287.408	0.5436	752.193
3	7800000	7825000	3	7900000	7925000	303.449	0.4328	608.893
3	7800000	7825000	3	7925000	7950000	311.63	0.4209	439.865
3	7800000	7825000	3	7950000	7975000	328.059	0.367	439.061
3	7800000	7825000	3	7975000	8000000	319.512	0.4028	471.116
3	7800000	7825000	3	8000000	8025000	312.507	0.3945	530.794
3	7800000	7825000	3	8025000	8050000	317.848	0.3889	403.353
3	7800000	7825000	3	8050000	8075000	339.363	0.3472	344.643
3	7800000	7825000	3	8075000	8100000	319.308	0.3809	358.883
3	7800000	7825000	3	8100000	8125000	328.605	0.3616	432.601
3	7800000	7825000	3	8125000	8150000	314.081	0.4037	380.843
3	7800000	7825000	3	8150000	8175000	314.702	0.4014	397.917
3	7800000	7825000	3	8200000	8225000	324.852	0.4004	378.023
3	7800000	7825000	3	8225000	8250000	335.145	0.3151	314.053
3	7800000	7825000	3	8250000	8275000	336.846	0.3327	327.548
3	7800000	7825000	3	8275000	8300000	329.983	0.3455	320.419
3	7800000	7825000	3	8300000	8325000	329.682	0.304	316.898
3	7800000	7825000	3	8350000	8375000	334.5	0.2957	275.725
3	7800000	7825000	3	8375000	8400000	345.441	0.2766	292.33
3	7800000	7825000	3	8400000	8425000	355.066	0.2678	227.899
3	7800000	7825000	3	8450000	8475000	359.118	0.2842	328.634
3	7800000	7825000	3	8475000	8500000	367.541	0.2837	325.387
3	7800000	7825000	3	8500000	8525000	387.157	0.2394	222.719
3	7800000	7825000	3	8525000	8550000	390.126	0.2061	171.09
3	7800000	7825000	3	8550000	8575000	398.844	0.2259	147.658
3	7800000	7825000	3	8575000	8600000	409.619	0.1796	104.155
3	7800000	7825000	3	8600000	8625000	437.286	0.1462	75.8069
3	7800000	7825000	3	8625000	8650000	451.35	0.1333	83.8314
3	7800000	7825000	3	8650000	8675000	469.654	0.1141	74.2566
3	7800000	7825000	3	8675000	8700000	469.054	0.1109	52.354
3	7800000	7825000	3	8700000	8725000	485.78	0.0919	67.941
3	7800000	7825000	3	8725000	8750000	490.834	0.0873	53.686
3	7800000	7825000	3	8750000	8775000	484.377	0.1014	58.1056
3	7800000	7825000	3	8775000	8800000	485.985	0.0872	58.4441
3	7800000	7825000	3	8800000	8825000	496.15	0.0895	41.5601
3	7800000	7825000	3	8825000	8850000	486.629	0.0933	43.5364
3	7800000	7825000	3	8850000	8875000	495.184	0.0909	44.2026
3	7800000	7825000	3	8875000	8900000	487.979	0.0975	56.2707
3	7800000	7825000	3	8900000	8925000	506.106	0.085	57.9146
3	7800000	7825000	3	8925000	8950000	493.957	0.0867	46.1744
3	7800000	7825000	3	8950000	8975000	510.492	0.0851	25.3365
3	7800000	7825000	3	8975000	9000000	532.955	0.0763	44.2828
3	7800000	7825000	3	9000000	9025000	531.057	0.0898	35.6851
3	7800000	7825000	3	9025000	9050000	532.971	0.0874	35.8823
3	7800000	7825000	3	9050000	9075000	518.888	0.0866	25.2667
3	7800000	7825000	3	9075000	9100000	546.636	0.0815	35.4082
3	7800000	7825000	3	9100000	9125000	554.497	0.0752	30.0254
3	7800000	7825000	3	9125000	9150000	553.671	0.069	36.3292
3	7800000	7825000	3	9150000	9175000	561.882	0.0835	33.5656
3	7800000	7825000	3	9175000	9200000	556.397	0.0808	26.2031
3	7800000	7825000	3	9200000	9225000	556.478	0.0669	20.5493
3	7800000	7825000	3	9225000	9250000	567.077	0.0626	27.6785
3	7800000	7825000	3	9250000	9275000	566.139	0.0653	24.53
3	7800000	7825000	3	9275000	9300000	568.942	0.0513	20.5815
3	7800000	7825000	3	9300000	9325000	561.441	0.0738	18.424
3	7875000	7900000	3	7900000	7925000	249.509	0.6411	2436.46
3	7875000	7900000	3	7925000	7950000	290.111	0.5302	1140.21
3	7875000	7900000	3	7950000	7975000	303.621	0.4849	832.041
3	7875000	7900000	3	7975000	8000000	308.33	0.4396	670.35
3	7875000	7900000	3	8000000	8025000	327.122	0.3642	567.172
3	7875000	7900000	3	8025000	8050000	326.571	0.4008	506.568
3	7875000	7900000	3	8050000	8075000	326.08	0.3918	495.738
3	7875000	7900000	3	8075000	8100000	318.991	0.3968	438.405
3	7875000	7900000	3	8100000	8125000	318.712	0.3758	424.017
3	7875000	7900000	3	8125000	8150000	334.784	0.3745	364.265
3	7875000	7900000	3	8150000	8175000	323.356	0.3977	379.353
3	7875000	7900000	3	8200000	8225000	329.935	0.3388	384.012
3	7875000	7900000	3	8225000	8250000	333.714	0.3433	285.316
3	7875000	7900000	3	8250000	8275000	325.104	0.381	308.212
3	7875000	7900000	3	8275000	8300000	351.302	0.3198	292.002
3	7875000	7900000	3	8300000	8325000	337.17	0.3178	281.781
3	7875000	7900000	3	8350000	8375000	350.916	0.289	307.457
3	7875000	7900000	3	8375000	8400000	360.891	0.2797	277.424
3	7875000	7900000	3	8400000	8425000	360.703	0.2763	268.41
3	7875000	7900000	3	8450000	8475000	361.454	0.3077	265.312
3	7875000	7900000	3	8475000	8500000	363.743	0.2793	264.992
3	7875000	7900000	3	8500000	8525000	379.553	0.2464	186.458
3	7875000	7900000	3	8525000	8550000	392.542	0.2034	177.18
3	7875000	7900000	3	8550000	8575000	402.273	0.2182	125.103
3	7875000	7900000	3	8575000	8600000	428.833	0.1575	91.0914
3	7875000	7900000	3	8600000	8625000	443.529	0.1595	81.3446
3	7875000	7900000	3	8625000	8650000	449.804	0.1289	59.7833
3	7875000	7900000	3	8650000	8675000	480.316	0.1297	57.84
3	7875000	7900000	3	8675000	8700000	467.711	0.128	54.4214
3	7875000	7900000	3	8700000	8725000	484.36	0.1266	51.4087
3	7875000	7900000	3	8725000	8750000	496.613	0.1183	53.388
3	7875000	7900000	3	8750000	8775000	491.544	0.1192	54.9757
3	7875000	7900000	3	8775000	8800000	500.19	0.1045	56.5252
3	7875000	7900000	3	8800000	8825000	516.622	0.0943	53.4097
3	7875000	7900000	3	8825000	8850000	495.284	0.1032	57.3122
3	7875000	7900000	3	8850000	8875000	501.752	0.0766	47.9206
3	7875000	7900000	3	8875000	8900000	503.42	0.118	37.4902
3	7875000	7900000	3	8900000	8925000	516.592	0.0911	53.8166
3	7875000	7900000	3	8925000	8950000	510.891	0.0938	42.9071
3	7875000	7900000	3	8950000	8975000	525.89	0.0939	28.2524
3	7875000	7900000	3	8975000	9000000	559.037	0.0665	32.6089
3	7875000	7900000	3	9000000	9025000	550.416	0.0449	27.4754
3	7875000	7900000	3	9025000	9050000	549.296	0.0617	20.006
3	7875000	7900000	3	9050000	9075000	538.293	0.0667	26.6093
3	7875000	7900000	3	9075000	9100000	558.066	0.0615	21.6217
3	7875000	7900000	3	9100000	9125000	555.076	0.0718	27.2519
3	7875000	7900000	3	9125000	9150000	559.004	0.073	18.5672
3	7875000	7900000	3	9150000	9175000	572.466	0.0724	24.0612
3	7875000	7900000	3	9175000	9200000	582.206	0.0598	32.1754
3	7875000	7900000	3	9200000	9225000	581.441	0.0739	19.0953
3	7875000	7900000	3	9225000	9250000	574.298	0.062	24.9406
3	7875000	7900000	3	9250000	9275000	587.037	0.0473	12.2112
3	7875000	7900000	3	9275000	9300000	575.333	0.0767	30.4264
3	7875000	7900000	3	9300000	9325000	566.931	0.0512	23.9685
3	7900000	7925000	3	7925000	7950000	252.046	0.6373	2854.77
3	7900000	7925000	3	7950000	7975000	285.838	0.5215	1161.53
3	7900000	7925000	3	7975000	8000000	292.116	0.4832	751.409
3	7900000	7925000	3	8000000	8025000	314.967	0.3875	660.372
3	7900000	7925000	3	8025000	8050000	307.103	0.4399	573.124
3	7900000	7925000	3	8050000	8075000	317.485	0.4008	526.334
3	7900000	7925000	3	8075000	8100000	321.827	0.3652	465.144
3	7900000	7925000	3	8100000	8125000	319.316	0.4049	453.613
3	7900000	7925000	3	8125000	8150000	318.462	0.3725	392.531
3	7900000	7925000	3	8150000	8175000	312.157	0.3893	405.49
3	7900000	7925000	3	8200000	8225000	316.035	0.3721	337.767
3	7900000	7925000	3	8225000	8250000	318.565	0.3852	246.795
3	7900000	7925000	3	8250000	8275000	317.709	0.3888	325.19
3	7900000	7925000	3	8275000	8300000	342.641	0.3566	302.266
3	7900000	7925000	3	8300000	8325000	321.696	0.3541	331.521
3	7900000	7925000	3	8350000	8375000	338.864	0.3044	269.179
3	7900000	7925000	3	8375000	8400000	357.185	0.2747	255.053
3	7900000	7925000	3	8400000	8425000	346.449	0.2824	243.838
3	7900000	7925000	3	8450000	8475000	352.836	0.2942	262.639
3	7900000	7925000	3	8475000	8500000	366.153	0.2771	230.774
3	7900000	7925000	3	8500000	8525000	377.284	0.2645	190.533
3	7900000	7925000	3	8525000	8550000	389.947	0.2284	160.809
3	7900000	7925000	3	8550000	8575000	400.038	0.2238	114.381
3	7900000	7925000	3	8575000	8600000	417.735	0.203	71.4902
3	7900000	7925000	3	8600000	8625000	442.106	0.1513	64.9879
3	7900000	7925000	3	8625000	8650000	446.225	0.1571	72.7956
3	7900000	7925000	3	8650000	8675000	460.969	0.1359	49.5124
3	7900000	7925000	3	8675000	8700000	476.782	0.0985	44.9667
3	7900000	7925000	3	8700000	8725000	488.329	0.0964	50.4786
3	7900000	7925000	3	8725000	8750000	494.14	0.1008	50.2406
3	7900000	7925000	3	8750000	8775000	486.766	0.1008	35.2212
3	7900000	7925000	3	8775000	8800000	491.926	0.1104	49.3078
3	7900000	7925000	3	8800000	8825000	502.46	0.0886	50.7057
3	7900000	7925000	3	8825000	8850000	498.777	0.0907	51.607
3	7900000	7925000	3	8850000	8875000	501.959	0.1054	64.5603
3	7900000	7925000	3	8875000	8900000	498.665	0.1022	58.0496
3	7900000	7925000	3	8900000	8925000	505.42	0.096	64.6594
3	7900000	7925000	3	8925000	8950000	502.144	0.0821	44.4714
3	7900000	7925000	3	8950000	8975000	529.893	0.0777	32.6612
3	7900000	7925000	3	8975000	9000000	564.069	0.054	26.7411
3	7900000	7925000	3	9000000	9025000	548.257	0.0614	32.6316
3	7900000	7925000	3	9025000	9050000	539.225	0.0775	28.7105
3	7900000	7925000	3	9050000	9075000	524.227	0.0969	34.8175
3	7900000	7925000	3	9075000	9100000	563.166	0.0458	18.8874
3	7900000	7925000	3	9100000	9125000	560.982	0.0633	26.0728
3	7900000	7925000	3	9125000	9150000	562.443	0.0572	23.0122
3	7900000	7925000	3	9150000	9175000	580.694	0.0652	16.6256
3	7900000	7925000	3	9175000	9200000	579.161	0.0686	13.7277
3	7900000	7925000	3	9200000	9225000	560.943	0.0865	18.269
3	7900000	7925000	3	9225000	9250000	574.667	0.0765	16.7776
3	7900000	7925000	3	9250000	9275000	578.169	0.0665	21.0291
3	7900000	7925000	3	9275000	9300000	592.189	0.0573	18.7135
3	7900000	7925000	3	9300000	9325000	581.219	0.0587	26.2073
3	7925000	7950000	3	7950000	7975000	270.487	0.6084	2771.93
3	7925000	7950000	3	7975000	8000000	285.911	0.5314	1266.16
3	7925000	7950000	3	8000000	8025000	310.238	0.4213	798.016
3	7925000	7950000	3	8025000	8050000	308.947	0.4289	711.758
3	7925000	7950000	3	8050000	8075000	327.129	0.3583	625.852
3	7925000	7950000	3	8075000	8100000	327.456	0.3792	543.661
3	7925000	7950000	3	8100000	8125000	321.463	0.4165	532.944
3	7925000	7950000	3	8125000	8150000	336.388	0.3555	488.595
3	7925000	7950000	3	8150000	8175000	324.832	0.3986	422.001
3	7925000	7950000	3	8200000	8225000	335.018	0.3469	364.337
3	7925000	7950000	3	8225000	8250000	343.661	0.3426	313.634
3	7925000	7950000	3	8250000	8275000	342.855	0.3456	356.447
3	7925000	7950000	3	8275000	8300000	351.379	0.3084	305.75
3	7925000	7950000	3	8300000	8325000	346.646	0.2854	289.101
3	7925000	7950000	3	8350000	8375000	357.003	0.2866	268.021
3	7925000	7950000	3	8375000	8400000	371.531	0.2469	258.834
3	7925000	7950000	3	8400000	8425000	367.489	0.2335	279.438
3	7925000	7950000	3	8450000	8475000	375.695	0.2603	244.895
3	7925000	7950000	3	8475000	8500000	390.389	0.2073	249.672
3	7925000	7950000	3	8500000	8525000	403.408	0.2336	230.265
3	7925000	7950000	3	8525000	8550000	413.761	0.1983	170.786
3	7925000	7950000	3	8550000	8575000	412.381	0.2316	150.469
3	7925000	7950000	3	8575000	8600000	432.581	0.1855	101.523
3	7925000	7950000	3	8600000	8625000	457.292	0.15	89.7256
3	7925000	7950000	3	8625000	8650000	462.047	0.1332	85.1685
3	7925000	7950000	3	8650000	8675000	483.495	0.1174	59.2204
3	7925000	7950000	3	8675000	8700000	489.46	0.1043	70.1779
3	7925000	7950000	3	8700000	8725000	491.238	0.1035	59.215
3	7925000	7950000	3	8725000	8750000	506.422	0.1034	46.8212
3	7925000	7950000	3	8750000	8775000	492.923	0.1027	49.3355
3	7925000	7950000	3	8775000	8800000	506.613	0.0994	48.5122
3	7925000	7950000	3	8800000	8825000	516.958	0.0864	47.9539
3	7925000	7950000	3	8825000	8850000	498.58	0.1068	54.6529
3	7925000	7950000	3	8850000	8875000	508.781	0.0945	65.7945
3	7925000	7950000	3	8875000	8900000	516.457	0.101	59.9764
3	7925000	7950000	3	8900000	8925000	524.081	0.0741	53.7661
3	7925000	7950000	3	8925000	8950000	524.853	0.0803	43.1514
3	7925000	7950000	3	8950000	8975000	538.52	0.0617	44.5282
3	7925000	7950000	3	8975000	9000000	560.321	0.0728	37.1299
3	7925000	7950000	3	9000000	9025000	564.154	0.0643	39.9332
3	7925000	7950000	3	9025000	9050000	561.658	0.0701	36.0356
3	7925000	7950000	3	9050000	9075000	551.133	0.0783	34.2558
3	7925000	7950000	3	9075000	9100000	565.024	0.06	28.1935
3	7925000	7950000	3	9100000	9125000	577.399	0.0742	27.3487
3	7925000	7950000	3	9125000	9150000	579.734	0.0547	36.9404
3	7925000	7950000	3	9150000	9175000	594.323	0.0417	24.5594
3	7925000	7950000	3	9175000	9200000	573.376	0.047	28.1947
3	7925000	7950000	3	9200000	9225000	591.359	0.0442	32.2455
3	7925000	7950000	3	9225000	9250000	594.69	0.0318	27.7968
3	7925000	7950000	3	9250000	9275000	592.156	0.0604	25.0747
3	7925000	7950000	3	9275000	9300000	595.066	0.0679	23.2532
3	7925000	7950000	3	9300000	9325000	588.386	0.0557	24.9787
3	7950000	7975000	3	7975000	8000000	250.263	0.6553	2925.91
3	7950000	7975000	3	8000000	8025000	307.832	0.4495	1085.38
3	7950000	7975000	3	8025000	8050000	307.446	0.428	793.139
3	7950000	7975000	3	8050000	8075000	317.026	0.393	738.857
3	7950000	7975000	3	8075000	8100000	315.155	0.386	586.174
3	7950000	7975000	3	8100000	8125000	322.816	0.3605	574.832
3	7950000	7975000	3	8125000	8150000	333.348	0.3385	440.165
3	7950000	7975000	3	8150000	8175000	323.229	0.3762	417.097
3	7950000	7975000	3	8200000	8225000	341.423	0.3306	381.989
3	7950000	7975000	3	8225000	8250000	345.75	0.338	305.868
3	7950000	7975000	3	8250000	8275000	336.979	0.3367	336.269
3	7950000	7975000	3	8275000	8300000	360.917	0.3141	321.365
3	7950000	7975000	3	8300000	8325000	348.217	0.2866	257.36
3	7950000	7975000	3	8350000	8375000	362.423	0.2441	245.751
3	7950000	7975000	3	8375000	8400000	367.163	0.2548	248.115
3	7950000	7975000	3	8400000	8425000	371.731	0.2415	250.84
3	7950000	7975000	3	8450000	8475000	372.124	0.2664	279.453
3	7950000	7975000	3	8475000	8500000	382.434	0.2409	244.995
3	7950000	7975000	3	8500000	8525000	400.662	0.2109	213.092
3	7950000	7975000	3	8525000	8550000	410.856	0.2013	165.387
3	7950000	7975000	3	8550000	8575000	416.704	0.1987	136.049
3	7950000	7975000	3	8575000	8600000	434.514	0.1603	107.703
3	7950000	7975000	3	8600000	8625000	446.779	0.1589	78.1025
3	7950000	7975000	3	8625000	8650000	468.936	0.1247	80.8463
3	7950000	7975000	3	8650000	8675000	475.02	0.115	58.0821
3	7950000	7975000	3	8675000	8700000	493.144	0.0853	66.3958
3	7950000	7975000	3	8700000	8725000	494.303	0.1069	56.8737
3	7950000	7975000	3	8725000	8750000	501.115	0.0963	46.6996
3	7950000	7975000	3	8750000	8775000	491.767	0.1118	64.7632
3	7950000	7975000	3	8775000	8800000	506.371	0.0855	63.4396
3	7950000	7975000	3	8800000	8825000	513.35	0.0947	53.4094
3	7950000	7975000	3	8825000	8850000	521.156	0.0708	58.8718
3	7950000	7975000	3	8850000	8875000	514.543	0.0504	61.6703
3	7950000	7975000	3	8875000	8900000	517.293	0.08	68.9132
3	7950000	7975000	3	8900000	8925000	527.662	0.0586	71.6368
3	7950000	7975000	3	8925000	8950000	508.895	0.0791	49.3346
3	7950000	7975000	3	8950000	8975000	545.881	0.0501	44.1587
3	7950000	7975000	3	8975000	9000000	567.074	0.0539	37.6611
3	7950000	7975000	3	9000000	9025000	560.194	0.0841	41.3614
3	7950000	7975000	3	9025000	9050000	552.843	0.0798	30.1913
3	7950000	7975000	3	9050000	9075000	541.029	0.0633	34.926
3	7950000	7975000	3	9075000	9100000	563.761	0.0673	32.8323
3	7950000	7975000	3	9100000	9125000	566.722	0.0644	30.8447
3	7950000	7975000	3	9125000	9150000	573.113	0.0502	27.0193
3	7950000	7975000	3	9150000	9175000	592.429	0.0631	31.1238
3	7950000	7975000	3	9175000	9200000	588.718	0.0753	25.3093
3	7950000	7975000	3	9200000	9225000	591.74	0.0443	23.9283
3	7950000	7975000	3	9225000	9250000	571.702	0.0791	29.4888
3	7950000	7975000	3	9250000	9275000	590.651	0.0619	15.0057
3	7950000	7975000	3	9275000	9300000	595.941	0.0567	26.1445
3	7950000	7975000	3	9300000	9325000	573.366	0.0445	23.2529
3	7975000	8000000	3	8000000	8025000	299.117	0.5171	2306.77
3	7975000	8000000	3	8025000	8050000	295.358	0.4547	1001.6
3	7975000	8000000	3	8050000	8075000	304.626	0.4222	739.825
3	7975000	8000000	3	8075000	8100000	318.587	0.4025	659.42
3	7975000	8000000	3	8100000	8125000	325.937	0.3964	533.264
3	7975000	8000000	3	8125000	8150000	319.613	0.3423	457.089
3	7975000	8000000	3	8150000	8175000	307.862	0.3978	438.966
3	7975000	8000000	3	8200000	8225000	319.971	0.3555	395.643
3	7975000	8000000	3	8225000	8250000	327.597	0.3677	257.985
3	7975000	8000000	3	8250000	8275000	331.065	0.366	341.012
3	7975000	8000000	3	8275000	8300000	336.359	0.3408	309.448
3	7975000	8000000	3	8300000	8325000	323.943	0.3597	257.832
3	7975000	8000000	3	8350000	8375000	348.171	0.2857	211.22
3	7975000	8000000	3	8375000	8400000	346.894	0.3006	262.127
3	7975000	8000000	3	8400000	8425000	340.727	0.2954	202.914
3	7975000	8000000	3	8450000	8475000	366.489	0.2595	257.327
3	7975000	8000000	3	8475000	8500000	373.404	0.247	211.227
3	7975000	8000000	3	8500000	8525000	376.469	0.2389	220.751
3	7975000	8000000	3	8525000	8550000	402.429	0.185	173.745
3	7975000	8000000	3	8550000	8575000	407.51	0.186	163.693
3	7975000	8000000	3	8575000	8600000	428.696	0.1525	114.556
3	7975000	8000000	3	8600000	8625000	445.105	0.1445	80.3525
3	7975000	8000000	3	8625000	8650000	463.502	0.1268	64.8044
3	7975000	8000000	3	8650000	8675000	469.598	0.1467	60.9302
3	7975000	8000000	3	8675000	8700000	487.618	0.1056	66.3662
3	7975000	8000000	3	8700000	8725000	497.299	0.0875	50.6985
3	7975000	8000000	3	8725000	8750000	499.348	0.0854	45.8436
3	7975000	8000000	3	8750000	8775000	494.771	0.103	61.4554
3	7975000	8000000	3	8775000	8800000	505.194	0.0806	53.8067
3	7975000	8000000	3	8800000	8825000	512.13	0.0804	59.836
3	7975000	8000000	3	8825000	8850000	498.778	0.0948	55.9916
3	7975000	8000000	3	8850000	8875000	514.992	0.0826	73.7156
3	7975000	8000000	3	8875000	8900000	505.535	0.1096	57.9792
3	7975000	8000000	3	8900000	8925000	520.218	0.0706	55.9624
3	7975000	8000000	3	8925000	8950000	512.147	0.1053	64.9675
3	7975000	8000000	3	8950000	8975000	533.226	0.0544	51.1332
3	7975000	8000000	3	8975000	9000000	551.332	0.0618	50.5868
3	7975000	8000000	3	9000000	9025000	566.496	0.0447	33.891
3	7975000	8000000	3	9025000	9050000	547.662	0.0566	35.4983
3	7975000	8000000	3	9050000	9075000	544.147	0.0606	24.9963
3	7975000	8000000	3	9075000	9100000	557.536	0.0659	40.8341
3	7975000	8000000	3	9100000	9125000	570.518	0.0506	30.6712
3	7975000	8000000	3	9125000	9150000	570.465	0.0521	32.3464
3	7975000	8000000	3	9150000	9175000	589.833	0.0332	25.0471
3	7975000	8000000	3	9175000	9200000	584.713	0.0502	26.6633
3	7975000	8000000	3	9200000	9225000	595.415	0.0432	29.4777
3	7975000	8000000	3	9225000	9250000	582.435	0.0366	32.8588
3	7975000	8000000	3	9250000	9275000	585.499	0.0482	31.2011
3	7975000	8000000	3	9275000	9300000	591.42	0.0425	31.0972
3	7975000	8000000	3	9300000	9325000	591.83	0.0397	30.6211
3	8000000	8025000	3	8025000	8050000	278.204	0.5626	2387.23
3	8000000	8025000	3	8050000	8075000	310.911	0.4511	1177.59
3	8000000	8025000	3	8075000	8100000	313.156	0.4511	820.064
3	8000000	8025000	3	8100000	8125000	318.475	0.435	828.764
3	8000000	8025000	3	8125000	8150000	325.432	0.3944	577.776
3	8000000	8025000	3	8150000	8175000	324.129	0.431	497.627
3	8000000	8025000	3	8200000	8225000	330.392	0.3556	408.517
3	8000000	8025000	3	8225000	8250000	342.799	0.3525	395.794
3	8000000	8025000	3	8250000	8275000	337.348	0.3745	352.147
3	8000000	8025000	3	8275000	8300000	342.733	0.3287	350.171
3	8000000	8025000	3	8300000	8325000	344.516	0.3086	291.743
3	8000000	8025000	3	8350000	8375000	354.112	0.2812	260.877
3	8000000	8025000	3	8375000	8400000	367.811	0.2738	261.358
3	8000000	8025000	3	8400000	8425000	362.863	0.2816	207.942
3	8000000	8025000	3	8450000	8475000	364.231	0.2683	299.767
3	8000000	8025000	3	8475000	8500000	379.479	0.2401	287.451
3	8000000	8025000	3	8500000	8525000	397.767	0.2362	272.187
3	8000000	8025000	3	8525000	8550000	411.279	0.2012	184.72
3	8000000	8025000	3	8550000	8575000	411.535	0.1739	181.481
3	8000000	8025000	3	8575000	8600000	421.504	0.1798	93.8761
3	8000000	8025000	3	8600000	8625000	431.941	0.1595	90.5096
3	8000000	8025000	3	8625000	8650000	438.514	0.1526	69.7012
3	8000000	8025000	3	8650000	8675000	461.887	0.1516	77.0692
3	8000000	8025000	3	8675000	8700000	457.249	0.1243	65.0978
3	8000000	8025000	3	8700000	8725000	480.604	0.1079	52.2761
3	8000000	8025000	3	8725000	8750000	471.81	0.1066	60.3499
3	8000000	8025000	3	8750000	8775000	468.976	0.1109	59.8448
3	8000000	8025000	3	8775000	8800000	483.152	0.124	58.7032
3	8000000	8025000	3	8800000	8825000	501.129	0.1041	70.6185
3	8000000	8025000	3	8825000	8850000	476.043	0.1373	64.0126
3	8000000	8025000	3	8850000	8875000	489.11	0.1145	74.2769
3	8000000	8025000	3	8875000	8900000	488.325	0.137	46.3388
3	8000000	8025000	3	8900000	8925000	501.28	0.1009	83.7984
3	8000000	8025000	3	8925000	8950000	481.074	0.1082	77.8171
3	8000000	8025000	3	8950000	8975000	504.449	0.092	45.4877
3	8000000	8025000	3	8975000	9000000	534.334	0.0733	58.9676
3	8000000	8025000	3	9000000	9025000	531.181	0.0963	54.9146
3	8000000	8025000	3	9025000	9050000	526.638	0.1	47.7605
3	8000000	8025000	3	9050000	9075000	517.739	0.1038	43.0161
3	8000000	8025000	3	9075000	9100000	533.068	0.0911	45.0939
3	8000000	8025000	3	9100000	9125000	532.685	0.0832	25.9371
3	8000000	8025000	3	9125000	9150000	559.728	0.0876	34.5797
3	8000000	8025000	3	9150000	9175000	566.703	0.0694	38.2944
3	8000000	8025000	3	9175000	9200000	554.024	0.0713	38.2374
3	8000000	8025000	3	9200000	9225000	556.506	0.0907	31.0093
3	8000000	8025000	3	9225000	9250000	546.614	0.0812	28.0396
3	8000000	8025000	3	9250000	9275000	548.022	0.0852	21.1521
3	8000000	8025000	3	9275000	9300000	552.016	0.0879	27.8001
3	8000000	8025000	3	9300000	9325000	552.311	0.0751	28.5151
3	8025000	8050000	3	8050000	8075000	244.709	0.6716	2818.36
3	8025000	8050000	3	8075000	8100000	250.685	0.6186	1298.57
3	8025000	8050000	3	8100000	8125000	299.878	0.4813	982.319
3	8025000	8050000	3	8125000	8150000	299.467	0.4323	608.079
3	8025000	8050000	3	8150000	8175000	306.778	0.4391	560.829
3	8025000	8050000	3	8200000	8225000	317.378	0.3667	437.368
3	8025000	8050000	3	8225000	8250000	325.219	0.3453	321.991
3	8025000	8050000	3	8250000	8275000	334.175	0.3659	387.436
3	8025000	8050000	3	8275000	8300000	339.059	0.334	364.585
3	8025000	8050000	3	8300000	8325000	330.548	0.3446	330.777
3	8025000	8050000	3	8350000	8375000	340.244	0.328	282.847
3	8025000	8050000	3	8375000	8400000	351.971	0.3176	286.662
3	8025000	8050000	3	8400000	8425000	350.053	0.2975	244.269
3	8025000	8050000	3	8450000	8475000	363.213	0.2805	273.104
3	8025000	8050000	3	8475000	8500000	369.219	0.2903	328.436
3	8025000	8050000	3	8500000	8525000	377.482	0.2676	239.633
3	8025000	8050000	3	8525000	8550000	395.123	0.2149	170.685
3	8025000	8050000	3	8550000	8575000	397.17	0.2236	155.207
3	8025000	8050000	3	8575000	8600000	408.297	0.1963	100.506
3	8025000	8050000	3	8600000	8625000	429.173	0.1695	86.0067
3	8025000	8050000	3	8625000	8650000	443.892	0.1579	86.0457
3	8025000	8050000	3	8650000	8675000	455.475	0.154	74.2144
3	8025000	8050000	3	8675000	8700000	462.661	0.1298	70.7035
3	8025000	8050000	3	8700000	8725000	481.441	0.1083	68.9951
3	8025000	8050000	3	8725000	8750000	478.31	0.1118	59.5955
3	8025000	8050000	3	8750000	8775000	471.484	0.1292	66.0219
3	8025000	8050000	3	8775000	8800000	483.417	0.1321	71.7427
3	8025000	8050000	3	8800000	8825000	493.282	0.125	55.9509
3	8025000	8050000	3	8825000	8850000	482.71	0.1355	59.5159
3	8025000	8050000	3	8850000	8875000	484.407	0.1365	70.7033
3	8025000	8050000	3	8875000	8900000	489.384	0.1262	51.421
3	8025000	8050000	3	8900000	8925000	501.868	0.0932	81.0127
3	8025000	8050000	3	8925000	8950000	494.189	0.1005	56.1086
3	8025000	8050000	3	8950000	8975000	509.576	0.1019	40.2436
3	8025000	8050000	3	8975000	9000000	541.819	0.096	35.2448
3	8025000	8050000	3	9000000	9025000	545.077	0.0616	46.9908
3	8025000	8050000	3	9025000	9050000	525.203	0.0796	42.045
3	8025000	8050000	3	9050000	9075000	508.258	0.1163	38.1591
3	8025000	8050000	3	9075000	9100000	540.688	0.0974	26.8693
3	8025000	8050000	3	9100000	9125000	550.925	0.0963	30.0003
3	8025000	8050000	3	9125000	9150000	550.05	0.0939	31.9265
3	8025000	8050000	3	9150000	9175000	559.332	0.0778	28.4677
3	8025000	8050000	3	9175000	9200000	564.573	0.0848	23.3931
3	8025000	8050000	3	9200000	9225000	563.203	0.084	25.4163
3	8025000	8050000	3	9225000	9250000	565.82	0.0881	30.139
3	8025000	8050000	3	9250000	9275000	568.014	0.069	25.3212
3	8025000	8050000	3	9275000	9300000	570.526	0.0689	25.578
3	8025000	8050000	3	9300000	9325000	557.609	0.0722	32.6223
3	8050000	8075000	3	8075000	8100000	251.702	0.6301	2593.72
3	8050000	8075000	3	8100000	8125000	285.727	0.5421	1254.7
3	8050000	8075000	3	8125000	8150000	295.645	0.464	741.918
3	8050000	8075000	3	8150000	8175000	297.392	0.4674	625.661
3	8050000	8075000	3	8200000	8225000	317.481	0.3911	433.836
3	8050000	8075000	3	8225000	8250000	340.083	0.3675	348.747
3	8050000	8075000	3	8250000	8275000	329.58	0.3415	381.64
3	8050000	8075000	3	8275000	8300000	347.35	0.3042	350.335
3	8050000	8075000	3	8300000	8325000	335.54	0.3056	330.619
3	8050000	8075000	3	8350000	8375000	343.808	0.2944	271.013
3	8050000	8075000	3	8375000	8400000	348.168	0.2942	277.392
3	8050000	8075000	3	8400000	8425000	351.954	0.2935	256.345
3	8050000	8075000	3	8450000	8475000	372.922	0.2536	259.624
3	8050000	8075000	3	8475000	8500000	366.765	0.2575	275.583
3	8050000	8075000	3	8500000	8525000	386.003	0.2287	222.608
3	8050000	8075000	3	8525000	8550000	404.379	0.1756	173.505
3	8050000	8075000	3	8550000	8575000	406.104	0.1909	179.136
3	8050000	8075000	3	8575000	8600000	420.744	0.1808	111.606
3	8050000	8075000	3	8600000	8625000	443.562	0.1518	95.2356
3	8050000	8075000	3	8625000	8650000	462.075	0.1194	75.926
3	8050000	8075000	3	8650000	8675000	475.871	0.123	67.6795
3	8050000	8075000	3	8675000	8700000	471.479	0.1181	54.9957
3	8050000	8075000	3	8700000	8725000	491.495	0.112	65.0314
3	8050000	8075000	3	8725000	8750000	495.611	0.0892	66.262
3	8050000	8075000	3	8750000	8775000	484.49	0.1133	61.0525
3	8050000	8075000	3	8775000	8800000	495.375	0.0996	59.937
3	8050000	8075000	3	8800000	8825000	510.011	0.1027	60.7284
3	8050000	8075000	3	8825000	8850000	495.947	0.0945	51.6558
3	8050000	8075000	3	8850000	8875000	498.64	0.1018	59.0572
3	8050000	8075000	3	8875000	8900000	500.186	0.1228	73.8046
3	8050000	8075000	3	8900000	8925000	522.719	0.0656	63.1695
3	8050000	8075000	3	8925000	8950000	511.171	0.0745	52.2793
3	8050000	8075000	3	8950000	8975000	525.289	0.08	38.196
3	8050000	8075000	3	8975000	9000000	568.153	0.0619	32.8894
3	8050000	8075000	3	9000000	9025000	562.261	0.0609	35.8647
3	8050000	8075000	3	9025000	9050000	545.747	0.0724	37.0647
3	8050000	8075000	3	9050000	9075000	542.559	0.0558	34.5639
3	8050000	8075000	3	9075000	9100000	555.087	0.0668	34.7391
3	8050000	8075000	3	9100000	9125000	564.477	0.078	36.2586
3	8050000	8075000	3	9125000	9150000	554.208	0.0782	25.8627
3	8050000	8075000	3	9150000	9175000	565.344	0.0826	32.1281
3	8050000	8075000	3	9175000	9200000	565.571	0.0683	30.5674
3	8050000	8075000	3	9200000	9225000	568.99	0.0784	32.27
3	8050000	8075000	3	9225000	9250000	580.701	0.0611	28.0988
3	8050000	8075000	3	9250000	9275000	571.222	0.0571	24.947
3	8050000	8075000	3	9275000	9300000	580.951	0.0622	30.5576
3	8050000	8075000	3	9300000	9325000	578.803	0.0579	36.0048
3	8075000	8100000	3	8100000	8125000	244.948	0.6778	2838.12
3	8075000	8100000	3	8125000	8150000	271.495	0.5366	1012.89
3	8075000	8100000	3	8150000	8175000	279.405	0.5103	758.613
3	8075000	8100000	3	8200000	8225000	307.137	0.4238	486.171
3	8075000	8100000	3	8225000	8250000	325.106	0.3644	418.722
3	8075000	8100000	3	8250000	8275000	328.739	0.3649	401.912
3	8075000	8100000	3	8275000	8300000	344.922	0.342	397.064
3	8075000	8100000	3	8300000	8325000	323.29	0.3475	383.518
3	8075000	8100000	3	8350000	8375000	343.607	0.3297	321.908
3	8075000	8100000	3	8375000	8400000	349.903	0.2979	271.129
3	8075000	8100000	3	8400000	8425000	342.358	0.3018	273.685
3	8075000	8100000	3	8450000	8475000	369.451	0.2473	262.597
3	8075000	8100000	3	8475000	8500000	371.366	0.2628	274.609
3	8075000	8100000	3	8500000	8525000	386.908	0.2474	232.969
3	8075000	8100000	3	8525000	8550000	399.855	0.2096	186.163
3	8075000	8100000	3	8550000	8575000	398.449	0.2337	170.866
3	8075000	8100000	3	8575000	8600000	420.326	0.165	124.634
3	8075000	8100000	3	8600000	8625000	445.261	0.1527	96.8358
3	8075000	8100000	3	8625000	8650000	456.283	0.1419	95.0079
3	8075000	8100000	3	8650000	8675000	478.266	0.1197	71.2811
3	8075000	8100000	3	8675000	8700000	476.524	0.1178	60.3027
3	8075000	8100000	3	8700000	8725000	485.773	0.1091	70.2982
3	8075000	8100000	3	8725000	8750000	486.524	0.0915	64.8488
3	8075000	8100000	3	8750000	8775000	479.938	0.1253	56.6802
3	8075000	8100000	3	8775000	8800000	496.215	0.097	70.3905
3	8075000	8100000	3	8800000	8825000	505.554	0.1068	54.5574
3	8075000	8100000	3	8825000	8850000	493.822	0.0903	48.6617
3	8075000	8100000	3	8850000	8875000	503.37	0.0965	48.9359
3	8075000	8100000	3	8875000	8900000	506.148	0.0852	61.7085
3	8075000	8100000	3	8900000	8925000	514.898	0.0714	69.8511
3	8075000	8100000	3	8925000	8950000	505.844	0.0667	34.4069
3	8075000	8100000	3	8950000	8975000	526.338	0.079	41.5348
3	8075000	8100000	3	8975000	9000000	563.369	0.0648	34.367
3	8075000	8100000	3	9000000	9025000	560.302	0.0738	31.9089
3	8075000	8100000	3	9025000	9050000	546.891	0.0704	33.1548
3	8075000	8100000	3	9050000	9075000	532.99	0.07	30.8771
3	8075000	8100000	3	9075000	9100000	548.531	0.0565	25.329
3	8075000	8100000	3	9100000	9125000	560.881	0.0689	25.5994
3	8075000	8100000	3	9125000	9150000	557.068	0.0747	25.9879
3	8075000	8100000	3	9150000	9175000	572.786	0.0634	30.8712
3	8075000	8100000	3	9175000	9200000	581.379	0.0502	27.6143
3	8075000	8100000	3	9200000	9225000	590.474	0.0293	16.8436
3	8075000	8100000	3	9225000	9250000	588.508	0.0406	26.2496
3	8075000	8100000	3	9250000	9275000	585.131	0.0445	20.3675
3	8075000	8100000	3	9275000	9300000	588.273	0.0524	25.9324
3	8075000	8100000	3	9300000	9325000	578.625	0.0419	27.4574
3	8100000	8125000	3	8125000	8150000	273.386	0.5822	2433.03
3	8100000	8125000	3	8150000	8175000	274.62	0.585	1083.29
3	8100000	8125000	3	8200000	8225000	312.357	0.4447	636.652
3	8100000	8125000	3	8225000	8250000	315.42	0.4405	490.813
3	8100000	8125000	3	8250000	8275000	320.328	0.3927	426.9
3	8100000	8125000	3	8275000	8300000	345.377	0.3551	426.748
3	8100000	8125000	3	8300000	8325000	324.476	0.3725	376.227
3	8100000	8125000	3	8350000	8375000	331.144	0.3724	348.93
3	8100000	8125000	3	8375000	8400000	347.738	0.3272	300.781
3	8100000	8125000	3	8400000	8425000	343.593	0.3388	279.98
3	8100000	8125000	3	8450000	8475000	366.575	0.2896	346.711
3	8100000	8125000	3	8475000	8500000	367.995	0.2678	322.855
3	8100000	8125000	3	8500000	8525000	376.267	0.248	259.541
3	8100000	8125000	3	8525000	8550000	392.167	0.2147	184.197
3	8100000	8125000	3	8550000	8575000	397.751	0.2208	196.319
3	8100000	8125000	3	8575000	8600000	417.088	0.1775	115.936
3	8100000	8125000	3	8600000	8625000	431.803	0.164	88.2328
3	8100000	8125000	3	8625000	8650000	445.89	0.1534	65.5852
3	8100000	8125000	3	8650000	8675000	483.65	0.1253	74.6203
3	8100000	8125000	3	8675000	8700000	469.116	0.106	60.6358
3	8100000	8125000	3	8700000	8725000	478.587	0.1261	66.3231
3	8100000	8125000	3	8725000	8750000	483.565	0.0864	61.3897
3	8100000	8125000	3	8750000	8775000	476.445	0.1166	59.9745
3	8100000	8125000	3	8775000	8800000	486.752	0.117	63.9488
3	8100000	8125000	3	8800000	8825000	501.125	0.1171	67.8609
3	8100000	8125000	3	8825000	8850000	490.021	0.1211	59.7537
3	8100000	8125000	3	8850000	8875000	495.176	0.1059	58.6397
3	8100000	8125000	3	8875000	8900000	500.173	0.1173	74.7822
3	8100000	8125000	3	8900000	8925000	516.926	0.0862	62.3003
3	8100000	8125000	3	8925000	8950000	498.096	0.0844	53.0368
3	8100000	8125000	3	8950000	8975000	525.251	0.0907	46.1685
3	8100000	8125000	3	8975000	9000000	548.986	0.0855	41.2833
3	8100000	8125000	3	9000000	9025000	548.184	0.0748	48.2334
3	8100000	8125000	3	9025000	9050000	532.049	0.081	36.4649
3	8100000	8125000	3	9050000	9075000	522.015	0.0718	41.6143
3	8100000	8125000	3	9075000	9100000	539.088	0.0854	29.779
3	8100000	8125000	3	9100000	9125000	550.382	0.0878	39.6398
3	8100000	8125000	3	9125000	9150000	552.771	0.083	35.3277
3	8100000	8125000	3	9150000	9175000	558.929	0.0907	22.1802
3	8100000	8125000	3	9175000	9200000	567.759	0.0711	29.5144
3	8100000	8125000	3	9200000	9225000	562.747	0.0787	34.2049
3	8100000	8125000	3	9225000	9250000	560.821	0.0868	32.6248
3	8100000	8125000	3	9250000	9275000	569.866	0.0583	24.8669
3	8100000	8125000	3	9275000	9300000	570.309	0.0593	27.5379
3	8100000	8125000	3	9300000	9325000	551.285	0.0613	24.5338
3	8125000	8150000	3	8150000	8175000	235.753	0.6814	2552.47
3	8125000	8150000	3	8200000	8225000	279.66	0.508	764.677
3	8125000	8150000	3	8225000	8250000	312.886	0.4403	548.21
3	8125000	8150000	3	8250000	8275000	311.453	0.4244	510.147
3	8125000	8150000	3	8275000	8300000	334.222	0.383	467.875
3	8125000	8150000	3	8300000	8325000	321.915	0.386	383.675
3	8125000	8150000	3	8350000	8375000	326.544	0.364	368.215
3	8125000	8150000	3	8375000	8400000	337.918	0.3593	261.674
3	8125000	8150000	3	8400000	8425000	348.611	0.3098	326.267
3	8125000	8150000	3	8450000	8475000	361.026	0.3095	328.779
3	8125000	8150000	3	8475000	8500000	360.827	0.2866	322.707
3	8125000	8150000	3	8500000	8525000	384.739	0.2213	271.69
3	8125000	8150000	3	8525000	8550000	392.134	0.2092	195.125
3	8125000	8150000	3	8550000	8575000	397.908	0.2156	182.71
3	8125000	8150000	3	8575000	8600000	410.723	0.1908	119.403
3	8125000	8150000	3	8600000	8625000	439.43	0.1574	117.253
3	8125000	8150000	3	8625000	8650000	448.811	0.1274	77.1959
3	8125000	8150000	3	8650000	8675000	471.73	0.1159	77.0206
3	8125000	8150000	3	8675000	8700000	469.752	0.1214	49.4102
3	8125000	8150000	3	8700000	8725000	483.165	0.117	66.0545
3	8125000	8150000	3	8725000	8750000	480.835	0.1193	54.776
3	8125000	8150000	3	8750000	8775000	472.611	0.126	62.7484
3	8125000	8150000	3	8775000	8800000	489.631	0.1027	79.6974
3	8125000	8150000	3	8800000	8825000	503.312	0.0918	63.4619
3	8125000	8150000	3	8825000	8850000	494.877	0.1086	53.8714
3	8125000	8150000	3	8850000	8875000	489.782	0.0945	55.9981
3	8125000	8150000	3	8875000	8900000	501.625	0.0874	85.3936
3	8125000	8150000	3	8900000	8925000	500.084	0.0886	64.9966
3	8125000	8150000	3	8925000	8950000	489.721	0.1003	55.0195
3	8125000	8150000	3	8950000	8975000	521.144	0.0937	34.4861
3	8125000	8150000	3	8975000	9000000	544.406	0.0705	40.3208
3	8125000	8150000	3	9000000	9025000	546.495	0.0797	46.6795
3	8125000	8150000	3	9025000	9050000	530.063	0.0868	29.6003
3	8125000	8150000	3	9050000	9075000	522.002	0.078	38.5598
3	8125000	8150000	3	9075000	9100000	551.361	0.0615	41.31
3	8125000	8150000	3	9100000	9125000	549.968	0.0785	36.2891
3	8125000	8150000	3	9125000	9150000	555.738	0.0607	34.8388
3	8125000	8150000	3	9150000	9175000	563.577	0.0587	21.3602
3	8125000	8150000	3	9175000	9200000	568.378	0.0531	32.4234
3	8125000	8150000	3	9200000	9225000	572.954	0.0611	29.6654
3	8125000	8150000	3	9225000	9250000	573.622	0.0629	26.9841
3	8125000	8150000	3	9250000	9275000	568.712	0.0618	15.1766
3	8125000	8150000	3	9275000	9300000	579.745	0.0445	30.0978
3	8125000	8150000	3	9300000	9325000	567.336	0.0796	24.3175
3	8150000	8175000	3	8200000	8225000	259.232	0.6034	1244.45
3	8150000	8175000	3	8225000	8250000	280.291	0.5094	683.913
3	8150000	8175000	3	8250000	8275000	299.815	0.4837	609.834
3	8150000	8175000	3	8275000	8300000	325.698	0.3867	536.886
3	8150000	8175000	3	8300000	8325000	301.018	0.436	471.877
3	8150000	8175000	3	8350000	8375000	316.233	0.3875	395.818
3	8150000	8175000	3	8375000	8400000	337.408	0.3408	362.429
3	8150000	8175000	3	8400000	8425000	333.305	0.3288	339.714
3	8150000	8175000	3	8450000	8475000	344.154	0.3279	359.904
3	8150000	8175000	3	8475000	8500000	353.52	0.3233	335.789
3	8150000	8175000	3	8500000	8525000	360.854	0.2913	253.611
3	8150000	8175000	3	8525000	8550000	381.343	0.2523	196.472
3	8150000	8175000	3	8550000	8575000	396.965	0.2478	172.624
3	8150000	8175000	3	8575000	8600000	403.668	0.2303	131.328
3	8150000	8175000	3	8600000	8625000	428.135	0.1818	102.92
3	8150000	8175000	3	8625000	8650000	443.849	0.1532	94.1273
3	8150000	8175000	3	8650000	8675000	459.556	0.1609	88.1754
3	8150000	8175000	3	8675000	8700000	459.497	0.1399	62.0479
3	8150000	8175000	3	8700000	8725000	482.126	0.1206	58.1723
3	8150000	8175000	3	8725000	8750000	470.898	0.1344	57.2346
3	8150000	8175000	3	8750000	8775000	468.587	0.1135	62.44
3	8150000	8175000	3	8775000	8800000	475.098	0.1064	59.5724
3	8150000	8175000	3	8800000	8825000	486.413	0.1212	67.7199
3	8150000	8175000	3	8825000	8850000	485.056	0.0824	52.3483
3	8150000	8175000	3	8850000	8875000	497.297	0.0882	63.9545
3	8150000	8175000	3	8875000	8900000	489.105	0.1302	74.2395
3	8150000	8175000	3	8900000	8925000	504.263	0.0788	66.1487
3	8150000	8175000	3	8925000	8950000	482.21	0.1117	52.6731
3	8150000	8175000	3	8950000	8975000	511.471	0.0935	39.3697
3	8150000	8175000	3	8975000	9000000	541.149	0.0687	31.2983
3	8150000	8175000	3	9000000	9025000	537.925	0.0788	25.4618
3	8150000	8175000	3	9025000	9050000	520.353	0.0889	40.8219
3	8150000	8175000	3	9050000	9075000	517.771	0.1009	22.435
3	8150000	8175000	3	9075000	9100000	537.965	0.0911	27.7906
3	8150000	8175000	3	9100000	9125000	543.184	0.0929	33.1318
3	8150000	8175000	3	9125000	9150000	537.494	0.0903	32.5097
3	8150000	8175000	3	9150000	9175000	562.37	0.0781	25.5462
3	8150000	8175000	3	9175000	9200000	560.136	0.0903	31.9395
3	8150000	8175000	3	9200000	9225000	560.18	0.0752	25.6589
3	8150000	8175000	3	9225000	9250000	556.264	0.0773	31.4189
3	8150000	8175000	3	9250000	9275000	558.535	0.0794	27.7123
3	8150000	8175000	3	9275000	9300000	574.466	0.0709	21.8053
3	8150000	8175000	3	9300000	9325000	563.974	0.088	27.6062
3	8200000	8225000	3	8225000	8250000	253.651	0.6208	1682.67
3	8200000	8225000	3	8250000	8275000	277.756	0.5376	1040.26
3	8200000	8225000	3	8275000	8300000	293.869	0.4715	722.248
3	8200000	8225000	3	8300000	8325000	300.091	0.44	620.674
3	8200000	8225000	3	8350000	8375000	313.859	0.4152	500.026
3	8200000	8225000	3	8375000	8400000	322.303	0.3889	357.219
3	8200000	8225000	3	8400000	8425000	323.248	0.3484	373.775
3	8200000	8225000	3	8450000	8475000	331.976	0.3554	392.723
3	8200000	8225000	3	8475000	8500000	347.06	0.3465	346.872
3	8200000	8225000	3	8500000	8525000	353.699	0.2846	255.543
3	8200000	8225000	3	8525000	8550000	369.433	0.2754	186.286
3	8200000	8225000	3	8550000	8575000	375.491	0.2782	176.063
3	8200000	8225000	3	8575000	8600000	400.835	0.2088	131.953
3	8200000	8225000	3	8600000	8625000	425.495	0.1686	97.564
3	8200000	8225000	3	8625000	8650000	439.392	0.164	74.097
3	8200000	8225000	3	8650000	8675000	451.417	0.1335	82.0855
3	8200000	8225000	3	8675000	8700000	459.481	0.122	74.1965
3	8200000	8225000	3	8700000	8725000	464.973	0.1275	70.4989
3	8200000	8225000	3	8725000	8750000	471.2	0.1163	59.662
3	8200000	8225000	3	8750000	8775000	471.836	0.1033	68.7062
3	8200000	8225000	3	8775000	8800000	479.181	0.1366	73.539
3	8200000	8225000	3	8800000	8825000	491.672	0.0987	66.469
3	8200000	8225000	3	8825000	8850000	481.974	0.1096	66.3916
3	8200000	8225000	3	8850000	8875000	489.849	0.1041	60.4446
3	8200000	8225000	3	8875000	8900000	485.231	0.1194	46.6294
3	8200000	8225000	3	8900000	8925000	490.928	0.0985	71.6656
3	8200000	8225000	3	8925000	8950000	481.223	0.1186	51.2762
3	8200000	8225000	3	8950000	8975000	512.738	0.0934	34.2386
3	8200000	8225000	3	8975000	9000000	542.325	0.0682	33.8727
3	8200000	8225000	3	9000000	9025000	544.056	0.06	33.584
3	8200000	8225000	3	9025000	9050000	515.742	0.0867	35.3572
3	8200000	8225000	3	9050000	9075000	517.942	0.0925	39.835
3	8200000	8225000	3	9075000	9100000	538.153	0.0712	32.469
3	8200000	8225000	3	9100000	9125000	538.935	0.0689	31.2569
3	8200000	8225000	3	9125000	9150000	544.133	0.0741	26.081
3	8200000	8225000	3	9150000	9175000	547.111	0.0881	22.6795
3	8200000	8225000	3	9175000	9200000	559.734	0.0755	36.3582
3	8200000	8225000	3	9200000	9225000	550.723	0.082	23.8644
3	8200000	8225000	3	9225000	9250000	554.636	0.0792	29.0444
3	8200000	8225000	3	9250000	9275000	563.569	0.0807	25.1576
3	8200000	8225000	3	9275000	9300000	575.602	0.0668	22.124
3	8200000	8225000	3	9300000	9325000	553.58	0.071	31.1218
3	8225000	8250000	3	8250000	8275000	248.006	0.6555	2440.16
3	8225000	8250000	3	8275000	8300000	277.349	0.547	1027.57
3	8225000	8250000	3	8300000	8325000	289.39	0.4748	665.878
3	8225000	8250000	3	8350000	8375000	297.665	0.4208	455.459
3	8225000	8250000	3	8375000	8400000	313.765	0.3959	369.34
3	8225000	8250000	3	8400000	8425000	317.491	0.3842	341.084
3	8225000	8250000	3	8450000	8475000	335.243	0.3497	360.861
3	8225000	8250000	3	8475000	8500000	344.305	0.3195	333.418
3	8225000	8250000	3	8500000	8525000	350.13	0.3005	278.277
3	8225000	8250000	3	8525000	8550000	364.649	0.2338	185.85
3	8225000	8250000	3	8550000	8575000	371.838	0.2623	171.474
3	8225000	8250000	3	8575000	8600000	394.973	0.2205	100.954
3	8225000	8250000	3	8600000	8625000	426.234	0.1715	99.8842
3	8225000	8250000	3	8625000	8650000	430.611	0.1431	71.5216
3	8225000	8250000	3	8650000	8675000	443.598	0.132	73.3326
3	8225000	8250000	3	8675000	8700000	450.709	0.1226	68.4174
3	8225000	8250000	3	8700000	8725000	470.93	0.1111	60.3505
3	8225000	8250000	3	8725000	8750000	472.334	0.1094	53.8792
3	8225000	8250000	3	8750000	8775000	462.81	0.1059	78.8285
3	8225000	8250000	3	8775000	8800000	470.144	0.1283	57.8477
3	8225000	8250000	3	8800000	8825000	478.396	0.1191	70.3779
3	8225000	8250000	3	8825000	8850000	463.349	0.1059	60.1571
3	8225000	8250000	3	8850000	8875000	491.584	0.1092	52.3523
3	8225000	8250000	3	8875000	8900000	486.026	0.131	75.2589
3	8225000	8250000	3	8900000	8925000	487.717	0.1019	85.4215
3	8225000	8250000	3	8925000	8950000	487.515	0.0943	65.929
3	8225000	8250000	3	8950000	8975000	502.667	0.0701	29.4076
3	8225000	8250000	3	8975000	9000000	532.292	0.0664	32.2105
3	8225000	8250000	3	9000000	9025000	531.362	0.0551	41.8417
3	8225000	8250000	3	9025000	9050000	517.816	0.0765	44.6229
3	8225000	8250000	3	9050000	9075000	508.726	0.0751	46.0847
3	8225000	8250000	3	9075000	9100000	528.466	0.067	21.3876
3	8225000	8250000	3	9100000	9125000	534.124	0.0786	28.6557
3	8225000	8250000	3	9125000	9150000	529.457	0.0717	31.625
3	8225000	8250000	3	9150000	9175000	543.519	0.0748	26.2377
3	8225000	8250000	3	9175000	9200000	552.66	0.0792	22.1119
3	8225000	8250000	3	9200000	9225000	551.798	0.0605	30.8789
3	8225000	8250000	3	9225000	9250000	553.895	0.0563	28.1624
3	8225000	8250000	3	9250000	9275000	564.796	0.0565	16.3421
3	8225000	8250000	3	9275000	9300000	551.213	0.058	20.9414
3	8225000	8250000	3	9300000	9325000	555.631	0.0724	35.1316
3	8250000	8275000	3	8275000	8300000	246.953	0.6735	2431.5
3	8250000	8275000	3	8300000	8325000	261.969	0.5358	1002.77
3	8250000	8275000	3	8350000	8375000	283.488	0.5114	609.354
3	8250000	8275000	3	8375000	8400000	304.343	0.4385	503.071
3	8250000	8275000	3	8400000	8425000	316.917	0.4036	416.531
3	8250000	8275000	3	8450000	8475000	326.21	0.3676	405.869
3	8250000	8275000	3	8475000	8500000	331.055	0.3622	384.226
3	8250000	8275000	3	8500000	8525000	337.449	0.3451	325.445
3	8250000	8275000	3	8525000	8550000	351.916	0.3092	230.486
3	8250000	8275000	3	8550000	8575000	364.333	0.2863	226.877
3	8250000	8275000	3	8575000	8600000	383.663	0.2478	112.305
3	8250000	8275000	3	8600000	8625000	416.58	0.1667	132.339
3	8250000	8275000	3	8625000	8650000	423.665	0.1992	106.315
3	8250000	8275000	3	8650000	8675000	439.488	0.1854	75.0631
3	8250000	8275000	3	8675000	8700000	434.591	0.167	89.4602
3	8250000	8275000	3	8700000	8725000	465.441	0.1245	67.6062
3	8250000	8275000	3	8725000	8750000	476.726	0.1131	71.6479
3	8250000	8275000	3	8750000	8775000	457.127	0.1485	61.969
3	8250000	8275000	3	8775000	8800000	463.619	0.1644	78.7075
3	8250000	8275000	3	8800000	8825000	470.874	0.1232	72.1287
3	8250000	8275000	3	8825000	8850000	467.567	0.1248	73.1531
3	8250000	8275000	3	8850000	8875000	483.82	0.1151	75.2372
3	8250000	8275000	3	8875000	8900000	480.514	0.1109	72.9804
3	8250000	8275000	3	8900000	8925000	488.896	0.1194	91.3463
3	8250000	8275000	3	8925000	8950000	485.823	0.0998	64.263
3	8250000	8275000	3	8950000	8975000	504.556	0.0944	41.0242
3	8250000	8275000	3	8975000	9000000	531.153	0.0873	45.9461
3	8250000	8275000	3	9000000	9025000	525.501	0.0746	44.8537
3	8250000	8275000	3	9025000	9050000	518.115	0.0991	28.5018
3	8250000	8275000	3	9050000	9075000	506.618	0.0978	32.4202
3	8250000	8275000	3	9075000	9100000	527.232	0.0782	33.3793
3	8250000	8275000	3	9100000	9125000	533.801	0.0746	37.1183
3	8250000	8275000	3	9125000	9150000	537.743	0.0524	24.9721
3	8250000	8275000	3	9150000	9175000	556.737	0.0671	36.037
3	8250000	8275000	3	9175000	9200000	554.621	0.0885	31.7348
3	8250000	8275000	3	9200000	9225000	545.086	0.0855	30.6049
3	8250000	8275000	3	9225000	9250000	540.435	0.0606	26.9052
3	8250000	8275000	3	9250000	9275000	557.327	0.0653	29.7085
3	8250000	8275000	3	9275000	9300000	544.844	0.0616	23.1504
3	8250000	8275000	3	9300000	9325000	542.468	0.0782	22.5145
3	8275000	8300000	3	8300000	8325000	248.514	0.6467	2206.96
3	8275000	8300000	3	8350000	8375000	279.027	0.5129	791.106
3	8275000	8300000	3	8375000	8400000	291.136	0.4802	642.296
3	8275000	8300000	3	8400000	8425000	307.828	0.4124	541.256
3	8275000	8300000	3	8450000	8475000	325.41	0.4012	479.244
3	8275000	8300000	3	8475000	8500000	324.347	0.3939	431.004
3	8275000	8300000	3	8500000	8525000	324.424	0.3738	329.304
3	8275000	8300000	3	8525000	8550000	358.372	0.2878	264.669
3	8275000	8300000	3	8550000	8575000	354.746	0.3128	270.87
3	8275000	8300000	3	8575000	8600000	382.109	0.2411	162.371
3	8275000	8300000	3	8600000	8625000	406.054	0.1925	132.781
3	8275000	8300000	3	8625000	8650000	416.471	0.1921	121.151
3	8275000	8300000	3	8650000	8675000	432.039	0.1527	70.8542
3	8275000	8300000	3	8675000	8700000	430.723	0.1614	87.5796
3	8275000	8300000	3	8700000	8725000	457.691	0.135	100.229
3	8275000	8300000	3	8725000	8750000	466.507	0.1176	93.8196
3	8275000	8300000	3	8750000	8775000	437.538	0.1451	78.2026
3	8275000	8300000	3	8775000	8800000	452.245	0.1347	86.1098
3	8275000	8300000	3	8800000	8825000	466.736	0.1457	75.1525
3	8275000	8300000	3	8825000	8850000	457.277	0.1308	72.9415
3	8275000	8300000	3	8850000	8875000	469.925	0.1151	73.096
3	8275000	8300000	3	8875000	8900000	461.812	0.1493	78.5909
3	8275000	8300000	3	8900000	8925000	472.228	0.1313	91.0821
3	8275000	8300000	3	8925000	8950000	476.095	0.1253	50.7928
3	8275000	8300000	3	8950000	8975000	494.86	0.1062	57.1133
3	8275000	8300000	3	8975000	9000000	532.018	0.0846	34.3599
3	8275000	8300000	3	9000000	9025000	530.317	0.0821	37.27
3	8275000	8300000	3	9025000	9050000	512.954	0.0755	28.4193
3	8275000	8300000	3	9050000	9075000	509.751	0.0925	50.7987
3	8275000	8300000	3	9075000	9100000	524.287	0.0749	40.6789
3	8275000	8300000	3	9100000	9125000	525.663	0.0881	44.0302
3	8275000	8300000	3	9125000	9150000	533.158	0.0608	27.3899
3	8275000	8300000	3	9150000	9175000	540.273	0.081	39.4385
3	8275000	8300000	3	9175000	9200000	540.685	0.0843	37.6295
3	8275000	8300000	3	9200000	9225000	549.449	0.071	35.9936
3	8275000	8300000	3	9225000	9250000	538.379	0.0681	30.6598
3	8275000	8300000	3	9250000	9275000	544.478	0.0674	24.8189
3	8275000	8300000	3	9275000	9300000	541.756	0.066	23.0834
3	8275000	8300000	3	9300000	9325000	539.553	0.0769	30.3067
3	8300000	8325000	3	8350000	8375000	230.662	0.6758	1139.6
3	8300000	8325000	3	8375000	8400000	255.978	0.5771	806.331
3	8300000	8325000	3	8400000	8425000	270.437	0.5289	576.318
3	8300000	8325000	3	8450000	8475000	300.865	0.4347	547.834
3	8300000	8325000	3	8475000	8500000	303.619	0.4043	493.162
3	8300000	8325000	3	8500000	8525000	313.245	0.382	362.761
3	8300000	8325000	3	8525000	8550000	326.153	0.3193	295.95
3	8300000	8325000	3	8550000	8575000	332.596	0.3314	261.773
3	8300000	8325000	3	8575000	8600000	357.589	0.2776	215.269
3	8300000	8325000	3	8600000	8625000	388.84	0.2294	155.264
3	8300000	8325000	3	8625000	8650000	401.582	0.2081	138.181
3	8300000	8325000	3	8650000	8675000	423.097	0.1889	76.7376
3	8300000	8325000	3	8675000	8700000	418.039	0.1685	89.234
3	8300000	8325000	3	8700000	8725000	445.813	0.1477	77.6126
3	8300000	8325000	3	8725000	8750000	453.061	0.1342	86.7269
3	8300000	8325000	3	8750000	8775000	430.646	0.1542	70.3999
3	8300000	8325000	3	8775000	8800000	439.313	0.1386	93.9317
3	8300000	8325000	3	8800000	8825000	455.739	0.1494	76.0662
3	8300000	8325000	3	8825000	8850000	453.369	0.161	89.3786
3	8300000	8325000	3	8850000	8875000	452.55	0.131	91.809
3	8300000	8325000	3	8875000	8900000	458.276	0.135	77.1812
3	8300000	8325000	3	8900000	8925000	467.723	0.1312	89.7505
3	8300000	8325000	3	8925000	8950000	458.671	0.129	65.2683
3	8300000	8325000	3	8950000	8975000	480.641	0.1169	43.9994
3	8300000	8325000	3	8975000	9000000	513.802	0.0996	29.3569
3	8300000	8325000	3	9000000	9025000	519.334	0.0979	25.9413
3	8300000	8325000	3	9025000	9050000	494.915	0.1074	34.7796
3	8300000	8325000	3	9050000	9075000	487.328	0.0916	35.7149
3	8300000	8325000	3	9075000	9100000	504.089	0.1026	41.6743
3	8300000	8325000	3	9100000	9125000	509.306	0.0917	36.3784
3	8300000	8325000	3	9125000	9150000	520.541	0.0774	30.8111
3	8300000	8325000	3	9150000	9175000	528.816	0.0875	42.9914
3	8300000	8325000	3	9175000	9200000	526.614	0.1107	34.015
3	8300000	8325000	3	9200000	9225000	529.619	0.0894	28.0094
3	8300000	8325000	3	9225000	9250000	523.673	0.0784	32.5187
3	8300000	8325000	3	9250000	9275000	535.088	0.075	29.7202
3	8300000	8325000	3	9275000	9300000	536.001	0.0708	30.6036
3	8300000	8325000	3	9300000	9325000	527.359	0.0755	25.2986
3	8350000	8375000	3	8375000	8400000	214.763	0.7081	2627.58
3	8350000	8375000	3	8400000	8425000	231.857	0.6821	997.831
3	8350000	8375000	3	8450000	8475000	269.477	0.5255	613.043
3	8350000	8375000	3	8475000	8500000	297.338	0.4458	494.874
3	8350000	8375000	3	8500000	8525000	316.344	0.4086	365.524
3	8350000	8375000	3	8525000	8550000	321.083	0.3528	294.87
3	8350000	8375000	3	8550000	8575000	336.226	0.3502	235.471
3	8350000	8375000	3	8575000	8600000	348.321	0.303	131.464
3	8350000	8375000	3	8600000	8625000	376.849	0.2567	141.59
3	8350000	8375000	3	8625000	8650000	386.772	0.1881	122.349
3	8350000	8375000	3	8650000	8675000	419.917	0.173	113.883
3	8350000	8375000	3	8675000	8700000	414.638	0.1629	83.5317
3	8350000	8375000	3	8700000	8725000	433.206	0.1478	67.1812
3	8350000	8375000	3	8725000	8750000	450.549	0.1276	73.8853
3	8350000	8375000	3	8750000	8775000	411.655	0.1647	88.7257
3	8350000	8375000	3	8775000	8800000	433.732	0.1593	78.1548
3	8350000	8375000	3	8800000	8825000	453.208	0.1318	94.6651
3	8350000	8375000	3	8825000	8850000	436.491	0.1426	77.0108
3	8350000	8375000	3	8850000	8875000	450.402	0.1461	66.0481
3	8350000	8375000	3	8875000	8900000	445.252	0.1552	91.1259
3	8350000	8375000	3	8900000	8925000	458.522	0.1434	77.0663
3	8350000	8375000	3	8925000	8950000	452.305	0.1192	59.9755
3	8350000	8375000	3	8950000	8975000	472.169	0.0988	36.6332
3	8350000	8375000	3	8975000	9000000	501.756	0.0969	33.9285
3	8350000	8375000	3	9000000	9025000	505.045	0.0877	31.0517
3	8350000	8375000	3	9025000	9050000	488.505	0.123	35.3234
3	8350000	8375000	3	9050000	9075000	481.206	0.0979	48.9689
3	8350000	8375000	3	9075000	9100000	507.641	0.0956	36.4127
3	8350000	8375000	3	9100000	9125000	509.377	0.1059	34.799
3	8350000	8375000	3	9125000	9150000	505.507	0.0766	37.7191
3	8350000	8375000	3	9150000	9175000	520.629	0.0913	30.0925
3	8350000	8375000	3	9175000	9200000	510.082	0.1043	30.2284
3	8350000	8375000	3	9200000	9225000	524.218	0.1012	21.3355
3	8350000	8375000	3	9225000	9250000	512.889	0.0907	34.8333
3	8350000	8375000	3	9250000	9275000	521.973	0.0878	25.0642
3	8350000	8375000	3	9275000	9300000	528.026	0.0774	29.3553
3	8350000	8375000	3	9300000	9325000	521.729	0.1065	17.0035
3	8375000	8400000	3	8400000	8425000	221.29	0.7013	2534.71
3	8375000	8400000	3	8450000	8475000	279.046	0.5388	871.166
3	8375000	8400000	3	8475000	8500000	292.883	0.4653	600.061
3	8375000	8400000	3	8500000	8525000	308.95	0.4168	386.875
3	8375000	8400000	3	8525000	8550000	320.254	0.381	297.099
3	8375000	8400000	3	8550000	8575000	329.402	0.3814	251.574
3	8375000	8400000	3	8575000	8600000	347.697	0.3068	188.018
3	8375000	8400000	3	8600000	8625000	378.491	0.2543	149.365
3	8375000	8400000	3	8625000	8650000	384.314	0.2229	149.235
3	8375000	8400000	3	8650000	8675000	413.703	0.1943	93.3805
3	8375000	8400000	3	8675000	8700000	407.565	0.188	80.7757
3	8375000	8400000	3	8700000	8725000	432.918	0.1488	88.352
3	8375000	8400000	3	8725000	8750000	441.112	0.1388	72.7466
3	8375000	8400000	3	8750000	8775000	419.256	0.1555	93.2553
3	8375000	8400000	3	8775000	8800000	430.428	0.1504	78.9631
3	8375000	8400000	3	8800000	8825000	455.145	0.1512	82.9328
3	8375000	8400000	3	8825000	8850000	442.965	0.1473	51.707
3	8375000	8400000	3	8850000	8875000	437.565	0.1499	69.6752
3	8375000	8400000	3	8875000	8900000	455.519	0.1284	68.8244
3	8375000	8400000	3	8900000	8925000	459.534	0.1206	50.1559
3	8375000	8400000	3	8925000	8950000	457.998	0.1029	57.7886
3	8375000	8400000	3	8950000	8975000	473.662	0.0906	33.7801
3	8375000	8400000	3	8975000	9000000	506.815	0.1017	35.7239
3	8375000	8400000	3	9000000	9025000	504.768	0.0772	32.3433
3	8375000	8400000	3	9025000	9050000	490.952	0.0918	18.1464
3	8375000	8400000	3	9050000	9075000	477.925	0.1019	32.5255
3	8375000	8400000	3	9075000	9100000	499.232	0.0894	41.8596
3	8375000	8400000	3	9100000	9125000	500.544	0.1007	40.449
3	8375000	8400000	3	9125000	9150000	506.351	0.0969	25.0532
3	8375000	8400000	3	9150000	9175000	507.69	0.1142	37.0359
3	8375000	8400000	3	9175000	9200000	514.796	0.1024	32.2681
3	8375000	8400000	3	9200000	9225000	528.439	0.1055	40.1517
3	8375000	8400000	3	9225000	9250000	513.803	0.0858	34.7047
3	8375000	8400000	3	9250000	9275000	520.342	0.0695	32.6244
3	8375000	8400000	3	9275000	9300000	531.981	0.0688	32.2577
3	8375000	8400000	3	9300000	9325000	518.109	0.0793	23.717
3	8400000	8425000	3	8450000	8475000	253.657	0.6128	1032.69
3	8400000	8425000	3	8475000	8500000	275.844	0.5072	640.226
3	8400000	8425000	3	8500000	8525000	294.764	0.4294	398.805
3	8400000	8425000	3	8525000	8550000	310.044	0.3876	305.249
3	8400000	8425000	3	8550000	8575000	323.027	0.3416	276.894
3	8400000	8425000	3	8575000	8600000	341.514	0.2958	198.016
3	8400000	8425000	3	8600000	8625000	369.789	0.2578	133.64
3	8400000	8425000	3	8625000	8650000	387.769	0.2225	114.563
3	8400000	8425000	3	8650000	8675000	400.458	0.1876	98.822
3	8400000	8425000	3	8675000	8700000	407.881	0.2008	94.9022
3	8400000	8425000	3	8700000	8725000	420.641	0.1681	98.1001
3	8400000	8425000	3	8725000	8750000	427.648	0.1381	100.731
3	8400000	8425000	3	8750000	8775000	413.977	0.1643	86.9141
3	8400000	8425000	3	8775000	8800000	426.196	0.1627	89.7142
3	8400000	8425000	3	8800000	8825000	441.626	0.1206	90.4139
3	8400000	8425000	3	8825000	8850000	440.325	0.1361	83.8568
3	8400000	8425000	3	8850000	8875000	435.801	0.1389	68.0297
3	8400000	8425000	3	8875000	8900000	430.865	0.1602	91.089
3	8400000	8425000	3	8900000	8925000	444.393	0.1358	107.638
3	8400000	8425000	3	8925000	8950000	448.388	0.1103	62.3069
3	8400000	8425000	3	8950000	8975000	466.272	0.1118	39.7028
3	8400000	8425000	3	8975000	9000000	486.468	0.0891	50.0802
3	8400000	8425000	3	9000000	9025000	503.005	0.0874	33.5516
3	8400000	8425000	3	9025000	9050000	474.472	0.1139	54.8228
3	8400000	8425000	3	9050000	9075000	466.43	0.1083	43.5529
3	8400000	8425000	3	9075000	9100000	491.271	0.0809	32.1023
3	8400000	8425000	3	9100000	9125000	491.243	0.0851	35.2879
3	8400000	8425000	3	9125000	9150000	492.508	0.0754	30.955
3	8400000	8425000	3	9150000	9175000	501.084	0.0856	25.9233
3	8400000	8425000	3	9175000	9200000	509.839	0.075	26.3963
3	8400000	8425000	3	9200000	9225000	512.767	0.0753	34.2139
3	8400000	8425000	3	9225000	9250000	494.212	0.1006	28.5867
3	8400000	8425000	3	9250000	9275000	515.822	0.0796	30.8886
3	8400000	8425000	3	9275000	9300000	520.07	0.0588	37.3827
3	8400000	8425000	3	9300000	9325000	511.447	0.0842	33.2015
3	8450000	8475000	3	8475000	8500000	243.496	0.6337	2058.39
3	8450000	8475000	3	8500000	8525000	277.495	0.5196	904.592
3	8450000	8475000	3	8525000	8550000	284.963	0.4909	471.961
3	8450000	8475000	3	8550000	8575000	304.711	0.4303	397.289
3	8450000	8475000	3	8575000	8600000	327.88	0.3497	240.658
3	8450000	8475000	3	8600000	8625000	345.657	0.3014	190.303
3	8450000	8475000	3	8625000	8650000	364.349	0.2678	144.089
3	8450000	8475000	3	8650000	8675000	391.601	0.2225	138.841
3	8450000	8475000	3	8675000	8700000	383.791	0.2296	137.587
3	8450000	8475000	3	8700000	8725000	403.765	0.172	115.377
3	8450000	8475000	3	8725000	8750000	408.352	0.1807	111.962
3	8450000	8475000	3	8750000	8775000	390.833	0.2129	107.021
3	8450000	8475000	3	8775000	8800000	409.108	0.196	120.825
3	8450000	8475000	3	8800000	8825000	427.425	0.1693	121.567
3	8450000	8475000	3	8825000	8850000	421.548	0.1765	108.757
3	8450000	8475000	3	8850000	8875000	429.763	0.1684	100.086
3	8450000	8475000	3	8875000	8900000	423.988	0.1834	119.624
3	8450000	8475000	3	8900000	8925000	426.908	0.1713	139.221
3	8450000	8475000	3	8925000	8950000	416.923	0.17	78.6654
3	8450000	8475000	3	8950000	8975000	450.098	0.1369	65.4745
3	8450000	8475000	3	8975000	9000000	485.385	0.098	57.0019
3	8450000	8475000	3	9000000	9025000	478.47	0.1187	57.9652
3	8450000	8475000	3	9025000	9050000	464.775	0.1213	59.3454
3	8450000	8475000	3	9050000	9075000	450.548	0.1267	60.0707
3	8450000	8475000	3	9075000	9100000	469.992	0.1109	61.6983
3	8450000	8475000	3	9100000	9125000	476.329	0.0797	45.4723
3	8450000	8475000	3	9125000	9150000	479.506	0.0869	34.7363
3	8450000	8475000	3	9150000	9175000	491.571	0.1079	55.5137
3	8450000	8475000	3	9175000	9200000	483.918	0.1174	42.5632
3	8450000	8475000	3	9200000	9225000	497.044	0.1021	37.1725
3	8450000	8475000	3	9225000	9250000	476.901	0.1068	49.4185
3	8450000	8475000	3	9250000	9275000	489.355	0.0962	30.7897
3	8450000	8475000	3	9275000	9300000	495.243	0.0887	47.3846
3	8450000	8475000	3	9300000	9325000	491.774	0.1205	24.1231
3	8475000	8500000	3	8500000	8525000	236.602	0.6471	2174.71
3	8475000	8500000	3	8525000	8550000	284.724	0.4659	730.856
3	8475000	8500000	3	8550000	8575000	291.865	0.4228	512.874
3	8475000	8500000	3	8575000	8600000	316.106	0.3514	233.454
3	8475000	8500000	3	8600000	8625000	358.166	0.2763	199.984
3	8475000	8500000	3	8625000	8650000	372.221	0.2581	182.291
3	8475000	8500000	3	8650000	8675000	397.993	0.2133	169.981
3	8475000	8500000	3	8675000	8700000	382.316	0.2182	163.064
3	8475000	8500000	3	8700000	8725000	390.049	0.2141	143.736
3	8475000	8500000	3	8725000	8750000	408.49	0.1894	130.319
3	8475000	8500000	3	8750000	8775000	394.726	0.1977	129.046
3	8475000	8500000	3	8775000	8800000	398.659	0.1946	126.352
3	8475000	8500000	3	8800000	8825000	434.336	0.158	123.305
3	8475000	8500000	3	8825000	8850000	425.537	0.1627	126.804
3	8475000	8500000	3	8850000	8875000	420.487	0.1748	126.28
3	8475000	8500000	3	8875000	8900000	422.46	0.1779	154.936
3	8475000	8500000	3	8900000	8925000	426.11	0.1869	154.326
3	8475000	8500000	3	8925000	8950000	427.946	0.1671	119.237
3	8475000	8500000	3	8950000	8975000	452.352	0.1183	72.1213
3	8475000	8500000	3	8975000	9000000	484.548	0.089	77.6728
3	8475000	8500000	3	9000000	9025000	482.705	0.1174	72.7401
3	8475000	8500000	3	9025000	9050000	453.474	0.1401	51.7168
3	8475000	8500000	3	9050000	9075000	455.564	0.1105	67.3706
3	8475000	8500000	3	9075000	9100000	471.346	0.1132	65.6143
3	8475000	8500000	3	9100000	9125000	480.809	0.1009	58.1197
3	8475000	8500000	3	9125000	9150000	483.697	0.1047	41.2341
3	8475000	8500000	3	9150000	9175000	490.994	0.1099	49.7599
3	8475000	8500000	3	9175000	9200000	485.046	0.1093	48.5566
3	8475000	8500000	3	9200000	9225000	500.89	0.1047	37.0219
3	8475000	8500000	3	9225000	9250000	477.658	0.1202	48.0526
3	8475000	8500000	3	9250000	9275000	494.826	0.0973	50.1912
3	8475000	8500000	3	9275000	9300000	496.849	0.0677	45.5071
3	8475000	8500000	3	9300000	9325000	492.23	0.0915	47.7978
3	8500000	8525000	3	8525000	8550000	242.242	0.6323	2375.12
3	8500000	8525000	3	8550000	8575000	264.536	0.523	899.422
3	8500000	8525000	3	8575000	8600000	305.948	0.3882	439.607
3	8500000	8525000	3	8600000	8625000	338.692	0.312	315.359
3	8500000	8525000	3	8625000	8650000	346.081	0.3006	257.063
3	8500000	8525000	3	8650000	8675000	375.616	0.2338	257.449
3	8500000	8525000	3	8675000	8700000	368.91	0.2535	212.508
3	8500000	8525000	3	8700000	8725000	388.014	0.2032	167.321
3	8500000	8525000	3	8725000	8750000	392.64	0.2063	161.491
3	8500000	8525000	3	8750000	8775000	376.32	0.2265	163.421
3	8500000	8525000	3	8775000	8800000	389.304	0.1947	195.615
3	8500000	8525000	3	8800000	8825000	418.3	0.1617	196.11
3	8500000	8525000	3	8825000	8850000	405.33	0.1973	196.084
3	8500000	8525000	3	8850000	8875000	398.048	0.1909	214.777
3	8500000	8525000	3	8875000	8900000	408.435	0.1981	184.019
3	8500000	8525000	3	8900000	8925000	399.598	0.2147	224.656
3	8500000	8525000	3	8925000	8950000	408.382	0.1922	175.297
3	8500000	8525000	3	8950000	8975000	429.687	0.1399	140.084
3	8500000	8525000	3	8975000	9000000	457.632	0.1207	109.78
3	8500000	8525000	3	9000000	9025000	458.779	0.1505	140.613
3	8500000	8525000	3	9025000	9050000	435.522	0.119	112.571
3	8500000	8525000	3	9050000	9075000	425.628	0.1633	116.939
3	8500000	8525000	3	9075000	9100000	450.805	0.1109	93.3286
3	8500000	8525000	3	9100000	9125000	450.673	0.1385	61.8142
3	8500000	8525000	3	9125000	9150000	457.789	0.1201	79.555
3	8500000	8525000	3	9150000	9175000	474	0.1158	70.5988
3	8500000	8525000	3	9175000	9200000	465.746	0.1431	68.8916
3	8500000	8525000	3	9200000	9225000	482.219	0.1129	79.7868
3	8500000	8525000	3	9225000	9250000	458.855	0.1341	70.3421
3	8500000	8525000	3	9250000	9275000	478.226	0.098	88.1674
3	8500000	8525000	3	9275000	9300000	483.092	0.0969	54.9212
3	8500000	8525000	3	9300000	9325000	480.5	0.0934	58.3724
3	8525000	8550000	3	8550000	8575000	235.843	0.6569	2720.61
3	8525000	8550000	3	8575000	8600000	277.894	0.4907	672.125
3	8525000	8550000	3	8600000	8625000	296.623	0.4316	452.94
3	8525000	8550000	3	8625000	8650000	315.337	0.378	346.655
3	8525000	8550000	3	8650000	8675000	345.857	0.3	338.427
3	8525000	8550000	3	8675000	8700000	344.466	0.3091	245.799
3	8525000	8550000	3	8700000	8725000	359.812	0.2704	259.981
3	8525000	8550000	3	8725000	8750000	365.811	0.2572	232.482
3	8525000	8550000	3	8750000	8775000	347.237	0.2966	206.685
3	8525000	8550000	3	8775000	8800000	358.115	0.2857	251.881
3	8525000	8550000	3	8800000	8825000	380.131	0.2186	256.258
3	8525000	8550000	3	8825000	8850000	373.987	0.2604	247.649
3	8525000	8550000	3	8850000	8875000	359.725	0.2781	236.686
3	8525000	8550000	3	8875000	8900000	373.902	0.2661	297.007
3	8525000	8550000	3	8900000	8925000	375.976	0.2583	354.611
3	8525000	8550000	3	8925000	8950000	382.486	0.2372	236.859
3	8525000	8550000	3	8950000	8975000	412.293	0.198	149.784
3	8525000	8550000	3	8975000	9000000	432.094	0.1453	125.269
3	8525000	8550000	3	9000000	9025000	437.481	0.1745	110.919
3	8525000	8550000	3	9025000	9050000	428.296	0.1479	112.625
3	8525000	8550000	3	9050000	9075000	404.412	0.1935	147.832
3	8525000	8550000	3	9075000	9100000	433.014	0.1351	106.359
3	8525000	8550000	3	9100000	9125000	431.826	0.1435	98.9444
3	8525000	8550000	3	9125000	9150000	435.228	0.1571	88.8421
3	8525000	8550000	3	9150000	9175000	450.895	0.1572	97.3169
3	8525000	8550000	3	9175000	9200000	449.941	0.158	74.4309
3	8525000	8550000	3	9200000	9225000	461.864	0.1423	72.0135
3	8525000	8550000	3	9225000	9250000	444.952	0.1551	75.9107
3	8525000	8550000	3	9250000	9275000	458.739	0.1187	68.8775
3	8525000	8550000	3	9275000	9300000	466.258	0.1181	75.2622
3	8525000	8550000	3	9300000	9325000	458.791	0.1408	78.6015
3	8550000	8575000	3	8575000	8600000	228.887	0.6516	1494.24
3	8550000	8575000	3	8600000	8625000	267.268	0.5291	760.463
3	8550000	8575000	3	8625000	8650000	279.696	0.494	521.943
3	8550000	8575000	3	8650000	8675000	309.295	0.4114	398.571
3	8550000	8575000	3	8675000	8700000	304.182	0.3831	328.148
3	8550000	8575000	3	8700000	8725000	320.928	0.3612	311.257
3	8550000	8575000	3	8725000	8750000	326.61	0.3347	317.464
3	8550000	8575000	3	8750000	8775000	321.559	0.3481	310.31
3	8550000	8575000	3	8775000	8800000	323.471	0.378	311.282
3	8550000	8575000	3	8800000	8825000	349.674	0.3019	348.291
3	8550000	8575000	3	8825000	8850000	363.078	0.2874	287.665
3	8550000	8575000	3	8850000	8875000	337.34	0.3333	330.413
3	8550000	8575000	3	8875000	8900000	361.683	0.2796	357.861
3	8550000	8575000	3	8900000	8925000	354.127	0.281	402.089
3	8550000	8575000	3	8925000	8950000	358.586	0.285	291.509
3	8550000	8575000	3	8950000	8975000	385.186	0.2305	205.772
3	8550000	8575000	3	8975000	9000000	408.218	0.1862	118.281
3	8550000	8575000	3	9000000	9025000	424.986	0.1481	150.228
3	8550000	8575000	3	9025000	9050000	392.911	0.1969	129.008
3	8550000	8575000	3	9050000	9075000	385.289	0.2514	188.983
3	8550000	8575000	3	9075000	9100000	403.506	0.184	140.294
3	8550000	8575000	3	9100000	9125000	411.695	0.1731	137.18
3	8550000	8575000	3	9125000	9150000	408.071	0.1897	95.3372
3	8550000	8575000	3	9150000	9175000	427.497	0.1642	94.2034
3	8550000	8575000	3	9175000	9200000	423.223	0.1575	92.8266
3	8550000	8575000	3	9200000	9225000	435.611	0.1417	107.194
3	8550000	8575000	3	9225000	9250000	412.274	0.1877	109.044
3	8550000	8575000	3	9250000	9275000	429.254	0.1602	91.118
3	8550000	8575000	3	9275000	9300000	439.645	0.1263	88.292
3	8550000	8575000	3	9300000	9325000	431.805	0.1538	81.6174
3	8575000	8600000	3	8600000	8625000	203.114	0.7448	3029.67
3	8575000	8600000	3	8625000	8650000	226.106	0.6519	1108.48
3	8575000	8600000	3	8650000	8675000	266.907	0.5189	762.574
3	8575000	8600000	3	8675000	8700000	254.115	0.5859	612.427
3	8575000	8600000	3	8700000	8725000	276.264	0.4915	580.202
3	8575000	8600000	3	8725000	8750000	288.181	0.4413	542.556
3	8575000	8600000	3	8750000	8775000	280.219	0.4819	538.244
3	8575000	8600000	3	8775000	8800000	283.336	0.4717	555.817
3	8575000	8600000	3	8800000	8825000	309.06	0.3912	659.545
3	8575000	8600000	3	8825000	8850000	312.254	0.4086	530.695
3	8575000	8600000	3	8850000	8875000	299.097	0.4204	547.634
3	8575000	8600000	3	8875000	8900000	307.458	0.3954	653.427
3	8575000	8600000	3	8900000	8925000	296.456	0.4506	1138.16
3	8575000	8600000	3	8925000	8950000	306.644	0.4035	623.842
3	8575000	8600000	3	8950000	8975000	327.647	0.338	421.098
3	8575000	8600000	3	8975000	9000000	369.361	0.2611	249.732
3	8575000	8600000	3	9000000	9025000	373.038	0.2385	214.705
3	8575000	8600000	3	9025000	9050000	352.1	0.2765	272.999
3	8575000	8600000	3	9050000	9075000	335.237	0.342	416.506
3	8575000	8600000	3	9075000	9100000	344.435	0.3064	263.894
3	8575000	8600000	3	9100000	9125000	369.647	0.2583	175.503
3	8575000	8600000	3	9125000	9150000	365.032	0.2385	156.708
3	8575000	8600000	3	9150000	9175000	369.154	0.2389	136.807
3	8575000	8600000	3	9175000	9200000	369.22	0.2381	165.284
3	8575000	8600000	3	9200000	9225000	380.811	0.251	164.021
3	8575000	8600000	3	9225000	9250000	366.92	0.2744	134.463
3	8575000	8600000	3	9250000	9275000	375.6	0.2361	159.492
3	8575000	8600000	3	9275000	9300000	385.709	0.2067	135.998
3	8575000	8600000	3	9300000	9325000	381.618	0.2382	113.474
3	8600000	8625000	3	8625000	8650000	210.743	0.7286	2648.33
3	8600000	8625000	3	8650000	8675000	258.86	0.5833	1190.57
3	8600000	8625000	3	8675000	8700000	241.587	0.6092	888.603
3	8600000	8625000	3	8700000	8725000	274.828	0.499	760.623
3	8600000	8625000	3	8725000	8750000	277.453	0.4952	713.984
3	8600000	8625000	3	8750000	8775000	267.809	0.5304	675.701
3	8600000	8625000	3	8775000	8800000	274.043	0.5176	722.758
3	8600000	8625000	3	8800000	8825000	305.439	0.3824	715.62
3	8600000	8625000	3	8825000	8850000	309.401	0.3882	557.602
3	8600000	8625000	3	8850000	8875000	307.309	0.4144	700.93
3	8600000	8625000	3	8875000	8900000	304.678	0.4249	758.095
3	8600000	8625000	3	8900000	8925000	298.445	0.4627	942.288
3	8600000	8625000	3	8925000	8950000	299.838	0.4122	507.884
3	8600000	8625000	3	8950000	8975000	334.378	0.3352	356.953
3	8600000	8625000	3	8975000	9000000	374.761	0.2211	223.387
3	8600000	8625000	3	9000000	9025000	375.738	0.2359	207.303
3	8600000	8625000	3	9025000	9050000	355.73	0.2844	254.679
3	8600000	8625000	3	9050000	9075000	329.147	0.3477	372.151
3	8600000	8625000	3	9075000	9100000	348.537	0.283	217.841
3	8600000	8625000	3	9100000	9125000	376.401	0.2303	189.484
3	8600000	8625000	3	9125000	9150000	362.307	0.2772	195.569
3	8600000	8625000	3	9150000	9175000	373.419	0.2802	169.657
3	8600000	8625000	3	9175000	9200000	379.829	0.257	174.543
3	8600000	8625000	3	9200000	9225000	376.891	0.2753	184.37
3	8600000	8625000	3	9225000	9250000	364.452	0.2914	153.079
3	8600000	8625000	3	9250000	9275000	371.916	0.2427	141.659
3	8600000	8625000	3	9275000	9300000	383.148	0.2515	148.277
3	8600000	8625000	3	9300000	9325000	371.496	0.2598	148.465
3	8625000	8650000	3	8650000	8675000	221.617	0.7097	2445.44
3	8625000	8650000	3	8675000	8700000	207.062	0.7412	1091.01
3	8625000	8650000	3	8700000	8725000	276.869	0.5244	866.893
3	8625000	8650000	3	8725000	8750000	278.946	0.5141	776.086
3	8625000	8650000	3	8750000	8775000	267.22	0.5318	740.81
3	8625000	8650000	3	8775000	8800000	277.339	0.499	724.988
3	8625000	8650000	3	8800000	8825000	306.065	0.4148	634.583
3	8625000	8650000	3	8825000	8850000	308.054	0.3922	556.279
3	8625000	8650000	3	8850000	8875000	300.43	0.4216	523.236
3	8625000	8650000	3	8875000	8900000	300.913	0.4361	671.049
3	8625000	8650000	3	8900000	8925000	305.615	0.4259	624.188
3	8625000	8650000	3	8925000	8950000	322.749	0.331	382.234
3	8625000	8650000	3	8950000	8975000	326.646	0.3577	250.467
3	8625000	8650000	3	8975000	9000000	374.713	0.228	180.605
3	8625000	8650000	3	9000000	9025000	378.095	0.1967	150.746
3	8625000	8650000	3	9025000	9050000	360.286	0.2648	174.774
3	8625000	8650000	3	9050000	9075000	338.523	0.3222	242.495
3	8625000	8650000	3	9075000	9100000	359.848	0.2702	150.451
3	8625000	8650000	3	9100000	9125000	372.38	0.2817	172.67
3	8625000	8650000	3	9125000	9150000	367.9	0.274	169.621
3	8625000	8650000	3	9150000	9175000	375.023	0.2532	167.498
3	8625000	8650000	3	9175000	9200000	375.144	0.2303	155.356
3	8625000	8650000	3	9200000	9225000	384.981	0.2336	144.362
3	8625000	8650000	3	9225000	9250000	372.285	0.2747	142.865
3	8625000	8650000	3	9250000	9275000	368.628	0.2374	134.831
3	8625000	8650000	3	9275000	9300000	390.519	0.203	147.217
3	8625000	8650000	3	9300000	9325000	376.57	0.2292	115.758
3	8650000	8675000	3	8675000	8700000	219.151	0.7312	2296.59
3	8650000	8675000	3	8700000	8725000	263.532	0.6207	1288.9
3	8650000	8675000	3	8725000	8750000	265.741	0.5703	922.33
3	8650000	8675000	3	8750000	8775000	263.608	0.5706	945.532
3	8650000	8675000	3	8775000	8800000	277.577	0.5245	814.484
3	8650000	8675000	3	8800000	8825000	305.452	0.443	744.3
3	8650000	8675000	3	8825000	8850000	310.888	0.4039	610.29
3	8650000	8675000	3	8850000	8875000	310.349	0.4073	618.78
3	8650000	8675000	3	8875000	8900000	303.482	0.4246	637.598
3	8650000	8675000	3	8900000	8925000	306.208	0.4383	747.521
3	8650000	8675000	3	8925000	8950000	321.525	0.3865	385.96
3	8650000	8675000	3	8950000	8975000	336.568	0.3235	274.861
3	8650000	8675000	3	8975000	9000000	385.418	0.222	207.989
3	8650000	8675000	3	9000000	9025000	378.687	0.2273	192.576
3	8650000	8675000	3	9025000	9050000	360.438	0.262	232.865
3	8650000	8675000	3	9050000	9075000	345.605	0.3238	255.341
3	8650000	8675000	3	9075000	9100000	374.934	0.2486	188.142
3	8650000	8675000	3	9100000	9125000	391.494	0.2241	153.531
3	8650000	8675000	3	9125000	9150000	378.796	0.2648	183.862
3	8650000	8675000	3	9150000	9175000	388.232	0.2407	142.124
3	8650000	8675000	3	9175000	9200000	393.722	0.1952	143.219
3	8650000	8675000	3	9200000	9225000	393.315	0.2311	165.04
3	8650000	8675000	3	9225000	9250000	386.757	0.2331	186.043
3	8650000	8675000	3	9250000	9275000	387.102	0.2325	142.56
3	8650000	8675000	3	9275000	9300000	396.336	0.2288	135.924
3	8650000	8675000	3	9300000	9325000	392.551	0.2305	128.489
3	8675000	8700000	3	8700000	8725000	223.314	0.6915	2677.58
3	8675000	8700000	3	8725000	8750000	234.953	0.6551	1412.22
3	8675000	8700000	3	8750000	8775000	247.443	0.6038	1133.37
3	8675000	8700000	3	8775000	8800000	256.631	0.5587	869.314
3	8675000	8700000	3	8800000	8825000	290.382	0.4589	739.832
3	8675000	8700000	3	8825000	8850000	293.25	0.4505	593.957
3	8675000	8700000	3	8850000	8875000	295.766	0.46	572.398
3	8675000	8700000	3	8875000	8900000	292.921	0.4448	607.521
3	8675000	8700000	3	8900000	8925000	295.055	0.4617	545.944
3	8675000	8700000	3	8925000	8950000	314.543	0.362	372.854
3	8675000	8700000	3	8950000	8975000	331.903	0.327	267.886
3	8675000	8700000	3	8975000	9000000	380.874	0.2229	203.207
3	8675000	8700000	3	9000000	9025000	366.767	0.235	183.77
3	8675000	8700000	3	9025000	9050000	353.704	0.2743	210.877
3	8675000	8700000	3	9050000	9075000	333.77	0.3413	269.8
3	8675000	8700000	3	9075000	9100000	349.806	0.2487	178.363
3	8675000	8700000	3	9100000	9125000	368.71	0.2174	188.511
3	8675000	8700000	3	9125000	9150000	364.449	0.2697	172.994
3	8675000	8700000	3	9150000	9175000	373.805	0.2368	174.365
3	8675000	8700000	3	9175000	9200000	379.726	0.2349	149.524
3	8675000	8700000	3	9200000	9225000	379.518	0.2569	174.545
3	8675000	8700000	3	9225000	9250000	368.454	0.2387	160.419
3	8675000	8700000	3	9250000	9275000	371.542	0.2396	161.353
3	8675000	8700000	3	9275000	9300000	366.835	0.2331	142.849
3	8675000	8700000	3	9300000	9325000	371.223	0.2421	144.046
3	8700000	8725000	3	8725000	8750000	219.387	0.7246	3003.41
3	8700000	8725000	3	8750000	8775000	237.259	0.6427	1404.3
3	8700000	8725000	3	8775000	8800000	265.039	0.5501	947.77
3	8700000	8725000	3	8800000	8825000	291.431	0.4698	801.612
3	8700000	8725000	3	8825000	8850000	305.313	0.4328	615.31
3	8700000	8725000	3	8850000	8875000	300.797	0.4358	576.252
3	8700000	8725000	3	8875000	8900000	304.317	0.4126	584.069
3	8700000	8725000	3	8900000	8925000	308.661	0.4148	541.494
3	8700000	8725000	3	8925000	8950000	315.112	0.3857	329.794
3	8700000	8725000	3	8950000	8975000	342.373	0.3163	261.021
3	8700000	8725000	3	8975000	9000000	387.884	0.2197	192.775
3	8700000	8725000	3	9000000	9025000	382.38	0.237	173.796
3	8700000	8725000	3	9025000	9050000	355.612	0.2673	192.556
3	8700000	8725000	3	9050000	9075000	342.072	0.3124	254.502
3	8700000	8725000	3	9075000	9100000	373.701	0.23	170.706
3	8700000	8725000	3	9100000	9125000	385.281	0.2249	183.95
3	8700000	8725000	3	9125000	9150000	377.342	0.2369	175.928
3	8700000	8725000	3	9150000	9175000	392.409	0.2154	153.566
3	8700000	8725000	3	9175000	9200000	388.9	0.2265	168.383
3	8700000	8725000	3	9200000	9225000	395.062	0.2063	167.328
3	8700000	8725000	3	9225000	9250000	384.405	0.249	174.021
3	8700000	8725000	3	9250000	9275000	385.76	0.2034	159.14
3	8700000	8725000	3	9275000	9300000	389.093	0.2061	132.086
3	8700000	8725000	3	9300000	9325000	382.371	0.2379	135.351
3	8725000	8750000	3	8750000	8775000	235.241	0.7041	2836.68
3	8725000	8750000	3	8775000	8800000	264.227	0.5781	1247.55
3	8725000	8750000	3	8800000	8825000	301.634	0.4466	844.373
3	8725000	8750000	3	8825000	8850000	310.207	0.4119	664.79
3	8725000	8750000	3	8850000	8875000	310.471	0.3918	590.85
3	8725000	8750000	3	8875000	8900000	312.256	0.4142	613.792
3	8725000	8750000	3	8900000	8925000	307.864	0.4015	578.352
3	8725000	8750000	3	8925000	8950000	324.328	0.3699	360.751
3	8725000	8750000	3	8950000	8975000	341.058	0.3101	254.001
3	8725000	8750000	3	8975000	9000000	388.166	0.1979	207.312
3	8725000	8750000	3	9000000	9025000	372.353	0.2144	160.986
3	8725000	8750000	3	9025000	9050000	364.957	0.2519	199.847
3	8725000	8750000	3	9050000	9075000	342.286	0.3011	243.451
3	8725000	8750000	3	9075000	9100000	367.753	0.23	178.331
3	8725000	8750000	3	9100000	9125000	372.761	0.2495	177.922
3	8725000	8750000	3	9125000	9150000	380.265	0.2136	198.795
3	8725000	8750000	3	9150000	9175000	388.991	0.2286	165.045
3	8725000	8750000	3	9175000	9200000	383.187	0.2101	175.126
3	8725000	8750000	3	9200000	9225000	387.851	0.2371	155.223
3	8725000	8750000	3	9225000	9250000	376.399	0.253	157.66
3	8725000	8750000	3	9250000	9275000	386.104	0.2042	145.647
3	8725000	8750000	3	9275000	9300000	395.841	0.197	131.303
3	8725000	8750000	3	9300000	9325000	386.158	0.2029	138.528
3	8750000	8775000	3	8775000	8800000	228.129	0.6883	2724.94
3	8750000	8775000	3	8800000	8825000	276.077	0.5181	1232.99
3	8750000	8775000	3	8825000	8850000	296.753	0.4689	772.88
3	8750000	8775000	3	8850000	8875000	284.819	0.4671	664.717
3	8750000	8775000	3	8875000	8900000	293.954	0.4515	656.641
3	8750000	8775000	3	8900000	8925000	297.445	0.4745	614.649
3	8750000	8775000	3	8925000	8950000	302.708	0.4167	390.225
3	8750000	8775000	3	8950000	8975000	325.702	0.366	284.908
3	8750000	8775000	3	8975000	9000000	366.91	0.244	215.313
3	8750000	8775000	3	9000000	9025000	370.421	0.2367	188.219
3	8750000	8775000	3	9025000	9050000	347.279	0.2972	214.077
3	8750000	8775000	3	9050000	9075000	327.823	0.3285	272.285
3	8750000	8775000	3	9075000	9100000	356.885	0.2678	186.758
3	8750000	8775000	3	9100000	9125000	363.057	0.2752	177.978
3	8750000	8775000	3	9125000	9150000	361.858	0.2617	187.239
3	8750000	8775000	3	9150000	9175000	378.097	0.225	148.282
3	8750000	8775000	3	9175000	9200000	375.967	0.2448	171.005
3	8750000	8775000	3	9200000	9225000	379.695	0.2534	166.889
3	8750000	8775000	3	9225000	9250000	368.628	0.2781	188.633
3	8750000	8775000	3	9250000	9275000	370.584	0.2465	158.444
3	8750000	8775000	3	9275000	9300000	378.134	0.2368	158.676
3	8750000	8775000	3	9300000	9325000	378.21	0.2388	135.817
3	8775000	8800000	3	8800000	8825000	235.779	0.6457	2462.25
3	8775000	8800000	3	8825000	8850000	281.888	0.5178	1022.27
3	8775000	8800000	3	8850000	8875000	288.973	0.4626	825.058
3	8775000	8800000	3	8875000	8900000	291.299	0.46	757.066
3	8775000	8800000	3	8900000	8925000	295.82	0.4537	671.133
3	8775000	8800000	3	8925000	8950000	307.058	0.3944	435.131
3	8775000	8800000	3	8950000	8975000	334.378	0.3264	276.983
3	8775000	8800000	3	8975000	9000000	366.25	0.2424	220.103
3	8775000	8800000	3	9000000	9025000	374.378	0.2261	194.159
3	8775000	8800000	3	9025000	9050000	347.469	0.29	212.587
3	8775000	8800000	3	9050000	9075000	332.257	0.3573	305.625
3	8775000	8800000	3	9075000	9100000	356.806	0.2523	184.09
3	8775000	8800000	3	9100000	9125000	365.32	0.2741	174.341
3	8775000	8800000	3	9125000	9150000	368.252	0.2579	193.134
3	8775000	8800000	3	9150000	9175000	372.418	0.2552	159.292
3	8775000	8800000	3	9175000	9200000	381.692	0.236	166.33
3	8775000	8800000	3	9200000	9225000	376.599	0.249	159.429
3	8775000	8800000	3	9225000	9250000	360.8	0.2777	181.02
3	8775000	8800000	3	9250000	9275000	378.613	0.248	162.198
3	8775000	8800000	3	9275000	9300000	383.872	0.1954	133.615
3	8775000	8800000	3	9300000	9325000	375.549	0.2265	140.341
3	8800000	8825000	3	8825000	8850000	259.891	0.6239	2830.42
3	8800000	8825000	3	8850000	8875000	275.831	0.532	1199.41
3	8800000	8825000	3	8875000	8900000	279.267	0.5255	965.976
3	8800000	8825000	3	8900000	8925000	298.109	0.4588	875.743
3	8800000	8825000	3	8925000	8950000	312.695	0.4123	468.128
3	8800000	8825000	3	8950000	8975000	334.026	0.3279	334.517
3	8800000	8825000	3	8975000	9000000	374.142	0.2158	222.812
3	8800000	8825000	3	9000000	9025000	383.977	0.2109	223.113
3	8800000	8825000	3	9025000	9050000	352.988	0.2627	289.881
3	8800000	8825000	3	9050000	9075000	337.356	0.3304	320.384
3	8800000	8825000	3	9075000	9100000	372.176	0.2357	237.251
3	8800000	8825000	3	9100000	9125000	378.935	0.2495	226.737
3	8800000	8825000	3	9125000	9150000	373.16	0.262	198.748
3	8800000	8825000	3	9150000	9175000	384.587	0.2215	189.552
3	8800000	8825000	3	9175000	9200000	385.508	0.2462	184.234
3	8800000	8825000	3	9200000	9225000	390.551	0.2265	169.906
3	8800000	8825000	3	9225000	9250000	379.175	0.243	161.833
3	8800000	8825000	3	9250000	9275000	382.194	0.2431	145.673
3	8800000	8825000	3	9275000	9300000	401.305	0.1824	147.487
3	8800000	8825000	3	9300000	9325000	396.383	0.2171	131.982
3	8825000	8850000	3	8850000	8875000	251.714	0.6542	2804.29
3	8825000	8850000	3	8875000	8900000	270.666	0.5597	1227.71
3	8825000	8850000	3	8900000	8925000	300.944	0.4368	927.529
3	8825000	8850000	3	8925000	8950000	316.24	0.4124	526.492
3	8825000	8850000	3	8950000	8975000	333.875	0.3265	379.587
3	8825000	8850000	3	8975000	9000000	367.425	0.2325	244.677
3	8825000	8850000	3	9000000	9025000	386.08	0.2273	216.549
3	8825000	8850000	3	9025000	9050000	365.771	0.2477	270.716
3	8825000	8850000	3	9050000	9075000	339.636	0.3266	360.473
3	8825000	8850000	3	9075000	9100000	377.132	0.2396	238.743
3	8825000	8850000	3	9100000	9125000	381.6	0.2227	206.729
3	8825000	8850000	3	9125000	9150000	373.014	0.2341	211.411
3	8825000	8850000	3	9150000	9175000	392.307	0.2113	204.716
3	8825000	8850000	3	9175000	9200000	395.235	0.2197	165.635
3	8825000	8850000	3	9200000	9225000	395.095	0.2104	157.975
3	8825000	8850000	3	9225000	9250000	388.835	0.1792	172.744
3	8825000	8850000	3	9250000	9275000	387.138	0.2044	142.842
3	8825000	8850000	3	9275000	9300000	391.376	0.1942	131.462
3	8825000	8850000	3	9300000	9325000	398.541	0.2072	137.025
3	8850000	8875000	3	8875000	8900000	232.892	0.6579	2753.34
3	8850000	8875000	3	8900000	8925000	276.298	0.5362	1268.62
3	8850000	8875000	3	8925000	8950000	314.569	0.3962	634.595
3	8850000	8875000	3	8950000	8975000	328.755	0.3398	407.603
3	8850000	8875000	3	8975000	9000000	364.199	0.2743	297.95
3	8850000	8875000	3	9000000	9025000	379.602	0.2371	245.561
3	8850000	8875000	3	9025000	9050000	344.102	0.2813	298.121
3	8850000	8875000	3	9050000	9075000	341.774	0.3321	393.114
3	8850000	8875000	3	9075000	9100000	369.719	0.2477	273.877
3	8850000	8875000	3	9100000	9125000	379.138	0.2326	214.456
3	8850000	8875000	3	9125000	9150000	376.006	0.2434	215.353
3	8850000	8875000	3	9150000	9175000	384.485	0.1957	230.976
3	8850000	8875000	3	9175000	9200000	378.428	0.2194	191.32
3	8850000	8875000	3	9200000	9225000	390.333	0.2065	165.454
3	8850000	8875000	3	9225000	9250000	377.852	0.243	165.992
3	8850000	8875000	3	9250000	9275000	375.271	0.2402	182.375
3	8850000	8875000	3	9275000	9300000	390.134	0.2267	140.606
3	8850000	8875000	3	9300000	9325000	386.195	0.2174	161.672
3	8875000	8900000	3	8900000	8925000	235.884	0.6487	2785.36
3	8875000	8900000	3	8925000	8950000	290.375	0.4355	842.303
3	8875000	8900000	3	8950000	8975000	311.309	0.3462	505.837
3	8875000	8900000	3	8975000	9000000	354.788	0.2419	334.408
3	8875000	8900000	3	9000000	9025000	361.247	0.2733	289.011
3	8875000	8900000	3	9025000	9050000	334.72	0.3118	335.664
3	8875000	8900000	3	9050000	9075000	329.103	0.3548	439.406
3	8875000	8900000	3	9075000	9100000	353.676	0.2711	312.491
3	8875000	8900000	3	9100000	9125000	363.056	0.2441	232.126
3	8875000	8900000	3	9125000	9150000	361.519	0.2382	248.896
3	8875000	8900000	3	9150000	9175000	374.572	0.2344	218.56
3	8875000	8900000	3	9175000	9200000	377.342	0.2308	212.393
3	8875000	8900000	3	9200000	9225000	375.753	0.2133	200.778
3	8875000	8900000	3	9225000	9250000	350.245	0.263	205.367
3	8875000	8900000	3	9250000	9275000	361.412	0.2475	147.68
3	8875000	8900000	3	9275000	9300000	371.768	0.2182	181.489
3	8875000	8900000	3	9300000	9325000	370.495	0.2579	170.036
3	8900000	8925000	3	8925000	8950000	242.838	0.6004	1890.85
3	8900000	8925000	3	8950000	8975000	273.335	0.5281	790.004
3	8900000	8925000	3	8975000	9000000	324.543	0.3958	456.161
3	8900000	8925000	3	9000000	9025000	328.774	0.3607	394.645
3	8900000	8925000	3	9025000	9050000	295.293	0.4691	441.531
3	8900000	8925000	3	9050000	9075000	284.211	0.5043	696.267
3	8900000	8925000	3	9075000	9100000	324.39	0.3439	406.085
3	8900000	8925000	3	9100000	9125000	331.214	0.338	274.447
3	8900000	8925000	3	9125000	9150000	342.898	0.2996	270.17
3	8900000	8925000	3	9150000	9175000	352.109	0.2725	230.285
3	8900000	8925000	3	9175000	9200000	354.448	0.2849	211.3
3	8900000	8925000	3	9200000	9225000	353.218	0.2814	246.517
3	8900000	8925000	3	9225000	9250000	341.84	0.3292	186.374
3	8900000	8925000	3	9250000	9275000	350.279	0.2985	251.185
3	8900000	8925000	3	9275000	9300000	366.299	0.2562	197.821
3	8900000	8925000	3	9300000	9325000	357.154	0.2702	154.073
3	8925000	8950000	3	8950000	8975000	256.245	0.5947	2448.19
3	8925000	8950000	3	8975000	9000000	312.121	0.4159	1036.75
3	8925000	8950000	3	9000000	9025000	307.766	0.4357	851.405
3	8925000	8950000	3	9025000	9050000	305.236	0.4257	892.658
3	8925000	8950000	3	9050000	9075000	267.968	0.574	1338.26
3	8925000	8950000	3	9075000	9100000	312.827	0.3827	652.973
3	8925000	8950000	3	9100000	9125000	327.862	0.3632	506.301
3	8925000	8950000	3	9125000	9150000	331.927	0.3435	422.267
3	8925000	8950000	3	9150000	9175000	341.855	0.2814	335.319
3	8925000	8950000	3	9175000	9200000	346.415	0.281	347.084
3	8925000	8950000	3	9200000	9225000	336.178	0.357	336.393
3	8925000	8950000	3	9225000	9250000	322.714	0.3387	332.706
3	8925000	8950000	3	9250000	9275000	329.539	0.3245	291.699
3	8925000	8950000	3	9275000	9300000	354.907	0.3261	295.884
3	8925000	8950000	3	9300000	9325000	351.507	0.293	231.034
3	8950000	8975000	3	8975000	9000000	265.771	0.5904	2692
3	8950000	8975000	3	9000000	9025000	285.927	0.5	1503.11
3	8950000	8975000	3	9025000	9050000	268.81	0.548	1762.43
3	8950000	8975000	3	9050000	9075000	261.066	0.5817	2205.07
3	8950000	8975000	3	9075000	9100000	292.337	0.4468	857.127
3	8950000	8975000	3	9100000	9125000	309.68	0.4245	575.911
3	8950000	8975000	3	9125000	9150000	306.533	0.3966	491.905
3	8950000	8975000	3	9150000	9175000	316.366	0.3776	449.726
3	8950000	8975000	3	9175000	9200000	322.274	0.3457	391.18
3	8950000	8975000	3	9200000	9225000	323.161	0.3851	368.81
3	8950000	8975000	3	9225000	9250000	306.322	0.4318	426.625
3	8950000	8975000	3	9250000	9275000	319.266	0.3748	393.767
3	8950000	8975000	3	9275000	9300000	319.014	0.3622	318.87
3	8950000	8975000	3	9300000	9325000	332.835	0.3346	293.516
3	8975000	9000000	3	9000000	9025000	280.704	0.5711	3001.3
3	8975000	9000000	3	9025000	9050000	280.041	0.5019	2071.57
3	8975000	9000000	3	9050000	9075000	292.769	0.4962	1663.44
3	8975000	9000000	3	9075000	9100000	328.441	0.3781	709.264
3	8975000	9000000	3	9100000	9125000	340.957	0.3184	484.888
3	8975000	9000000	3	9125000	9150000	327.614	0.3424	412.608
3	8975000	9000000	3	9150000	9175000	359.012	0.3207	348.971
3	8975000	9000000	3	9175000	9200000	367.817	0.2819	312.096
3	8975000	9000000	3	9200000	9225000	356.398	0.2915	331.237
3	8975000	9000000	3	9225000	9250000	333.91	0.3333	352.447
3	8975000	9000000	3	9250000	9275000	345.154	0.315	316.192
3	8975000	9000000	3	9275000	9300000	340.15	0.3184	285.65
3	8975000	9000000	3	9300000	9325000	367.106	0.2819	233.032
3	9000000	9025000	3	9025000	9050000	254.592	0.6314	3827
3	9000000	9025000	3	9050000	9075000	280.322	0.5539	1495.92
3	9000000	9025000	3	9075000	9100000	317.477	0.3913	661.477
3	9000000	9025000	3	9100000	9125000	343.265	0.287	458.457
3	9000000	9025000	3	9125000	9150000	341.299	0.3064	368.793
3	9000000	9025000	3	9150000	9175000	344.906	0.31	359.928
3	9000000	9025000	3	9175000	9200000	363.209	0.256	291.135
3	9000000	9025000	3	9200000	9225000	346.968	0.3188	260.176
3	9000000	9025000	3	9225000	9250000	342.534	0.3215	324.649
3	9000000	9025000	3	9250000	9275000	357.383	0.2568	298.691
3	9000000	9025000	3	9275000	9300000	356.955	0.2803	265.66
3	9000000	9025000	3	9300000	9325000	357.257	0.3002	253.262
3	9025000	9050000	3	9050000	9075000	246.376	0.6356	2588.56
3	9025000	9050000	3	9075000	9100000	293.584	0.4464	752.377
3	9025000	9050000	3	9100000	9125000	314.768	0.4277	510.413
3	9025000	9050000	3	9125000	9150000	307.556	0.4038	407.585
3	9025000	9050000	3	9150000	9175000	329.308	0.3401	362.209
3	9025000	9050000	3	9175000	9200000	334.745	0.347	319.693
3	9025000	9050000	3	9200000	9225000	322.692	0.3614	337.919
3	9025000	9050000	3	9225000	9250000	304.132	0.4225	387.97
3	9025000	9050000	3	9250000	9275000	331.645	0.3346	343.894
3	9025000	9050000	3	9275000	9300000	340.634	0.3168	268.972
3	9025000	9050000	3	9300000	9325000	340.921	0.3225	260.619
3	9050000	9075000	3	9075000	9100000	248.886	0.5878	1728.43
3	9050000	9075000	3	9100000	9125000	274.998	0.4909	846.621
3	9050000	9075000	3	9125000	9150000	285.967	0.5018	670.351
3	9050000	9075000	3	9150000	9175000	296.459	0.442	626.163
3	9050000	9075000	3	9175000	9200000	308.622	0.3777	501.96
3	9050000	9075000	3	9200000	9225000	310.441	0.3919	517.47
3	9050000	9075000	3	9225000	9250000	285.819	0.5009	573.95
3	9050000	9075000	3	9250000	9275000	310.696	0.4211	524.885
3	9050000	9075000	3	9275000	9300000	308.876	0.4121	449.383
3	9050000	9075000	3	9300000	9325000	315.314	0.3955	373.455
3	9075000	9100000	3	9100000	9125000	238.636	0.6549	2721.88
3	9075000	9100000	3	9125000	9150000	256.167	0.5913	1295.84
3	9075000	9100000	3	9150000	9175000	281.395	0.5077	1046.45
3	9075000	9100000	3	9175000	9200000	276.297	0.5312	820.441
3	9075000	9100000	3	9200000	9225000	279.86	0.5342	819.034
3	9075000	9100000	3	9225000	9250000	255.37	0.5869	994.989
3	9075000	9100000	3	9250000	9275000	272.557	0.5471	728.749
3	9075000	9100000	3	9275000	9300000	280.574	0.5104	592.677
3	9075000	9100000	3	9300000	9325000	296.545	0.452	547.782
3	9100000	9125000	3	9125000	9150000	253.752	0.6087	2936.36
3	9100000	9125000	3	9150000	9175000	270.698	0.5677	1401.79
3	9100000	9125000	3	9175000	9200000	282.674	0.501	1010.85
3	9100000	9125000	3	9200000	9225000	287.749	0.5053	943.422
3	9100000	9125000	3	9225000	9250000	276.944	0.5269	943.383
3	9100000	9125000	3	9250000	9275000	289.025	0.4707	641.901
3	9100000	9125000	3	9275000	9300000	302.595	0.4279	542.344
3	9100000	9125000	3	9300000	9325000	306.623	0.407	489.156
3	9125000	9150000	3	9150000	9175000	239.742	0.6474	2641.46
3	9125000	9150000	3	9175000	9200000	271.15	0.5443	1277.11
3	9125000	9150000	3	9200000	9225000	283.789	0.5177	1027.07
3	9125000	9150000	3	9225000	9250000	272.37	0.5465	912.857
3	9125000	9150000	3	9250000	9275000	283.588	0.4805	643.655
3	9125000	9150000	3	9275000	9300000	307.717	0.4242	553.184
3	9125000	9150000	3	9300000	9325000	301.539	0.4512	517.504
3	9150000	9175000	3	9175000	9200000	240.748	0.6772	2553.75
3	9150000	9175000	3	9200000	9225000	267.371	0.5762	1346.71
3	9150000	9175000	3	9225000	9250000	261.759	0.5984	1070.21
3	9150000	9175000	3	9250000	9275000	287.629	0.5	716.164
3	9150000	9175000	3	9275000	9300000	310.555	0.4183	574.568
3	9150000	9175000	3	9300000	9325000	301.325	0.4334	488.977
3	9175000	9200000	3	9200000	9225000	250.061	0.6527	2835.81
3	9175000	9200000	3	9225000	9250000	256.602	0.587	1386.87
3	9175000	9200000	3	9250000	9275000	284.042	0.5087	788.292
3	9175000	9200000	3	9275000	9300000	299.446	0.4545	614.256
3	9175000	9200000	3	9300000	9325000	300.615	0.4311	540.365
3	9200000	9225000	3	9225000	9250000	227.869	0.7103	2817.44
3	9200000	9225000	3	9250000	9275000	270.852	0.5798	988.043
3	9200000	9225000	3	9275000	9300000	292.567	0.4614	764.499
3	9200000	9225000	3	9300000	9325000	298.214	0.4588	645.519
3	9225000	9250000	3	9250000	9275000	230.638	0.6731	1996.36
3	9225000	9250000	3	9275000	9300000	266.99	0.5588	1090.63
3	9225000	9250000	3	9300000	9325000	279.836	0.5182	810.529
3	9250000	9275000	3	9275000	9300000	235.276	0.6854	3045.29
3	9250000	9275000	3	9300000	9325000	250.687	0.6461	1335.29
3	9275000	9300000	3	9300000	9325000	235.897	0.695	2412.51

## Sheet: FigS2C
chr1	x1	x2	chr2	y1	y2	FISH.Avg.Dist	FISH.Contact.Freq	bulkHiC.Contact.Freq
6	49375000	49400000	6	49400000	49425000	250.113	0.5497	2761.56
6	49375000	49400000	6	49450000	49475000	293.707	0.3496	596.378
6	49375000	49400000	6	49475000	49500000	300.937	0.3484	455.328
6	49375000	49400000	6	49500000	49525000	302.089	0.3181	411.238
6	49375000	49400000	6	49525000	49550000	321.068	0.2623	232.075
6	49375000	49400000	6	49550000	49575000	341.764	0.2725	180.169
6	49375000	49400000	6	49575000	49600000	346.184	0.2435	169.063
6	49375000	49400000	6	49600000	49625000	362.19	0.1967	135.28
6	49375000	49400000	6	49625000	49650000	376.392	0.1935	137.374
6	49375000	49400000	6	49650000	49675000	380.729	0.2159	111.388
6	49375000	49400000	6	49675000	49700000	375.452	0.1905	110.117
6	49375000	49400000	6	49700000	49725000	371.431	0.1877	99.4647
6	49375000	49400000	6	49725000	49750000	377.755	0.1777	99.9679
6	49375000	49400000	6	49750000	49775000	387.158	0.1716	86.7697
6	49375000	49400000	6	49775000	49800000	378.466	0.1557	101.455
6	49375000	49400000	6	49800000	49825000	369.717	0.1828	105.439
6	49375000	49400000	6	49825000	49850000	379.82	0.1641	98.3208
6	49375000	49400000	6	49850000	49875000	384.719	0.1671	97.8392
6	49375000	49400000	6	49875000	49900000	379.825	0.1453	80.4843
6	49375000	49400000	6	49900000	49925000	387.056	0.1494	111.463
6	49375000	49400000	6	49925000	49950000	384.571	0.1671	102.478
6	49375000	49400000	6	49950000	49975000	389.542	0.1418	111.345
6	49375000	49400000	6	49975000	50000000	403.707	0.1155	92.3288
6	49375000	49400000	6	50000000	50025000	396.72	0.1425	93.148
6	49375000	49400000	6	50025000	50050000	401.898	0.1366	85.304
6	49375000	49400000	6	50050000	50075000	415.47	0.1102	101.444
6	49375000	49400000	6	50075000	50100000	405.974	0.1191	94.376
6	49375000	49400000	6	50100000	50125000	404.475	0.156	134.442
6	49375000	49400000	6	50125000	50150000	421.065	0.1181	137.75
6	49375000	49400000	6	50150000	50175000	423.092	0.1111	148.689
6	49375000	49400000	6	50175000	50200000	412.419	0.0888	154.297
6	49375000	49400000	6	50200000	50225000	404.452	0.1031	119.982
6	49375000	49400000	6	50225000	50250000	401.229	0.1247	110.232
6	49375000	49400000	6	50250000	50275000	398.275	0.1196	105.71
6	49375000	49400000	6	50275000	50300000	405.914	0.1172	136.21
6	49375000	49400000	6	50300000	50325000	415.231	0.1181	131.639
6	49375000	49400000	6	50325000	50350000	434.652	0.1163	86.1238
6	49375000	49400000	6	50350000	50375000	446.479	0.0929	92.695
6	49375000	49400000	6	50375000	50400000	440.131	0.1212	95.3917
6	49375000	49400000	6	50400000	50425000	451.219	0.08	94.0558
6	49375000	49400000	6	50425000	50450000	450.808	0.0954	92.6155
6	49375000	49400000	6	50450000	50475000	445.619	0.1151	89.7018
6	49375000	49400000	6	50475000	50500000	449.533	0.0923	84.7046
6	49375000	49400000	6	50500000	50525000	425.329	0.1044	107.522
6	49375000	49400000	6	50525000	50550000	413.928	0.1003	141.118
6	49375000	49400000	6	50550000	50575000	415.67	0.1326	120.655
6	49375000	49400000	6	50575000	50600000	457.951	0.0871	93.8873
6	49375000	49400000	6	50625000	50650000	506.689	0.0662	49.1527
6	49375000	49400000	6	50650000	50675000	534.688	0.0382	39.1401
6	49375000	49400000	6	50675000	50700000	543.357	0.0354	29.4322
6	49375000	49400000	6	50700000	50725000	549.044	0.0574	36.7885
6	49375000	49400000	6	50725000	50750000	542.207	0.0637	26.5965
6	49375000	49400000	6	50750000	50775000	530.718	0.0521	25.6634
6	49375000	49400000	6	50775000	50800000	560.967	0.0285	36.4446
6	49375000	49400000	6	50800000	50825000	560.604	0.0419	28.7597
6	49375000	49400000	6	50825000	50850000	550.181	0.0424	37.9038
6	49375000	49400000	6	50850000	50875000	550.182	0.0541	34.3726
6	49375000	49400000	6	50875000	50900000	573.888	0.0456	27.8566
6	49375000	49400000	6	50900000	50925000	554.17	0.0427	30.3276
6	49400000	49425000	6	49450000	49475000	278.905	0.399	1001.77
6	49400000	49425000	6	49475000	49500000	283.562	0.4158	726.942
6	49400000	49425000	6	49500000	49525000	284.198	0.368	504.948
6	49400000	49425000	6	49525000	49550000	326.166	0.266	271.538
6	49400000	49425000	6	49550000	49575000	329.787	0.235	214.751
6	49400000	49425000	6	49575000	49600000	344.145	0.2171	217.899
6	49400000	49425000	6	49600000	49625000	350.924	0.2123	199.86
6	49400000	49425000	6	49625000	49650000	361.813	0.187	203.101
6	49400000	49425000	6	49650000	49675000	360.061	0.2065	157.163
6	49400000	49425000	6	49675000	49700000	359.952	0.1917	133.164
6	49400000	49425000	6	49700000	49725000	370.524	0.1902	120.7
6	49400000	49425000	6	49725000	49750000	371.678	0.2157	128.125
6	49400000	49425000	6	49750000	49775000	383.221	0.1903	131.506
6	49400000	49425000	6	49775000	49800000	363.66	0.2016	143.154
6	49400000	49425000	6	49800000	49825000	357.473	0.1934	140.055
6	49400000	49425000	6	49825000	49850000	370.852	0.1615	129.077
6	49400000	49425000	6	49850000	49875000	370.74	0.1951	112.96
6	49400000	49425000	6	49875000	49900000	373.661	0.1595	114.719
6	49400000	49425000	6	49900000	49925000	376.036	0.1488	132.49
6	49400000	49425000	6	49925000	49950000	384.721	0.1504	120.63
6	49400000	49425000	6	49950000	49975000	390.202	0.1658	135.144
6	49400000	49425000	6	49975000	50000000	399.959	0.1468	116.878
6	49400000	49425000	6	50000000	50025000	393.71	0.1346	113.518
6	49400000	49425000	6	50025000	50050000	409.16	0.1425	113.823
6	49400000	49425000	6	50050000	50075000	420.18	0.1012	127.662
6	49400000	49425000	6	50075000	50100000	407.437	0.1168	145.665
6	49400000	49425000	6	50100000	50125000	402.149	0.1259	167.919
6	49400000	49425000	6	50125000	50150000	426.604	0.1095	156.619
6	49400000	49425000	6	50150000	50175000	417.49	0.1101	174.035
6	49400000	49425000	6	50175000	50200000	403.786	0.1187	157.748
6	49400000	49425000	6	50200000	50225000	408.667	0.1161	147.106
6	49400000	49425000	6	50225000	50250000	412.433	0.1061	150.268
6	49400000	49425000	6	50250000	50275000	403.442	0.1181	143.657
6	49400000	49425000	6	50275000	50300000	413.602	0.1259	136.044
6	49400000	49425000	6	50300000	50325000	422.731	0.1085	121.468
6	49400000	49425000	6	50325000	50350000	435.004	0.0972	116.165
6	49400000	49425000	6	50350000	50375000	445.335	0.0976	95.8046
6	49400000	49425000	6	50375000	50400000	435.82	0.1157	97.5411
6	49400000	49425000	6	50400000	50425000	437.856	0.098	118.858
6	49400000	49425000	6	50425000	50450000	445.663	0.1093	88.3518
6	49400000	49425000	6	50450000	50475000	435.285	0.125	117.654
6	49400000	49425000	6	50475000	50500000	452.047	0.0936	93.0928
6	49400000	49425000	6	50500000	50525000	430.897	0.1198	116.293
6	49400000	49425000	6	50525000	50550000	423.475	0.1169	135.547
6	49400000	49425000	6	50550000	50575000	438.227	0.1319	125.721
6	49400000	49425000	6	50575000	50600000	477.289	0.0737	104.454
6	49400000	49425000	6	50625000	50650000	526.629	0.0587	48.9735
6	49400000	49425000	6	50650000	50675000	554.338	0.0525	50.2367
6	49400000	49425000	6	50675000	50700000	552.132	0.0359	47.3508
6	49400000	49425000	6	50700000	50725000	561.057	0.0448	53.9639
6	49400000	49425000	6	50725000	50750000	561.42	0.0531	39.7229
6	49400000	49425000	6	50750000	50775000	541.333	0.0337	30.6531
6	49400000	49425000	6	50775000	50800000	569.527	0.0363	38.0696
6	49400000	49425000	6	50800000	50825000	564.835	0.0437	38.032
6	49400000	49425000	6	50825000	50850000	571.704	0.0315	45.3256
6	49400000	49425000	6	50850000	50875000	563.718	0.0365	36.5201
6	49400000	49425000	6	50875000	50900000	586.147	0.0302	39.1186
6	49400000	49425000	6	50900000	50925000	564.721	0.0255	25.4061
6	49450000	49475000	6	49475000	49500000	189.489	0.7153	3289.66
6	49450000	49475000	6	49500000	49525000	243.65	0.5074	993.992
6	49450000	49475000	6	49525000	49550000	281.069	0.3646	470.484
6	49450000	49475000	6	49550000	49575000	294.887	0.3282	389.272
6	49450000	49475000	6	49575000	49600000	294.529	0.3171	343.554
6	49450000	49475000	6	49600000	49625000	312.844	0.2821	282.899
6	49450000	49475000	6	49625000	49650000	333.86	0.2364	282.951
6	49450000	49475000	6	49650000	49675000	324.324	0.2991	244.569
6	49450000	49475000	6	49675000	49700000	326.719	0.2792	241.206
6	49450000	49475000	6	49700000	49725000	337.92	0.2568	236.755
6	49450000	49475000	6	49725000	49750000	326.708	0.2505	226.622
6	49450000	49475000	6	49750000	49775000	348.068	0.2267	215.143
6	49450000	49475000	6	49775000	49800000	336.301	0.2575	214.66
6	49450000	49475000	6	49800000	49825000	327.187	0.2518	212.316
6	49450000	49475000	6	49825000	49850000	351.39	0.2145	201.261
6	49450000	49475000	6	49850000	49875000	348.35	0.2293	199.422
6	49450000	49475000	6	49875000	49900000	341.448	0.2378	205.036
6	49450000	49475000	6	49900000	49925000	346.009	0.2286	259.743
6	49450000	49475000	6	49925000	49950000	348.264	0.222	238.149
6	49450000	49475000	6	49950000	49975000	347.834	0.2274	210.184
6	49450000	49475000	6	49975000	50000000	364.398	0.1865	187.837
6	49450000	49475000	6	50000000	50025000	347.743	0.2233	206.273
6	49450000	49475000	6	50025000	50050000	360.258	0.2063	180.894
6	49450000	49475000	6	50050000	50075000	377.457	0.1667	199.732
6	49450000	49475000	6	50075000	50100000	371.479	0.1702	222.667
6	49450000	49475000	6	50100000	50125000	383.519	0.1723	177.784
6	49450000	49475000	6	50125000	50150000	388.49	0.1655	167.264
6	49450000	49475000	6	50150000	50175000	385.838	0.1551	167.222
6	49450000	49475000	6	50175000	50200000	376.408	0.1873	185.302
6	49450000	49475000	6	50200000	50225000	369.643	0.1629	212.25
6	49450000	49475000	6	50225000	50250000	366.523	0.1837	221.201
6	49450000	49475000	6	50250000	50275000	365.477	0.1854	168.464
6	49450000	49475000	6	50275000	50300000	382.115	0.1466	186.093
6	49450000	49475000	6	50300000	50325000	394.19	0.1596	144.922
6	49450000	49475000	6	50325000	50350000	392.381	0.1288	151.503
6	49450000	49475000	6	50350000	50375000	423.492	0.1186	132.728
6	49450000	49475000	6	50375000	50400000	413.92	0.1224	129.033
6	49450000	49475000	6	50400000	50425000	419.708	0.1263	107.951
6	49450000	49475000	6	50425000	50450000	426.586	0.1021	120.574
6	49450000	49475000	6	50450000	50475000	411.257	0.1351	137.669
6	49450000	49475000	6	50475000	50500000	420.6	0.1506	138.73
6	49450000	49475000	6	50500000	50525000	400.998	0.1268	142.185
6	49450000	49475000	6	50525000	50550000	392.817	0.1685	154.158
6	49450000	49475000	6	50550000	50575000	385.735	0.1759	144.779
6	49450000	49475000	6	50575000	50600000	436.236	0.1078	106.291
6	49450000	49475000	6	50625000	50650000	479.406	0.0837	56.701
6	49450000	49475000	6	50650000	50675000	508.987	0.0663	64.6978
6	49450000	49475000	6	50675000	50700000	524.4	0.0395	50.42
6	49450000	49475000	6	50700000	50725000	523.892	0.0582	50.6342
6	49450000	49475000	6	50725000	50750000	535.956	0.0468	47.2294
6	49450000	49475000	6	50750000	50775000	524.493	0.0441	49.2633
6	49450000	49475000	6	50775000	50800000	529.096	0.0436	47.2102
6	49450000	49475000	6	50800000	50825000	534.748	0.042	39.8424
6	49450000	49475000	6	50825000	50850000	535.29	0.0637	51.1062
6	49450000	49475000	6	50850000	50875000	520.244	0.0543	52.1056
6	49450000	49475000	6	50875000	50900000	536.965	0.048	62.0415
6	49450000	49475000	6	50900000	50925000	526.398	0.0526	49.3597
6	49475000	49500000	6	49500000	49525000	222.384	0.5782	1989.61
6	49475000	49500000	6	49525000	49550000	263.55	0.4226	666.388
6	49475000	49500000	6	49550000	49575000	282.564	0.3659	503.618
6	49475000	49500000	6	49575000	49600000	285.331	0.3576	406.126
6	49475000	49500000	6	49600000	49625000	298.32	0.33	343.236
6	49475000	49500000	6	49625000	49650000	312.535	0.2922	306.04
6	49475000	49500000	6	49650000	49675000	314.891	0.2783	322.184
6	49475000	49500000	6	49675000	49700000	308.893	0.2829	322.032
6	49475000	49500000	6	49700000	49725000	318.852	0.2853	265.925
6	49475000	49500000	6	49725000	49750000	315.055	0.2723	271.665
6	49475000	49500000	6	49750000	49775000	316.375	0.2921	268.221
6	49475000	49500000	6	49775000	49800000	322.757	0.2782	266.539
6	49475000	49500000	6	49800000	49825000	303.547	0.3173	269.487
6	49475000	49500000	6	49825000	49850000	335.322	0.2233	280.322
6	49475000	49500000	6	49850000	49875000	331.13	0.2694	270.408
6	49475000	49500000	6	49875000	49900000	327.988	0.2516	254.288
6	49475000	49500000	6	49900000	49925000	321.935	0.2632	290.899
6	49475000	49500000	6	49925000	49950000	333.609	0.2484	285.835
6	49475000	49500000	6	49950000	49975000	339.042	0.2207	258.222
6	49475000	49500000	6	49975000	50000000	354.96	0.2291	288.75
6	49475000	49500000	6	50000000	50025000	346.568	0.2208	235.76
6	49475000	49500000	6	50025000	50050000	346.643	0.2289	237.344
6	49475000	49500000	6	50050000	50075000	360.549	0.2078	236.487
6	49475000	49500000	6	50075000	50100000	353.946	0.1793	265.532
6	49475000	49500000	6	50100000	50125000	371.65	0.1646	288.127
6	49475000	49500000	6	50125000	50150000	379.129	0.144	205.034
6	49475000	49500000	6	50150000	50175000	384.72	0.1416	195.924
6	49475000	49500000	6	50175000	50200000	362.18	0.1667	239.163
6	49475000	49500000	6	50200000	50225000	346.293	0.2154	278.739
6	49475000	49500000	6	50225000	50250000	350.965	0.1976	230.305
6	49475000	49500000	6	50250000	50275000	347.154	0.2202	230.509
6	49475000	49500000	6	50275000	50300000	361.622	0.1772	287.99
6	49475000	49500000	6	50300000	50325000	388.767	0.1588	182.858
6	49475000	49500000	6	50325000	50350000	398.244	0.141	110.075
6	49475000	49500000	6	50350000	50375000	420.322	0.1182	148.649
6	49475000	49500000	6	50375000	50400000	416.996	0.1237	140.556
6	49475000	49500000	6	50400000	50425000	416.729	0.1314	126.594
6	49475000	49500000	6	50425000	50450000	422.464	0.1144	130.146
6	49475000	49500000	6	50450000	50475000	414.227	0.1274	139.572
6	49475000	49500000	6	50475000	50500000	426.535	0.1203	174.783
6	49475000	49500000	6	50500000	50525000	389.797	0.1343	160.694
6	49475000	49500000	6	50525000	50550000	383.981	0.1722	208.91
6	49475000	49500000	6	50550000	50575000	392.122	0.1688	173.764
6	49475000	49500000	6	50575000	50600000	433.621	0.0888	137.18
6	49475000	49500000	6	50625000	50650000	472.576	0.068	75.4799
6	49475000	49500000	6	50650000	50675000	504.288	0.0618	63.3492
6	49475000	49500000	6	50675000	50700000	509.89	0.0369	40.4191
6	49475000	49500000	6	50700000	50725000	518.999	0.0486	35.2848
6	49475000	49500000	6	50725000	50750000	523.511	0.0582	53.5698
6	49475000	49500000	6	50750000	50775000	519.012	0.0497	65.3077
6	49475000	49500000	6	50775000	50800000	539.149	0.0437	59.9228
6	49475000	49500000	6	50800000	50825000	529.816	0.0474	55.1684
6	49475000	49500000	6	50825000	50850000	516.913	0.0564	46.1559
6	49475000	49500000	6	50850000	50875000	527.607	0.0579	52.0648
6	49475000	49500000	6	50875000	50900000	525.976	0.0561	44.2956
6	49475000	49500000	6	50900000	50925000	537.334	0.0437	43.0726
6	49500000	49525000	6	49525000	49550000	212.616	0.6117	1650.22
6	49500000	49525000	6	49550000	49575000	237.74	0.457	801.487
6	49500000	49525000	6	49575000	49600000	260.16	0.3971	632.095
6	49500000	49525000	6	49600000	49625000	270.5	0.3813	476.481
6	49500000	49525000	6	49625000	49650000	279.532	0.354	478.667
6	49500000	49525000	6	49650000	49675000	281.817	0.3914	419.518
6	49500000	49525000	6	49675000	49700000	285.083	0.3612	393.785
6	49500000	49525000	6	49700000	49725000	289.01	0.3348	373.068
6	49500000	49525000	6	49725000	49750000	290.339	0.3527	384.882
6	49500000	49525000	6	49750000	49775000	300.729	0.3218	392.663
6	49500000	49525000	6	49775000	49800000	301.803	0.324	364.804
6	49500000	49525000	6	49800000	49825000	289.971	0.3392	390.793
6	49500000	49525000	6	49825000	49850000	306.388	0.322	373.753
6	49500000	49525000	6	49850000	49875000	316.431	0.3	340.84
6	49500000	49525000	6	49875000	49900000	311.302	0.2877	330.215
6	49500000	49525000	6	49900000	49925000	303.549	0.302	524.163
6	49500000	49525000	6	49925000	49950000	307.07	0.2917	460.246
6	49500000	49525000	6	49950000	49975000	316.737	0.2707	381.956
6	49500000	49525000	6	49975000	50000000	327.271	0.2554	337.322
6	49500000	49525000	6	50000000	50025000	318.266	0.2559	340.315
6	49500000	49525000	6	50025000	50050000	331.927	0.2489	348.413
6	49500000	49525000	6	50050000	50075000	333.979	0.2391	316.716
6	49500000	49525000	6	50075000	50100000	338.266	0.2517	468.831
6	49500000	49525000	6	50100000	50125000	336.759	0.245	485.884
6	49500000	49525000	6	50125000	50150000	360.071	0.1841	373.781
6	49500000	49525000	6	50150000	50175000	349.875	0.2148	349.618
6	49500000	49525000	6	50175000	50200000	351.122	0.212	456.521
6	49500000	49525000	6	50200000	50225000	333.325	0.2442	400.613
6	49500000	49525000	6	50225000	50250000	329.615	0.2627	422.444
6	49500000	49525000	6	50250000	50275000	326.985	0.2593	399.714
6	49500000	49525000	6	50275000	50300000	339.049	0.251	587.871
6	49500000	49525000	6	50300000	50325000	354.431	0.222	410.945
6	49500000	49525000	6	50325000	50350000	369.852	0.17	200.758
6	49500000	49525000	6	50350000	50375000	393.171	0.1566	198.843
6	49500000	49525000	6	50375000	50400000	391.216	0.139	176.312
6	49500000	49525000	6	50400000	50425000	396.476	0.1571	175.058
6	49500000	49525000	6	50425000	50450000	399.151	0.1552	165.966
6	49500000	49525000	6	50450000	50475000	389.402	0.1747	202.245
6	49500000	49525000	6	50475000	50500000	383.782	0.2113	247.006
6	49500000	49525000	6	50500000	50525000	366.527	0.216	281.781
6	49500000	49525000	6	50525000	50550000	355.719	0.2328	372.925
6	49500000	49525000	6	50550000	50575000	364.933	0.2162	269.386
6	49500000	49525000	6	50575000	50600000	414.811	0.1489	187.773
6	49500000	49525000	6	50625000	50650000	448.896	0.0911	90.6577
6	49500000	49525000	6	50650000	50675000	483.113	0.0588	77.3024
6	49500000	49525000	6	50675000	50700000	498.168	0.0545	73.9827
6	49500000	49525000	6	50700000	50725000	505.074	0.0571	64.3355
6	49500000	49525000	6	50725000	50750000	511.764	0.044	46.1874
6	49500000	49525000	6	50750000	50775000	513.053	0.0381	54.4419
6	49500000	49525000	6	50775000	50800000	518.153	0.0462	65.2164
6	49500000	49525000	6	50800000	50825000	508.716	0.0534	45.7137
6	49500000	49525000	6	50825000	50850000	506.883	0.054	56.2811
6	49500000	49525000	6	50850000	50875000	505.094	0.0667	50.956
6	49500000	49525000	6	50875000	50900000	512.126	0.048	59.8956
6	49500000	49525000	6	50900000	50925000	513.036	0.0382	46.4902
6	49525000	49550000	6	49550000	49575000	201.923	0.699	2579.34
6	49525000	49550000	6	49575000	49600000	223.093	0.5775	1233.15
6	49525000	49550000	6	49600000	49625000	247.21	0.5021	784.449
6	49525000	49550000	6	49625000	49650000	266.709	0.4008	660.181
6	49525000	49550000	6	49650000	49675000	269.068	0.416	571.228
6	49525000	49550000	6	49675000	49700000	274.665	0.3925	507.24
6	49525000	49550000	6	49700000	49725000	268.235	0.4005	523.472
6	49525000	49550000	6	49725000	49750000	268.474	0.4103	519.201
6	49525000	49550000	6	49750000	49775000	273.072	0.4088	481.015
6	49525000	49550000	6	49775000	49800000	283.3	0.3882	472.968
6	49525000	49550000	6	49800000	49825000	273.578	0.4077	539.222
6	49525000	49550000	6	49825000	49850000	283.584	0.4025	452.712
6	49525000	49550000	6	49850000	49875000	286.507	0.3864	425.355
6	49525000	49550000	6	49875000	49900000	290.453	0.3538	385.375
6	49525000	49550000	6	49900000	49925000	284.179	0.377	561.82
6	49525000	49550000	6	49925000	49950000	286.107	0.3771	481.17
6	49525000	49550000	6	49950000	49975000	293.246	0.3794	388.877
6	49525000	49550000	6	49975000	50000000	308.948	0.3153	396.486
6	49525000	49550000	6	50000000	50025000	303.229	0.3213	336.157
6	49525000	49550000	6	50025000	50050000	310.635	0.2866	351.607
6	49525000	49550000	6	50050000	50075000	315.9	0.2978	406.547
6	49525000	49550000	6	50075000	50100000	311.624	0.2775	445.95
6	49525000	49550000	6	50100000	50125000	319.123	0.3039	535.129
6	49525000	49550000	6	50125000	50150000	354.284	0.1753	348.954
6	49525000	49550000	6	50150000	50175000	345.195	0.1884	320.815
6	49525000	49550000	6	50175000	50200000	326.923	0.2613	383.375
6	49525000	49550000	6	50200000	50225000	317.535	0.2603	361.307
6	49525000	49550000	6	50225000	50250000	313.411	0.272	358.09
6	49525000	49550000	6	50250000	50275000	317.474	0.2898	337.292
6	49525000	49550000	6	50275000	50300000	320.812	0.3012	433.019
6	49525000	49550000	6	50300000	50325000	346.084	0.216	262.106
6	49525000	49550000	6	50325000	50350000	365.818	0.1894	206.254
6	49525000	49550000	6	50350000	50375000	384.906	0.1969	174.837
6	49525000	49550000	6	50375000	50400000	379.769	0.1486	140.008
6	49525000	49550000	6	50400000	50425000	388.48	0.1547	136.983
6	49525000	49550000	6	50425000	50450000	392.347	0.1774	171.292
6	49525000	49550000	6	50450000	50475000	385.022	0.1779	158.972
6	49525000	49550000	6	50475000	50500000	375.795	0.1931	173.409
6	49525000	49550000	6	50500000	50525000	355.541	0.2044	223.25
6	49525000	49550000	6	50525000	50550000	350.802	0.2383	377.649
6	49525000	49550000	6	50550000	50575000	349.968	0.2403	223.686
6	49525000	49550000	6	50575000	50600000	395.995	0.1523	145.036
6	49525000	49550000	6	50625000	50650000	458.816	0.0875	71.9182
6	49525000	49550000	6	50650000	50675000	484.419	0.0857	55.9116
6	49525000	49550000	6	50675000	50700000	501.739	0.0651	52.5717
6	49525000	49550000	6	50700000	50725000	503.376	0.07	64.2746
6	49525000	49550000	6	50725000	50750000	495.2	0.0788	67.1879
6	49525000	49550000	6	50750000	50775000	498.662	0.0734	62.7394
6	49525000	49550000	6	50775000	50800000	512.667	0.0514	49.0601
6	49525000	49550000	6	50800000	50825000	505.993	0.0598	44.2066
6	49525000	49550000	6	50825000	50850000	509.008	0.0837	49.0234
6	49525000	49550000	6	50850000	50875000	498.05	0.0819	34.1209
6	49525000	49550000	6	50875000	50900000	512.63	0.058	58.6425
6	49525000	49550000	6	50900000	50925000	498.543	0.0729	45.837
6	49550000	49575000	6	49575000	49600000	210.208	0.6389	2677.58
6	49550000	49575000	6	49600000	49625000	230.241	0.5762	1175.7
6	49550000	49575000	6	49625000	49650000	251.139	0.4798	841.797
6	49550000	49575000	6	49650000	49675000	265.433	0.4622	667.59
6	49550000	49575000	6	49675000	49700000	262.497	0.4314	601.702
6	49550000	49575000	6	49700000	49725000	266.341	0.4138	546.495
6	49550000	49575000	6	49725000	49750000	268.119	0.3908	471.571
6	49550000	49575000	6	49750000	49775000	281.65	0.3991	525.427
6	49550000	49575000	6	49775000	49800000	279.796	0.3876	481.712
6	49550000	49575000	6	49800000	49825000	274.554	0.3831	485.908
6	49550000	49575000	6	49825000	49850000	283.064	0.3784	446.705
6	49550000	49575000	6	49850000	49875000	285.895	0.3844	394.802
6	49550000	49575000	6	49875000	49900000	290.447	0.3333	444.772
6	49550000	49575000	6	49900000	49925000	290.63	0.374	531.97
6	49550000	49575000	6	49925000	49950000	294.978	0.3307	418.48
6	49550000	49575000	6	49950000	49975000	305.116	0.3191	359.106
6	49550000	49575000	6	49975000	50000000	334.846	0.2679	329.31
6	49550000	49575000	6	50000000	50025000	313.203	0.2974	366.825
6	49550000	49575000	6	50025000	50050000	322.817	0.2881	327.88
6	49550000	49575000	6	50050000	50075000	341.383	0.257	355.701
6	49550000	49575000	6	50075000	50100000	339.133	0.2608	408.087
6	49550000	49575000	6	50100000	50125000	344.865	0.2472	328.006
6	49550000	49575000	6	50125000	50150000	371.834	0.1628	252.713
6	49550000	49575000	6	50150000	50175000	373.525	0.156	238.016
6	49550000	49575000	6	50175000	50200000	353.312	0.1875	265.59
6	49550000	49575000	6	50200000	50225000	345.385	0.259	315.086
6	49550000	49575000	6	50225000	50250000	334.657	0.2511	299.274
6	49550000	49575000	6	50250000	50275000	333.402	0.254	259.799
6	49550000	49575000	6	50275000	50300000	332.096	0.2583	324.975
6	49550000	49575000	6	50300000	50325000	360.238	0.2004	212.045
6	49550000	49575000	6	50325000	50350000	376.173	0.1602	132.874
6	49550000	49575000	6	50350000	50375000	397.697	0.1626	142.804
6	49550000	49575000	6	50375000	50400000	390.605	0.1422	135.307
6	49550000	49575000	6	50400000	50425000	407.534	0.131	122.506
6	49550000	49575000	6	50425000	50450000	416.138	0.1351	122.226
6	49550000	49575000	6	50450000	50475000	408.303	0.1606	135.937
6	49550000	49575000	6	50475000	50500000	397.647	0.1481	166.179
6	49550000	49575000	6	50500000	50525000	383.692	0.1828	197.238
6	49550000	49575000	6	50525000	50550000	359.851	0.2511	212.912
6	49550000	49575000	6	50550000	50575000	370.512	0.1734	182.461
6	49550000	49575000	6	50575000	50600000	416.352	0.1419	126.911
6	49550000	49575000	6	50625000	50650000	455.627	0.0943	73.822
6	49550000	49575000	6	50650000	50675000	487.585	0.0577	84.8881
6	49550000	49575000	6	50675000	50700000	498.054	0.0576	51.3842
6	49550000	49575000	6	50700000	50725000	497.877	0.0792	65.467
6	49550000	49575000	6	50725000	50750000	510.127	0.0572	57.5847
6	49550000	49575000	6	50750000	50775000	501.62	0.0811	61.0153
6	49550000	49575000	6	50775000	50800000	510.893	0.0596	54.0459
6	49550000	49575000	6	50800000	50825000	513.644	0.0398	55.4444
6	49550000	49575000	6	50825000	50850000	505.541	0.062	48.6049
6	49550000	49575000	6	50850000	50875000	500.654	0.059	51.3462
6	49550000	49575000	6	50875000	50900000	507.157	0.0815	59.3562
6	49550000	49575000	6	50900000	50925000	519.384	0.0411	57.3138
6	49575000	49600000	6	49600000	49625000	202.258	0.6674	2618.42
6	49575000	49600000	6	49625000	49650000	242.857	0.4919	1115.95
6	49575000	49600000	6	49650000	49675000	247.189	0.4802	777.592
6	49575000	49600000	6	49675000	49700000	255.803	0.4398	650.949
6	49575000	49600000	6	49700000	49725000	267.307	0.4093	575.721
6	49575000	49600000	6	49725000	49750000	263.642	0.4191	507.858
6	49575000	49600000	6	49750000	49775000	282.862	0.3764	504.702
6	49575000	49600000	6	49775000	49800000	274.102	0.3969	456.575
6	49575000	49600000	6	49800000	49825000	277.298	0.3777	470.51
6	49575000	49600000	6	49825000	49850000	296.168	0.3413	434.124
6	49575000	49600000	6	49850000	49875000	284.03	0.3774	394.907
6	49575000	49600000	6	49875000	49900000	293.365	0.3551	343.886
6	49575000	49600000	6	49900000	49925000	289.089	0.3507	442.765
6	49575000	49600000	6	49925000	49950000	300.537	0.2975	396.812
6	49575000	49600000	6	49950000	49975000	303.69	0.315	348.242
6	49575000	49600000	6	49975000	50000000	322.398	0.2644	341.232
6	49575000	49600000	6	50000000	50025000	305.058	0.2946	309.601
6	49575000	49600000	6	50025000	50050000	316.315	0.2779	329.694
6	49575000	49600000	6	50050000	50075000	326.733	0.2378	328.768
6	49575000	49600000	6	50075000	50100000	325.406	0.2431	353.698
6	49575000	49600000	6	50100000	50125000	345.953	0.2351	282.754
6	49575000	49600000	6	50125000	50150000	367.827	0.156	223.199
6	49575000	49600000	6	50150000	50175000	362.063	0.1804	246.033
6	49575000	49600000	6	50175000	50200000	354.744	0.199	238.553
6	49575000	49600000	6	50200000	50225000	337.9	0.2039	290.38
6	49575000	49600000	6	50225000	50250000	328.022	0.2441	261.586
6	49575000	49600000	6	50250000	50275000	337.121	0.2265	240.975
6	49575000	49600000	6	50275000	50300000	332.809	0.2422	234.02
6	49575000	49600000	6	50300000	50325000	363.977	0.1851	177.37
6	49575000	49600000	6	50325000	50350000	379.546	0.1267	122.854
6	49575000	49600000	6	50350000	50375000	388.217	0.1359	124.636
6	49575000	49600000	6	50375000	50400000	385.652	0.1264	104.958
6	49575000	49600000	6	50400000	50425000	389.022	0.1529	114.804
6	49575000	49600000	6	50425000	50450000	400.17	0.1269	131.188
6	49575000	49600000	6	50450000	50475000	393.674	0.1121	122.613
6	49575000	49600000	6	50475000	50500000	391.138	0.1531	153.463
6	49575000	49600000	6	50500000	50525000	368.683	0.1907	147.941
6	49575000	49600000	6	50525000	50550000	367.108	0.1845	201.942
6	49575000	49600000	6	50550000	50575000	366.634	0.169	177.511
6	49575000	49600000	6	50575000	50600000	404.95	0.1418	135.687
6	49575000	49600000	6	50625000	50650000	450.877	0.1242	108.01
6	49575000	49600000	6	50650000	50675000	481.95	0.1034	82.4973
6	49575000	49600000	6	50675000	50700000	502.829	0.0798	61.4934
6	49575000	49600000	6	50700000	50725000	494.52	0.0761	69.8719
6	49575000	49600000	6	50725000	50750000	490.154	0.0894	49.1592
6	49575000	49600000	6	50750000	50775000	496.022	0.0856	52.6155
6	49575000	49600000	6	50775000	50800000	498.548	0.0992	54.8686
6	49575000	49600000	6	50800000	50825000	500.039	0.067	50.5152
6	49575000	49600000	6	50825000	50850000	496.336	0.0831	55.671
6	49575000	49600000	6	50850000	50875000	490.011	0.0729	63.7494
6	49575000	49600000	6	50875000	50900000	498.653	0.0736	41.5994
6	49575000	49600000	6	50900000	50925000	502.513	0.072	50.3062
6	49600000	49625000	6	49625000	49650000	216.884	0.619	1823.35
6	49600000	49625000	6	49650000	49675000	243.114	0.4944	990.202
6	49600000	49625000	6	49675000	49700000	252.353	0.4936	723.679
6	49600000	49625000	6	49700000	49725000	265.406	0.4561	604.053
6	49600000	49625000	6	49725000	49750000	263.497	0.4437	566.718
6	49600000	49625000	6	49750000	49775000	272.141	0.3967	460.531
6	49600000	49625000	6	49775000	49800000	278.974	0.3986	422.429
6	49600000	49625000	6	49800000	49825000	281.786	0.3382	464.614
6	49600000	49625000	6	49825000	49850000	284.908	0.3341	379.3
6	49600000	49625000	6	49850000	49875000	294.746	0.3452	373.691
6	49600000	49625000	6	49875000	49900000	310.474	0.2857	345.128
6	49600000	49625000	6	49900000	49925000	298.329	0.3362	402.624
6	49600000	49625000	6	49925000	49950000	298.793	0.3006	370.056
6	49600000	49625000	6	49950000	49975000	317.983	0.2803	324.806
6	49600000	49625000	6	49975000	50000000	322.953	0.2573	295.505
6	49600000	49625000	6	50000000	50025000	317.54	0.2802	312.004
6	49600000	49625000	6	50025000	50050000	333.508	0.2258	296.036
6	49600000	49625000	6	50050000	50075000	343.419	0.2438	294.074
6	49600000	49625000	6	50075000	50100000	331.149	0.2657	302.182
6	49600000	49625000	6	50100000	50125000	352.896	0.2308	258.785
6	49600000	49625000	6	50125000	50150000	364.03	0.1729	230.019
6	49600000	49625000	6	50150000	50175000	372.576	0.196	201.535
6	49600000	49625000	6	50175000	50200000	352.276	0.1984	239.216
6	49600000	49625000	6	50200000	50225000	350.938	0.2061	253.645
6	49600000	49625000	6	50225000	50250000	339.194	0.2406	208.213
6	49600000	49625000	6	50250000	50275000	341.671	0.2256	219.085
6	49600000	49625000	6	50275000	50300000	342.5	0.2245	221.745
6	49600000	49625000	6	50300000	50325000	363.881	0.1789	153.262
6	49600000	49625000	6	50325000	50350000	378.694	0.1592	139.45
6	49600000	49625000	6	50350000	50375000	388.558	0.1645	104.203
6	49600000	49625000	6	50375000	50400000	402.521	0.1443	111.754
6	49600000	49625000	6	50400000	50425000	400.178	0.1377	122.559
6	49600000	49625000	6	50425000	50450000	405.841	0.1079	94.7581
6	49600000	49625000	6	50450000	50475000	402.841	0.0953	128.622
6	49600000	49625000	6	50475000	50500000	399.051	0.1436	132.381
6	49600000	49625000	6	50500000	50525000	374.074	0.1779	149.191
6	49600000	49625000	6	50525000	50550000	379.807	0.1897	150.66
6	49600000	49625000	6	50550000	50575000	372.561	0.1769	160.024
6	49600000	49625000	6	50575000	50600000	412.432	0.1592	125.43
6	49600000	49625000	6	50625000	50650000	456.508	0.0941	81.8547
6	49600000	49625000	6	50650000	50675000	491.798	0.0872	66.5043
6	49600000	49625000	6	50675000	50700000	512.751	0.0842	56.4621
6	49600000	49625000	6	50700000	50725000	503.619	0.0685	54.1549
6	49600000	49625000	6	50725000	50750000	503.656	0.0939	46.6489
6	49600000	49625000	6	50750000	50775000	504.522	0.0625	66.0664
6	49600000	49625000	6	50775000	50800000	505.106	0.0776	62.7804
6	49600000	49625000	6	50800000	50825000	520.854	0.0691	42.0358
6	49600000	49625000	6	50825000	50850000	498.429	0.0714	57.0304
6	49600000	49625000	6	50850000	50875000	506.273	0.0824	54.0384
6	49600000	49625000	6	50875000	50900000	511.757	0.089	50.6269
6	49600000	49625000	6	50900000	50925000	514.868	0.0634	58.4782
6	49625000	49650000	6	49650000	49675000	231.33	0.5616	2924.34
6	49625000	49650000	6	49675000	49700000	237.007	0.5636	1247.86
6	49625000	49650000	6	49700000	49725000	252.453	0.4512	824.964
6	49625000	49650000	6	49725000	49750000	253.332	0.4702	698.509
6	49625000	49650000	6	49750000	49775000	282.289	0.3849	575.309
6	49625000	49650000	6	49775000	49800000	290.603	0.3466	548.209
6	49625000	49650000	6	49800000	49825000	284.446	0.3785	476.899
6	49625000	49650000	6	49825000	49850000	282.165	0.3771	436.521
6	49625000	49650000	6	49850000	49875000	300.596	0.3498	416.788
6	49625000	49650000	6	49875000	49900000	313.466	0.3214	328.805
6	49625000	49650000	6	49900000	49925000	301.433	0.3407	439.728
6	49625000	49650000	6	49925000	49950000	304.916	0.3132	361.735
6	49625000	49650000	6	49950000	49975000	326.991	0.2576	326.221
6	49625000	49650000	6	49975000	50000000	331.361	0.2584	321.143
6	49625000	49650000	6	50000000	50025000	329.905	0.2737	316.163
6	49625000	49650000	6	50025000	50050000	338.696	0.2474	286.529
6	49625000	49650000	6	50050000	50075000	337.852	0.2385	321.367
6	49625000	49650000	6	50075000	50100000	339.741	0.2527	320.981
6	49625000	49650000	6	50100000	50125000	357.155	0.1737	265.61
6	49625000	49650000	6	50125000	50150000	385.307	0.125	192.117
6	49625000	49650000	6	50150000	50175000	380.105	0.1709	173.548
6	49625000	49650000	6	50175000	50200000	366.844	0.1814	184.164
6	49625000	49650000	6	50200000	50225000	345.459	0.2145	235.259
6	49625000	49650000	6	50225000	50250000	345.861	0.2241	222.597
6	49625000	49650000	6	50250000	50275000	352.799	0.2086	200.356
6	49625000	49650000	6	50275000	50300000	353.762	0.232	173.298
6	49625000	49650000	6	50300000	50325000	379.98	0.1623	139.851
6	49625000	49650000	6	50325000	50350000	396.098	0.1469	111.675
6	49625000	49650000	6	50350000	50375000	404.33	0.144	131.646
6	49625000	49650000	6	50375000	50400000	409.837	0.1057	122.439
6	49625000	49650000	6	50400000	50425000	410.409	0.1124	89.7344
6	49625000	49650000	6	50425000	50450000	429.864	0.0935	102.348
6	49625000	49650000	6	50450000	50475000	418.143	0.1224	93.34
6	49625000	49650000	6	50475000	50500000	412.824	0.1146	111.728
6	49625000	49650000	6	50500000	50525000	387.262	0.1667	125.624
6	49625000	49650000	6	50525000	50550000	379.701	0.1715	135.632
6	49625000	49650000	6	50550000	50575000	381.639	0.1744	113.434
6	49625000	49650000	6	50575000	50600000	423.818	0.1241	103.696
6	49625000	49650000	6	50625000	50650000	471.816	0.0941	72.6315
6	49625000	49650000	6	50650000	50675000	490.18	0.0847	66.4247
6	49625000	49650000	6	50675000	50700000	514.263	0.085	70.0923
6	49625000	49650000	6	50700000	50725000	507.945	0.0744	55.8016
6	49625000	49650000	6	50725000	50750000	510.028	0.082	65.738
6	49625000	49650000	6	50750000	50775000	514.562	0.0645	58.5035
6	49625000	49650000	6	50775000	50800000	509.068	0.0571	53.4676
6	49625000	49650000	6	50800000	50825000	521	0.054	55.8999
6	49625000	49650000	6	50825000	50850000	513.525	0.0718	51.6165
6	49625000	49650000	6	50850000	50875000	514.293	0.0817	48.0096
6	49625000	49650000	6	50875000	50900000	513.923	0.0625	47.3393
6	49625000	49650000	6	50900000	50925000	522.377	0.0749	54.007
6	49650000	49675000	6	49675000	49700000	211.115	0.6272	2492
6	49650000	49675000	6	49700000	49725000	244.214	0.5172	1209.12
6	49650000	49675000	6	49725000	49750000	262.999	0.4383	911.95
6	49650000	49675000	6	49750000	49775000	278.721	0.4223	691.653
6	49650000	49675000	6	49775000	49800000	284.332	0.4136	571.626
6	49650000	49675000	6	49800000	49825000	282.631	0.3846	525.756
6	49650000	49675000	6	49825000	49850000	303.394	0.3348	454.986
6	49650000	49675000	6	49850000	49875000	306.454	0.3135	439.693
6	49650000	49675000	6	49875000	49900000	315.627	0.2821	436.842
6	49650000	49675000	6	49900000	49925000	301.365	0.3139	391.602
6	49650000	49675000	6	49925000	49950000	304.89	0.2938	390.126
6	49650000	49675000	6	49950000	49975000	318.004	0.2748	304.992
6	49650000	49675000	6	49975000	50000000	330.199	0.2512	339.798
6	49650000	49675000	6	50000000	50025000	320.682	0.2671	328.937
6	49650000	49675000	6	50025000	50050000	332.224	0.2752	305.702
6	49650000	49675000	6	50050000	50075000	337.456	0.2378	298.142
6	49650000	49675000	6	50075000	50100000	335.764	0.2251	307.673
6	49650000	49675000	6	50100000	50125000	352.881	0.2017	221.157
6	49650000	49675000	6	50125000	50150000	388.829	0.1271	179.417
6	49650000	49675000	6	50150000	50175000	375.313	0.1658	174.523
6	49650000	49675000	6	50175000	50200000	369.678	0.1816	176.752
6	49650000	49675000	6	50200000	50225000	349.651	0.2151	197.139
6	49650000	49675000	6	50225000	50250000	341.975	0.2319	215.751
6	49650000	49675000	6	50250000	50275000	340.604	0.23	178.775
6	49650000	49675000	6	50275000	50300000	342.928	0.2172	189.795
6	49650000	49675000	6	50300000	50325000	374.001	0.1841	128.977
6	49650000	49675000	6	50325000	50350000	381.673	0.1383	106.928
6	49650000	49675000	6	50350000	50375000	404.564	0.1491	104.718
6	49650000	49675000	6	50375000	50400000	398.626	0.1399	95.5585
6	49650000	49675000	6	50400000	50425000	403.804	0.1164	94.6091
6	49650000	49675000	6	50425000	50450000	416.492	0.1258	94.2158
6	49650000	49675000	6	50450000	50475000	410.078	0.1311	93.9786
6	49650000	49675000	6	50475000	50500000	403.491	0.1443	128.27
6	49650000	49675000	6	50500000	50525000	386.326	0.1735	110.989
6	49650000	49675000	6	50525000	50550000	376.529	0.1777	136.59
6	49650000	49675000	6	50550000	50575000	380.489	0.1812	122.172
6	49650000	49675000	6	50575000	50600000	422.252	0.1201	85.176
6	49650000	49675000	6	50625000	50650000	465.642	0.0883	65.4032
6	49650000	49675000	6	50650000	50675000	488.181	0.0954	60.9078
6	49650000	49675000	6	50675000	50700000	505.368	0.0734	54.1773
6	49650000	49675000	6	50700000	50725000	500.672	0.0775	52.3414
6	49650000	49675000	6	50725000	50750000	508.309	0.0716	70.1164
6	49650000	49675000	6	50750000	50775000	506.888	0.0604	69.5964
6	49650000	49675000	6	50775000	50800000	514.585	0.0535	48.802
6	49650000	49675000	6	50800000	50825000	510.755	0.0689	37.9096
6	49650000	49675000	6	50825000	50850000	496.852	0.0902	44.9557
6	49650000	49675000	6	50850000	50875000	490.721	0.0902	60.1654
6	49650000	49675000	6	50875000	50900000	499.948	0.0877	50.3546
6	49650000	49675000	6	50900000	50925000	507.744	0.0665	51.0239
6	49675000	49700000	6	49700000	49725000	205.297	0.6764	2746.4
6	49675000	49700000	6	49725000	49750000	223.706	0.5722	1250.55
6	49675000	49700000	6	49750000	49775000	252.31	0.4888	894.315
6	49675000	49700000	6	49775000	49800000	257.577	0.4512	678.58
6	49675000	49700000	6	49800000	49825000	260.23	0.4661	542.54
6	49675000	49700000	6	49825000	49850000	280.05	0.3968	453.405
6	49675000	49700000	6	49850000	49875000	283.335	0.3836	436.374
6	49675000	49700000	6	49875000	49900000	290.983	0.371	416.58
6	49675000	49700000	6	49900000	49925000	281.205	0.3573	409.888
6	49675000	49700000	6	49925000	49950000	288.729	0.3508	403.775
6	49675000	49700000	6	49950000	49975000	311.595	0.2729	342.853
6	49675000	49700000	6	49975000	50000000	320.484	0.2906	308.173
6	49675000	49700000	6	50000000	50025000	313.363	0.2712	335.477
6	49675000	49700000	6	50025000	50050000	325.75	0.2672	300.876
6	49675000	49700000	6	50050000	50075000	332.795	0.2636	299.766
6	49675000	49700000	6	50075000	50100000	329.053	0.2645	318.85
6	49675000	49700000	6	50100000	50125000	353.709	0.2055	238.8
6	49675000	49700000	6	50125000	50150000	377.089	0.1435	184.153
6	49675000	49700000	6	50150000	50175000	366.684	0.1634	175.167
6	49675000	49700000	6	50175000	50200000	351.524	0.2297	168.892
6	49675000	49700000	6	50200000	50225000	342.103	0.218	205.819
6	49675000	49700000	6	50225000	50250000	336.583	0.2274	211.866
6	49675000	49700000	6	50250000	50275000	338.023	0.2346	198.303
6	49675000	49700000	6	50275000	50300000	339.064	0.2347	178.561
6	49675000	49700000	6	50300000	50325000	363.337	0.1838	121.812
6	49675000	49700000	6	50325000	50350000	385.372	0.1267	98.4269
6	49675000	49700000	6	50350000	50375000	403.233	0.1271	106.237
6	49675000	49700000	6	50375000	50400000	401.449	0.1099	96.4697
6	49675000	49700000	6	50400000	50425000	398.873	0.0926	107.025
6	49675000	49700000	6	50425000	50450000	411.489	0.1027	82.3376
6	49675000	49700000	6	50450000	50475000	406.582	0.127	99.6892
6	49675000	49700000	6	50475000	50500000	404.483	0.1415	128.305
6	49675000	49700000	6	50500000	50525000	387.549	0.1695	125.233
6	49675000	49700000	6	50525000	50550000	366.711	0.2108	136.918
6	49675000	49700000	6	50550000	50575000	373.318	0.1557	114.133
6	49675000	49700000	6	50575000	50600000	431.336	0.1225	88.148
6	49675000	49700000	6	50625000	50650000	461.677	0.0953	82.7153
6	49675000	49700000	6	50650000	50675000	487.795	0.0667	64.2633
6	49675000	49700000	6	50675000	50700000	493.46	0.0704	54.8903
6	49675000	49700000	6	50700000	50725000	502.458	0.0811	53.4435
6	49675000	49700000	6	50725000	50750000	504.055	0.0461	61.6052
6	49675000	49700000	6	50750000	50775000	491.727	0.0827	47.4709
6	49675000	49700000	6	50775000	50800000	510.788	0.0644	53.6793
6	49675000	49700000	6	50800000	50825000	507.837	0.0687	35.2035
6	49675000	49700000	6	50825000	50850000	506.981	0.0976	50.7
6	49675000	49700000	6	50850000	50875000	505.049	0.0791	67.1368
6	49675000	49700000	6	50875000	50900000	507.816	0.0696	60.8794
6	49675000	49700000	6	50900000	50925000	507.764	0.0534	56.1233
6	49700000	49725000	6	49725000	49750000	214.369	0.6378	2566.68
6	49700000	49725000	6	49750000	49775000	237.573	0.564	1198.38
6	49700000	49725000	6	49775000	49800000	243.091	0.5298	864.983
6	49700000	49725000	6	49800000	49825000	251.251	0.494	617.076
6	49700000	49725000	6	49825000	49850000	275.897	0.3958	518.838
6	49700000	49725000	6	49850000	49875000	276.627	0.4083	505.572
6	49700000	49725000	6	49875000	49900000	273.894	0.4137	428.255
6	49700000	49725000	6	49900000	49925000	276.113	0.3813	519.394
6	49700000	49725000	6	49925000	49950000	281.487	0.3283	425.416
6	49700000	49725000	6	49950000	49975000	305.249	0.3079	356.145
6	49700000	49725000	6	49975000	50000000	314.543	0.262	328.195
6	49700000	49725000	6	50000000	50025000	307.098	0.3071	320.524
6	49700000	49725000	6	50025000	50050000	322.895	0.2577	319.615
6	49700000	49725000	6	50050000	50075000	320.156	0.2723	337.519
6	49700000	49725000	6	50075000	50100000	329.728	0.2757	295.789
6	49700000	49725000	6	50100000	50125000	338.894	0.2063	256.664
6	49700000	49725000	6	50125000	50150000	375.25	0.1551	169.345
6	49700000	49725000	6	50150000	50175000	367.699	0.1594	192.162
6	49700000	49725000	6	50175000	50200000	354.077	0.1989	205.445
6	49700000	49725000	6	50200000	50225000	341.425	0.2124	213.973
6	49700000	49725000	6	50225000	50250000	332.545	0.2182	226.017
6	49700000	49725000	6	50250000	50275000	339.84	0.2466	217.941
6	49700000	49725000	6	50275000	50300000	338.32	0.2362	204.217
6	49700000	49725000	6	50300000	50325000	364.597	0.2075	157.771
6	49700000	49725000	6	50325000	50350000	384.579	0.1378	86.2595
6	49700000	49725000	6	50350000	50375000	405.726	0.1422	123.388
6	49700000	49725000	6	50375000	50400000	396.43	0.1347	86.3108
6	49700000	49725000	6	50400000	50425000	400.245	0.1609	107.941
6	49700000	49725000	6	50425000	50450000	404.362	0.139	117.943
6	49700000	49725000	6	50450000	50475000	407.191	0.1489	114.37
6	49700000	49725000	6	50475000	50500000	405.675	0.1579	123.621
6	49700000	49725000	6	50500000	50525000	384.423	0.1933	159.268
6	49700000	49725000	6	50525000	50550000	369.519	0.1792	164.952
6	49700000	49725000	6	50550000	50575000	379.492	0.1793	109.187
6	49700000	49725000	6	50575000	50600000	428.543	0.1082	103.236
6	49700000	49725000	6	50625000	50650000	457.884	0.0847	65.2411
6	49700000	49725000	6	50650000	50675000	480.199	0.0951	77.7568
6	49700000	49725000	6	50675000	50700000	492.015	0.0787	54.9438
6	49700000	49725000	6	50700000	50725000	494.357	0.0824	46.8369
6	49700000	49725000	6	50725000	50750000	497.57	0.0794	51.356
6	49700000	49725000	6	50750000	50775000	493.703	0.0879	68.8595
6	49700000	49725000	6	50775000	50800000	508.359	0.0683	50.2657
6	49700000	49725000	6	50800000	50825000	501.026	0.0643	44.8536
6	49700000	49725000	6	50825000	50850000	498.672	0.0749	47.1371
6	49700000	49725000	6	50850000	50875000	491.222	0.0692	61.0166
6	49700000	49725000	6	50875000	50900000	503.498	0.0798	40.3963
6	49700000	49725000	6	50900000	50925000	501.748	0.0645	53.3628
6	49725000	49750000	6	49750000	49775000	201.597	0.6758	2889.32
6	49725000	49750000	6	49775000	49800000	232.414	0.5687	1230.97
6	49725000	49750000	6	49800000	49825000	244.782	0.5148	825.182
6	49725000	49750000	6	49825000	49850000	260.019	0.4141	656.143
6	49725000	49750000	6	49850000	49875000	267.434	0.4437	541.039
6	49725000	49750000	6	49875000	49900000	280.955	0.3705	495.915
6	49725000	49750000	6	49900000	49925000	278.879	0.383	529.631
6	49725000	49750000	6	49925000	49950000	281.557	0.3724	426.706
6	49725000	49750000	6	49950000	49975000	298.548	0.3381	351.053
6	49725000	49750000	6	49975000	50000000	310.736	0.3462	359.7
6	49725000	49750000	6	50000000	50025000	297.963	0.3284	304.598
6	49725000	49750000	6	50025000	50050000	310.034	0.3021	304.406
6	49725000	49750000	6	50050000	50075000	326.199	0.2668	297.272
6	49725000	49750000	6	50075000	50100000	331.195	0.2815	334.484
6	49725000	49750000	6	50100000	50125000	358.053	0.2068	223.001
6	49725000	49750000	6	50125000	50150000	372.875	0.1563	183.652
6	49725000	49750000	6	50150000	50175000	375.233	0.1447	170.799
6	49725000	49750000	6	50175000	50200000	359.125	0.1981	200.569
6	49725000	49750000	6	50200000	50225000	342.202	0.2084	213.513
6	49725000	49750000	6	50225000	50250000	339.045	0.2322	227.851
6	49725000	49750000	6	50250000	50275000	338.947	0.2604	209.512
6	49725000	49750000	6	50275000	50300000	337.264	0.266	196.225
6	49725000	49750000	6	50300000	50325000	355.639	0.1942	125.203
6	49725000	49750000	6	50325000	50350000	384.159	0.1573	106.158
6	49725000	49750000	6	50350000	50375000	399.948	0.1591	112.231
6	49725000	49750000	6	50375000	50400000	396.549	0.135	81.8919
6	49725000	49750000	6	50400000	50425000	400.87	0.1475	83.0101
6	49725000	49750000	6	50425000	50450000	408.785	0.141	86.4575
6	49725000	49750000	6	50450000	50475000	400.332	0.1492	104.261
6	49725000	49750000	6	50475000	50500000	396.604	0.1456	125.291
6	49725000	49750000	6	50500000	50525000	374.588	0.1812	139.258
6	49725000	49750000	6	50525000	50550000	367.731	0.1862	137.828
6	49725000	49750000	6	50550000	50575000	374.433	0.1689	107.479
6	49725000	49750000	6	50575000	50600000	426.028	0.1333	81.3394
6	49725000	49750000	6	50625000	50650000	462.41	0.0851	66.612
6	49725000	49750000	6	50650000	50675000	488.662	0.0741	77.9067
6	49725000	49750000	6	50675000	50700000	499.4	0.0699	70.5667
6	49725000	49750000	6	50700000	50725000	508.616	0.0698	57.5347
6	49725000	49750000	6	50725000	50750000	508.233	0.0671	62.0146
6	49725000	49750000	6	50750000	50775000	505.457	0.0455	60.9688
6	49725000	49750000	6	50775000	50800000	510.864	0.0511	55.5165
6	49725000	49750000	6	50800000	50825000	520.644	0.0507	57.2451
6	49725000	49750000	6	50825000	50850000	513.908	0.0798	56.9543
6	49725000	49750000	6	50850000	50875000	500.93	0.0688	56.7363
6	49725000	49750000	6	50875000	50900000	505.894	0.0827	52.5291
6	49725000	49750000	6	50900000	50925000	506.067	0.0563	51.8528
6	49750000	49775000	6	49775000	49800000	214.024	0.6454	2214.4
6	49750000	49775000	6	49800000	49825000	227.668	0.5734	1041.37
6	49750000	49775000	6	49825000	49850000	257.442	0.4459	755.38
6	49750000	49775000	6	49850000	49875000	275.873	0.4345	601.738
6	49750000	49775000	6	49875000	49900000	284.128	0.4201	528.544
6	49750000	49775000	6	49900000	49925000	272.447	0.409	517.831
6	49750000	49775000	6	49925000	49950000	280.613	0.33	432.175
6	49750000	49775000	6	49950000	49975000	303.137	0.2965	362.47
6	49750000	49775000	6	49975000	50000000	326.553	0.2955	369.097
6	49750000	49775000	6	50000000	50025000	311.376	0.3226	327.781
6	49750000	49775000	6	50025000	50050000	318.289	0.2795	344.809
6	49750000	49775000	6	50050000	50075000	324.588	0.291	294.61
6	49750000	49775000	6	50075000	50100000	330.492	0.2573	298.168
6	49750000	49775000	6	50100000	50125000	353.387	0.2291	231.484
6	49750000	49775000	6	50125000	50150000	377.234	0.1404	160.435
6	49750000	49775000	6	50150000	50175000	375.628	0.1288	140.432
6	49750000	49775000	6	50175000	50200000	360.579	0.1633	191.6
6	49750000	49775000	6	50200000	50225000	337.681	0.2285	200.957
6	49750000	49775000	6	50225000	50250000	333.767	0.2585	222.69
6	49750000	49775000	6	50250000	50275000	333.408	0.2227	191.217
6	49750000	49775000	6	50275000	50300000	333.418	0.2636	183.157
6	49750000	49775000	6	50300000	50325000	372.33	0.1677	133.811
6	49750000	49775000	6	50325000	50350000	385.004	0.1275	101.169
6	49750000	49775000	6	50350000	50375000	398.344	0.1331	117.458
6	49750000	49775000	6	50375000	50400000	396.316	0.1247	90.926
6	49750000	49775000	6	50400000	50425000	402.477	0.1342	90.14
6	49750000	49775000	6	50425000	50450000	407.917	0.1236	92.6874
6	49750000	49775000	6	50450000	50475000	408.375	0.1176	83.8365
6	49750000	49775000	6	50475000	50500000	407.045	0.1096	148.842
6	49750000	49775000	6	50500000	50525000	380.523	0.1783	129.366
6	49750000	49775000	6	50525000	50550000	377.662	0.1728	150.258
6	49750000	49775000	6	50550000	50575000	377.66	0.169	102.457
6	49750000	49775000	6	50575000	50600000	420.55	0.1259	86.4857
6	49750000	49775000	6	50625000	50650000	458.536	0.0714	59.7599
6	49750000	49775000	6	50650000	50675000	487.943	0.0696	71.0022
6	49750000	49775000	6	50675000	50700000	502.086	0.063	55.9197
6	49750000	49775000	6	50700000	50725000	507.074	0.0499	49.2578
6	49750000	49775000	6	50725000	50750000	500.069	0.0691	57.0929
6	49750000	49775000	6	50750000	50775000	497.292	0.086	55.19
6	49750000	49775000	6	50775000	50800000	512.539	0.0741	55.0937
6	49750000	49775000	6	50800000	50825000	515.092	0.0603	39.8534
6	49750000	49775000	6	50825000	50850000	513.418	0.0801	51.9067
6	49750000	49775000	6	50850000	50875000	499.168	0.0795	55.0031
6	49750000	49775000	6	50875000	50900000	515.026	0.0686	51.974
6	49750000	49775000	6	50900000	50925000	504.179	0.0625	55.1335
6	49775000	49800000	6	49800000	49825000	207.255	0.6585	2321.45
6	49775000	49800000	6	49825000	49850000	237.583	0.5357	1108.56
6	49775000	49800000	6	49850000	49875000	255.138	0.4791	782.606
6	49775000	49800000	6	49875000	49900000	259.567	0.458	557.763
6	49775000	49800000	6	49900000	49925000	261.018	0.4435	555.453
6	49775000	49800000	6	49925000	49950000	275.979	0.3543	432.921
6	49775000	49800000	6	49950000	49975000	291.451	0.3412	418.1
6	49775000	49800000	6	49975000	50000000	305.614	0.2932	348.443
6	49775000	49800000	6	50000000	50025000	292.596	0.344	352.196
6	49775000	49800000	6	50025000	50050000	308.642	0.2832	348.264
6	49775000	49800000	6	50050000	50075000	321.888	0.2812	375.456
6	49775000	49800000	6	50075000	50100000	323.466	0.2753	337.491
6	49775000	49800000	6	50100000	50125000	347.007	0.2199	251.048
6	49775000	49800000	6	50125000	50150000	375.099	0.1574	191.269
6	49775000	49800000	6	50150000	50175000	372.943	0.1878	169.544
6	49775000	49800000	6	50175000	50200000	357.813	0.2015	207.342
6	49775000	49800000	6	50200000	50225000	341.482	0.2315	223.64
6	49775000	49800000	6	50225000	50250000	333.91	0.2662	226.913
6	49775000	49800000	6	50250000	50275000	339.026	0.2273	172.642
6	49775000	49800000	6	50275000	50300000	335.236	0.2239	182.66
6	49775000	49800000	6	50300000	50325000	368.278	0.1842	119.724
6	49775000	49800000	6	50325000	50350000	387.214	0.1388	110.173
6	49775000	49800000	6	50350000	50375000	404.587	0.1219	122.726
6	49775000	49800000	6	50375000	50400000	400.943	0.1359	101.535
6	49775000	49800000	6	50400000	50425000	402.934	0.1475	100.813
6	49775000	49800000	6	50425000	50450000	412.206	0.1154	85.2779
6	49775000	49800000	6	50450000	50475000	404.065	0.1216	124.266
6	49775000	49800000	6	50475000	50500000	401.129	0.126	114.377
6	49775000	49800000	6	50500000	50525000	387.248	0.1794	129.312
6	49775000	49800000	6	50525000	50550000	366.563	0.207	136.929
6	49775000	49800000	6	50550000	50575000	374.671	0.1818	121.159
6	49775000	49800000	6	50575000	50600000	423.332	0.1152	93.3106
6	49775000	49800000	6	50625000	50650000	451.867	0.1031	68.8612
6	49775000	49800000	6	50650000	50675000	488.43	0.07	64.9712
6	49775000	49800000	6	50675000	50700000	491.563	0.0966	46.6358
6	49775000	49800000	6	50700000	50725000	502.271	0.0812	70.761
6	49775000	49800000	6	50725000	50750000	498.18	0.0637	61.8091
6	49775000	49800000	6	50750000	50775000	498.05	0.086	52.3726
6	49775000	49800000	6	50775000	50800000	504.899	0.0592	52.8147
6	49775000	49800000	6	50800000	50825000	510.957	0.0494	42.4357
6	49775000	49800000	6	50825000	50850000	510.815	0.0866	63.3302
6	49775000	49800000	6	50850000	50875000	490.871	0.1126	55.2019
6	49775000	49800000	6	50875000	50900000	511.071	0.0817	53.9479
6	49775000	49800000	6	50900000	50925000	499.058	0.0718	69.2752
6	49800000	49825000	6	49825000	49850000	206.074	0.6718	2521.5
6	49800000	49825000	6	49850000	49875000	240.785	0.5316	1000.11
6	49800000	49825000	6	49875000	49900000	255.679	0.4491	683.499
6	49800000	49825000	6	49900000	49925000	253.92	0.465	670.563
6	49800000	49825000	6	49925000	49950000	263.778	0.4085	491.515
6	49800000	49825000	6	49950000	49975000	284.522	0.3399	413.336
6	49800000	49825000	6	49975000	50000000	296.283	0.3228	382.832
6	49800000	49825000	6	50000000	50025000	285.353	0.3519	388.024
6	49800000	49825000	6	50025000	50050000	296.552	0.2958	347.669
6	49800000	49825000	6	50050000	50075000	307.27	0.2854	353.125
6	49800000	49825000	6	50075000	50100000	313.565	0.3071	297.637
6	49800000	49825000	6	50100000	50125000	338.173	0.2246	316.985
6	49800000	49825000	6	50125000	50150000	364.274	0.1805	217.741
6	49800000	49825000	6	50150000	50175000	350.868	0.2101	217.675
6	49800000	49825000	6	50175000	50200000	341.135	0.2174	259.513
6	49800000	49825000	6	50200000	50225000	324.822	0.2748	223.854
6	49800000	49825000	6	50225000	50250000	317.617	0.2659	257.718
6	49800000	49825000	6	50250000	50275000	321.655	0.2584	229.192
6	49800000	49825000	6	50275000	50300000	320.779	0.2593	261.273
6	49800000	49825000	6	50300000	50325000	354.098	0.1991	157.675
6	49800000	49825000	6	50325000	50350000	368.138	0.1883	101.601
6	49800000	49825000	6	50350000	50375000	390.09	0.1557	140.108
6	49800000	49825000	6	50375000	50400000	393.6	0.134	126.834
6	49800000	49825000	6	50400000	50425000	372.957	0.1741	110.987
6	49800000	49825000	6	50425000	50450000	393.44	0.1558	106.588
6	49800000	49825000	6	50450000	50475000	386.833	0.1382	127.057
6	49800000	49825000	6	50475000	50500000	393.748	0.1592	109.919
6	49800000	49825000	6	50500000	50525000	362.677	0.1911	132.579
6	49800000	49825000	6	50525000	50550000	350.567	0.2277	165.99
6	49800000	49825000	6	50550000	50575000	362.554	0.1723	137.562
6	49800000	49825000	6	50575000	50600000	414.284	0.1238	105.015
6	49800000	49825000	6	50625000	50650000	448.94	0.092	68.4615
6	49800000	49825000	6	50650000	50675000	486.166	0.068	63.729
6	49800000	49825000	6	50675000	50700000	486.014	0.0853	61.7741
6	49800000	49825000	6	50700000	50725000	495.436	0.0612	64.069
6	49800000	49825000	6	50725000	50750000	496.23	0.0825	54.1871
6	49800000	49825000	6	50750000	50775000	491.793	0.0831	62.9036
6	49800000	49825000	6	50775000	50800000	497.156	0.0877	47.8199
6	49800000	49825000	6	50800000	50825000	502.854	0.0667	59.2347
6	49800000	49825000	6	50825000	50850000	498.965	0.0885	48.653
6	49800000	49825000	6	50850000	50875000	487.898	0.0699	51.9414
6	49800000	49825000	6	50875000	50900000	499.611	0.1124	52.2737
6	49800000	49825000	6	50900000	50925000	494.99	0.0912	38.1797
6	49825000	49850000	6	49850000	49875000	214.568	0.6629	2515
6	49825000	49850000	6	49875000	49900000	235.824	0.5537	1220.13
6	49825000	49850000	6	49900000	49925000	247.803	0.4753	900.245
6	49825000	49850000	6	49925000	49950000	267.119	0.4087	641.623
6	49825000	49850000	6	49950000	49975000	273.765	0.4207	498.414
6	49825000	49850000	6	49975000	50000000	298.282	0.3409	437.857
6	49825000	49850000	6	50000000	50025000	286.701	0.3951	433.504
6	49825000	49850000	6	50025000	50050000	294.474	0.3197	415.049
6	49825000	49850000	6	50050000	50075000	310.722	0.3262	374.358
6	49825000	49850000	6	50075000	50100000	315.743	0.2827	389.442
6	49825000	49850000	6	50100000	50125000	331.303	0.2566	311.406
6	49825000	49850000	6	50125000	50150000	354.225	0.1892	221.139
6	49825000	49850000	6	50150000	50175000	360.789	0.191	215.015
6	49825000	49850000	6	50175000	50200000	345.178	0.196	276.2
6	49825000	49850000	6	50200000	50225000	328.171	0.2542	259.986
6	49825000	49850000	6	50225000	50250000	325.231	0.2589	261.337
6	49825000	49850000	6	50250000	50275000	329.234	0.2397	254.665
6	49825000	49850000	6	50275000	50300000	327.113	0.2729	230.655
6	49825000	49850000	6	50300000	50325000	355.755	0.185	168.72
6	49825000	49850000	6	50325000	50350000	383.94	0.1595	122.256
6	49825000	49850000	6	50350000	50375000	384.508	0.1452	112.302
6	49825000	49850000	6	50375000	50400000	384.376	0.1703	112.671
6	49825000	49850000	6	50400000	50425000	386.648	0.1777	88.323
6	49825000	49850000	6	50425000	50450000	396.167	0.1396	121.701
6	49825000	49850000	6	50450000	50475000	387.898	0.1674	130.993
6	49825000	49850000	6	50475000	50500000	384.5	0.1535	125.602
6	49825000	49850000	6	50500000	50525000	367.892	0.155	153.144
6	49825000	49850000	6	50525000	50550000	365.43	0.1912	173.63
6	49825000	49850000	6	50550000	50575000	382.97	0.1491	133.591
6	49825000	49850000	6	50575000	50600000	419.438	0.1019	92.5294
6	49825000	49850000	6	50625000	50650000	455.584	0.0891	78.3314
6	49825000	49850000	6	50650000	50675000	488.373	0.0788	63.3715
6	49825000	49850000	6	50675000	50700000	485.098	0.1083	58.6723
6	49825000	49850000	6	50700000	50725000	513.07	0.0718	62.8938
6	49825000	49850000	6	50725000	50750000	505.378	0.0631	62.9085
6	49825000	49850000	6	50750000	50775000	502.615	0.0787	62.0068
6	49825000	49850000	6	50775000	50800000	508.856	0.0798	58.6408
6	49825000	49850000	6	50800000	50825000	510.789	0.0695	47.2396
6	49825000	49850000	6	50825000	50850000	513.614	0.084	60.0619
6	49825000	49850000	6	50850000	50875000	498.399	0.0848	48.7476
6	49825000	49850000	6	50875000	50900000	503.691	0.0977	48.4052
6	49825000	49850000	6	50900000	50925000	499.777	0.0761	49.815
6	49850000	49875000	6	49875000	49900000	205.614	0.6446	2780.34
6	49850000	49875000	6	49900000	49925000	236.441	0.5422	1159.74
6	49850000	49875000	6	49925000	49950000	257.933	0.4654	756.861
6	49850000	49875000	6	49950000	49975000	278.879	0.3982	609.419
6	49850000	49875000	6	49975000	50000000	285.901	0.3666	514.832
6	49850000	49875000	6	50000000	50025000	271.776	0.4078	432.955
6	49850000	49875000	6	50025000	50050000	298.785	0.3357	372.306
6	49850000	49875000	6	50050000	50075000	313.762	0.3215	406.509
6	49850000	49875000	6	50075000	50100000	313.698	0.2882	364.013
6	49850000	49875000	6	50100000	50125000	325.541	0.2665	291.925
6	49850000	49875000	6	50125000	50150000	362.361	0.1602	190.267
6	49850000	49875000	6	50150000	50175000	354.418	0.1972	189.246
6	49850000	49875000	6	50175000	50200000	338.144	0.244	188.994
6	49850000	49875000	6	50200000	50225000	326.681	0.2713	221.554
6	49850000	49875000	6	50225000	50250000	332.94	0.2271	236.514
6	49850000	49875000	6	50250000	50275000	336.596	0.2406	202.318
6	49850000	49875000	6	50275000	50300000	335.113	0.2336	198.489
6	49850000	49875000	6	50300000	50325000	362.672	0.1986	129.851
6	49850000	49875000	6	50325000	50350000	393.007	0.1364	100.374
6	49850000	49875000	6	50350000	50375000	389.401	0.1374	109.327
6	49850000	49875000	6	50375000	50400000	395.821	0.1381	117.59
6	49850000	49875000	6	50400000	50425000	398.701	0.1757	85.018
6	49850000	49875000	6	50425000	50450000	399.49	0.1418	76.5192
6	49850000	49875000	6	50450000	50475000	392.49	0.1493	101.504
6	49850000	49875000	6	50475000	50500000	386.899	0.1216	114.615
6	49850000	49875000	6	50500000	50525000	370.966	0.1709	128.44
6	49850000	49875000	6	50525000	50550000	366.76	0.1706	125.502
6	49850000	49875000	6	50550000	50575000	372.407	0.185	120.272
6	49850000	49875000	6	50575000	50600000	416.106	0.1263	95.2587
6	49850000	49875000	6	50625000	50650000	446.023	0.1074	69.8043
6	49850000	49875000	6	50650000	50675000	475.198	0.0829	68.4725
6	49850000	49875000	6	50675000	50700000	488.877	0.0892	56.1702
6	49850000	49875000	6	50700000	50725000	504.705	0.0889	57.3873
6	49850000	49875000	6	50725000	50750000	492.236	0.0745	58.9021
6	49850000	49875000	6	50750000	50775000	496.551	0.0608	61.4955
6	49850000	49875000	6	50775000	50800000	494.05	0.0691	56.0501
6	49850000	49875000	6	50800000	50825000	500.582	0.0984	49.3914
6	49850000	49875000	6	50825000	50850000	510.97	0.0836	57.6084
6	49850000	49875000	6	50850000	50875000	490.893	0.0909	63.1783
6	49850000	49875000	6	50875000	50900000	495.497	0.0898	53.6654
6	49850000	49875000	6	50900000	50925000	500.284	0.0966	62.7879
6	49875000	49900000	6	49900000	49925000	201.199	0.656	2356.87
6	49875000	49900000	6	49925000	49950000	246.088	0.4766	978.897
6	49875000	49900000	6	49950000	49975000	257.251	0.4178	680.181
6	49875000	49900000	6	49975000	50000000	271.66	0.3942	527.619
6	49875000	49900000	6	50000000	50025000	275.594	0.3676	482.755
6	49875000	49900000	6	50025000	50050000	291.823	0.3398	406.002
6	49875000	49900000	6	50050000	50075000	288.829	0.3199	447.097
6	49875000	49900000	6	50075000	50100000	304.429	0.3067	404.564
6	49875000	49900000	6	50100000	50125000	311.829	0.2888	259.185
6	49875000	49900000	6	50125000	50150000	355.166	0.1713	184.578
6	49875000	49900000	6	50150000	50175000	333.038	0.2068	169.694
6	49875000	49900000	6	50175000	50200000	335.154	0.2885	199.084
6	49875000	49900000	6	50200000	50225000	315.116	0.3046	227.093
6	49875000	49900000	6	50225000	50250000	309.399	0.2922	222.982
6	49875000	49900000	6	50250000	50275000	318	0.2595	223.794
6	49875000	49900000	6	50275000	50300000	324.373	0.2825	220.292
6	49875000	49900000	6	50300000	50325000	374.005	0.1592	126.926
6	49875000	49900000	6	50325000	50350000	380.502	0.1483	84.8537
6	49875000	49900000	6	50350000	50375000	382.783	0.1479	105.336
6	49875000	49900000	6	50375000	50400000	391.093	0.1641	87.0303
6	49875000	49900000	6	50400000	50425000	396.655	0.1382	96.8283
6	49875000	49900000	6	50425000	50450000	391.245	0.136	69.6408
6	49875000	49900000	6	50450000	50475000	399.726	0.1377	123.62
6	49875000	49900000	6	50475000	50500000	391.173	0.1082	106.338
6	49875000	49900000	6	50500000	50525000	367.079	0.1738	125.012
6	49875000	49900000	6	50525000	50550000	355.462	0.1976	142.714
6	49875000	49900000	6	50550000	50575000	372.105	0.1592	89.015
6	49875000	49900000	6	50575000	50600000	402.301	0.146	83.0678
6	49875000	49900000	6	50625000	50650000	452.466	0.1164	65.213
6	49875000	49900000	6	50650000	50675000	471.775	0.1056	64.164
6	49875000	49900000	6	50675000	50700000	487.363	0.1237	47.5047
6	49875000	49900000	6	50700000	50725000	499.186	0.0756	53.319
6	49875000	49900000	6	50725000	50750000	501.996	0.0831	65.8126
6	49875000	49900000	6	50750000	50775000	497.379	0.0906	71.6977
6	49875000	49900000	6	50775000	50800000	510.029	0.0909	69.5686
6	49875000	49900000	6	50800000	50825000	504.684	0.0892	53.374
6	49875000	49900000	6	50825000	50850000	501.484	0.0594	50.2064
6	49875000	49900000	6	50850000	50875000	485.227	0.0732	47.9209
6	49875000	49900000	6	50875000	50900000	496.64	0.1074	55.8701
6	49875000	49900000	6	50900000	50925000	482.908	0.1056	49.8376
6	49900000	49925000	6	49925000	49950000	190.448	0.6891	2334.64
6	49900000	49925000	6	49950000	49975000	234.276	0.5292	995.898
6	49900000	49925000	6	49975000	50000000	255.244	0.4883	707.989
6	49900000	49925000	6	50000000	50025000	255.625	0.4682	603.691
6	49900000	49925000	6	50025000	50050000	274.107	0.374	535.073
6	49900000	49925000	6	50050000	50075000	283.844	0.3679	508.989
6	49900000	49925000	6	50075000	50100000	279.518	0.3602	440.99
6	49900000	49925000	6	50100000	50125000	303.732	0.3261	357.348
6	49900000	49925000	6	50125000	50150000	340.502	0.2085	213.704
6	49900000	49925000	6	50150000	50175000	333.572	0.2005	194.196
6	49900000	49925000	6	50175000	50200000	308.865	0.2695	276.404
6	49900000	49925000	6	50200000	50225000	305.497	0.2975	265.55
6	49900000	49925000	6	50225000	50250000	310.892	0.2568	266.82
6	49900000	49925000	6	50250000	50275000	302.212	0.3101	239.944
6	49900000	49925000	6	50275000	50300000	299.855	0.2996	259.733
6	49900000	49925000	6	50300000	50325000	339.13	0.2193	167.055
6	49900000	49925000	6	50325000	50350000	362.801	0.1729	128.101
6	49900000	49925000	6	50350000	50375000	367.282	0.1871	142.703
6	49900000	49925000	6	50375000	50400000	379.27	0.1745	96.3296
6	49900000	49925000	6	50400000	50425000	366.203	0.1929	100.613
6	49900000	49925000	6	50425000	50450000	381.996	0.1639	116.399
6	49900000	49925000	6	50450000	50475000	375.097	0.1578	111.364
6	49900000	49925000	6	50475000	50500000	378.507	0.1513	136.038
6	49900000	49925000	6	50500000	50525000	358.118	0.1938	147.234
6	49900000	49925000	6	50525000	50550000	340.665	0.249	176.979
6	49900000	49925000	6	50550000	50575000	353.712	0.1926	127.418
6	49900000	49925000	6	50575000	50600000	405.696	0.1202	83.979
6	49900000	49925000	6	50625000	50650000	435.817	0.1092	80.0956
6	49900000	49925000	6	50650000	50675000	469.115	0.0972	89.6793
6	49900000	49925000	6	50675000	50700000	482.457	0.1188	58.5493
6	49900000	49925000	6	50700000	50725000	487.976	0.0909	68.7025
6	49900000	49925000	6	50725000	50750000	485.776	0.0833	58.955
6	49900000	49925000	6	50750000	50775000	471.833	0.1135	55.1692
6	49900000	49925000	6	50775000	50800000	490.339	0.0811	56.2237
6	49900000	49925000	6	50800000	50825000	486.841	0.0851	48.3573
6	49900000	49925000	6	50825000	50850000	488.337	0.0846	62.8348
6	49900000	49925000	6	50850000	50875000	481.766	0.0914	60.8724
6	49900000	49925000	6	50875000	50900000	493.347	0.0857	61.9772
6	49900000	49925000	6	50900000	50925000	479.746	0.0831	58.0101
6	49925000	49950000	6	49950000	49975000	192.79	0.7063	2323.54
6	49925000	49950000	6	49975000	50000000	223.852	0.6049	1140.85
6	49925000	49950000	6	50000000	50025000	234.929	0.5051	778.539
6	49925000	49950000	6	50025000	50050000	256.556	0.4554	593.223
6	49925000	49950000	6	50050000	50075000	268.527	0.4221	602.836
6	49925000	49950000	6	50075000	50100000	267.689	0.4105	535.336
6	49925000	49950000	6	50100000	50125000	299.961	0.3324	397.021
6	49925000	49950000	6	50125000	50150000	332.186	0.2171	248.393
6	49925000	49950000	6	50150000	50175000	324.464	0.2368	262.805
6	49925000	49950000	6	50175000	50200000	310.231	0.2963	332.486
6	49925000	49950000	6	50200000	50225000	296.178	0.2957	314.562
6	49925000	49950000	6	50225000	50250000	296.218	0.3074	286.467
6	49925000	49950000	6	50250000	50275000	299.325	0.3152	266.021
6	49925000	49950000	6	50275000	50300000	304.123	0.3086	270.533
6	49925000	49950000	6	50300000	50325000	345.564	0.2126	178.059
6	49925000	49950000	6	50325000	50350000	363.001	0.153	109.784
6	49925000	49950000	6	50350000	50375000	373.263	0.1657	125.006
6	49925000	49950000	6	50375000	50400000	372.298	0.1532	100.374
6	49925000	49950000	6	50400000	50425000	362.639	0.2082	113.504
6	49925000	49950000	6	50425000	50450000	378.94	0.1426	124.299
6	49925000	49950000	6	50450000	50475000	379.401	0.1463	127.077
6	49925000	49950000	6	50475000	50500000	373.853	0.1402	135.398
6	49925000	49950000	6	50500000	50525000	354.142	0.1996	167.296
6	49925000	49950000	6	50525000	50550000	347.556	0.2387	188.48
6	49925000	49950000	6	50550000	50575000	357.216	0.1799	146.193
6	49925000	49950000	6	50575000	50600000	396.2	0.133	121.41
6	49925000	49950000	6	50625000	50650000	435.632	0.1127	92.2599
6	49925000	49950000	6	50650000	50675000	471.695	0.0864	90.9472
6	49925000	49950000	6	50675000	50700000	481.825	0.0876	64.9123
6	49925000	49950000	6	50700000	50725000	486.069	0.08	62.0942
6	49925000	49950000	6	50725000	50750000	487.939	0.0817	75.4177
6	49925000	49950000	6	50750000	50775000	479.846	0.0881	52.0357
6	49925000	49950000	6	50775000	50800000	496.589	0.0688	67.255
6	49925000	49950000	6	50800000	50825000	496.799	0.0749	49.8371
6	49925000	49950000	6	50825000	50850000	488.357	0.0883	64.746
6	49925000	49950000	6	50850000	50875000	482.881	0.0967	73.0347
6	49925000	49950000	6	50875000	50900000	490.754	0.0783	63.054
6	49925000	49950000	6	50900000	50925000	496.265	0.0754	50.594
6	49950000	49975000	6	49975000	50000000	194.082	0.7252	2722.94
6	49950000	49975000	6	50000000	50025000	209.844	0.6324	1347.17
6	49950000	49975000	6	50025000	50050000	247.184	0.4825	851.736
6	49950000	49975000	6	50050000	50075000	264.82	0.4165	660.368
6	49950000	49975000	6	50075000	50100000	260.632	0.4302	635.949
6	49950000	49975000	6	50100000	50125000	288.36	0.3472	387.37
6	49950000	49975000	6	50125000	50150000	331.15	0.2176	243.547
6	49950000	49975000	6	50150000	50175000	327.838	0.2377	268.786
6	49950000	49975000	6	50175000	50200000	305.439	0.2764	312.373
6	49950000	49975000	6	50200000	50225000	301.145	0.3137	294.534
6	49950000	49975000	6	50225000	50250000	294.194	0.3139	300.12
6	49950000	49975000	6	50250000	50275000	296.399	0.3214	240.506
6	49950000	49975000	6	50275000	50300000	299.15	0.3071	241.507
6	49950000	49975000	6	50300000	50325000	343.869	0.1897	171.811
6	49950000	49975000	6	50325000	50350000	359.072	0.1951	119.905
6	49950000	49975000	6	50350000	50375000	373.253	0.1523	127.053
6	49950000	49975000	6	50375000	50400000	367.981	0.1503	123.185
6	49950000	49975000	6	50400000	50425000	374.836	0.2067	121.41
6	49950000	49975000	6	50425000	50450000	379.594	0.156	107.166
6	49950000	49975000	6	50450000	50475000	383.639	0.1649	140.084
6	49950000	49975000	6	50475000	50500000	386.026	0.17	133.395
6	49950000	49975000	6	50500000	50525000	353.744	0.2141	152.066
6	49950000	49975000	6	50525000	50550000	342.707	0.238	162.452
6	49950000	49975000	6	50550000	50575000	357	0.1941	133.406
6	49950000	49975000	6	50575000	50600000	390.443	0.1408	96.6208
6	49950000	49975000	6	50625000	50650000	433.35	0.1188	100.166
6	49950000	49975000	6	50650000	50675000	467.059	0.0981	96.5022
6	49950000	49975000	6	50675000	50700000	468.215	0.1045	73.2207
6	49950000	49975000	6	50700000	50725000	470.197	0.1034	71.9097
6	49950000	49975000	6	50725000	50750000	479.735	0.0903	60.4948
6	49950000	49975000	6	50750000	50775000	471.972	0.1048	58.696
6	49950000	49975000	6	50775000	50800000	491.174	0.0754	61.9859
6	49950000	49975000	6	50800000	50825000	491.856	0.0766	45.9949
6	49950000	49975000	6	50825000	50850000	479.141	0.0886	74.8821
6	49950000	49975000	6	50850000	50875000	470.802	0.1075	64.6549
6	49950000	49975000	6	50875000	50900000	488.642	0.0778	53.7994
6	49950000	49975000	6	50900000	50925000	484.767	0.0803	59.0044
6	49975000	50000000	6	50000000	50025000	192.37	0.7072	2792.64
6	49975000	50000000	6	50025000	50050000	232.231	0.5742	1152.89
6	49975000	50000000	6	50050000	50075000	254.168	0.4932	787.537
6	49975000	50000000	6	50075000	50100000	256.416	0.4557	682.962
6	49975000	50000000	6	50100000	50125000	291.274	0.3738	449.121
6	49975000	50000000	6	50125000	50150000	340.93	0.2006	296.153
6	49975000	50000000	6	50150000	50175000	331.083	0.2388	242.328
6	49975000	50000000	6	50175000	50200000	318.363	0.2528	301.836
6	49975000	50000000	6	50200000	50225000	306.224	0.336	291.808
6	49975000	50000000	6	50225000	50250000	291.589	0.3199	305.349
6	49975000	50000000	6	50250000	50275000	301.228	0.3286	254.596
6	49975000	50000000	6	50275000	50300000	306.983	0.2983	261.594
6	49975000	50000000	6	50300000	50325000	343.692	0.2444	184.977
6	49975000	50000000	6	50325000	50350000	367.549	0.1554	134.136
6	49975000	50000000	6	50350000	50375000	372.866	0.1671	129.551
6	49975000	50000000	6	50375000	50400000	378.756	0.1671	126.143
6	49975000	50000000	6	50400000	50425000	383.893	0.1771	102.473
6	49975000	50000000	6	50425000	50450000	381.498	0.1414	117.737
6	49975000	50000000	6	50450000	50475000	386.078	0.1382	119.473
6	49975000	50000000	6	50475000	50500000	385.453	0.1464	157.054
6	49975000	50000000	6	50500000	50525000	364.305	0.1842	153.941
6	49975000	50000000	6	50525000	50550000	347.996	0.2217	191.315
6	49975000	50000000	6	50550000	50575000	360.46	0.2104	136.76
6	49975000	50000000	6	50575000	50600000	407.764	0.1375	90.4861
6	49975000	50000000	6	50625000	50650000	452.095	0.1086	73.6734
6	49975000	50000000	6	50650000	50675000	469.879	0.0879	72.6453
6	49975000	50000000	6	50675000	50700000	471.134	0.0936	74.9331
6	49975000	50000000	6	50700000	50725000	483.418	0.1182	60.694
6	49975000	50000000	6	50725000	50750000	487.131	0.1027	67.5739
6	49975000	50000000	6	50750000	50775000	477.231	0.0897	56.4074
6	49975000	50000000	6	50775000	50800000	487.434	0.0717	65.2804
6	49975000	50000000	6	50800000	50825000	498.125	0.0791	62.4732
6	49975000	50000000	6	50825000	50850000	487.281	0.0687	74.6729
6	49975000	50000000	6	50850000	50875000	479.604	0.0962	60.0277
6	49975000	50000000	6	50875000	50900000	495.693	0.0955	56.7219
6	49975000	50000000	6	50900000	50925000	487.066	0.0665	51.1894
6	50000000	50025000	6	50025000	50050000	212.386	0.6659	2548.36
6	50000000	50025000	6	50050000	50075000	233.954	0.5579	1230.43
6	50000000	50025000	6	50075000	50100000	250.393	0.4691	857.971
6	50000000	50025000	6	50100000	50125000	276.843	0.3894	541.539
6	50000000	50025000	6	50125000	50150000	324.161	0.2734	306.495
6	50000000	50025000	6	50150000	50175000	318.184	0.269	296.173
6	50000000	50025000	6	50175000	50200000	305.698	0.3046	338.123
6	50000000	50025000	6	50200000	50225000	298.907	0.365	355.035
6	50000000	50025000	6	50225000	50250000	292.925	0.3407	332.757
6	50000000	50025000	6	50250000	50275000	294.557	0.3207	279.563
6	50000000	50025000	6	50275000	50300000	304.104	0.309	324.852
6	50000000	50025000	6	50300000	50325000	338.336	0.2215	192.231
6	50000000	50025000	6	50325000	50350000	351.297	0.2148	135.063
6	50000000	50025000	6	50350000	50375000	370.658	0.1824	168.634
6	50000000	50025000	6	50375000	50400000	371.995	0.1845	133.928
6	50000000	50025000	6	50400000	50425000	371.506	0.2025	121.918
6	50000000	50025000	6	50425000	50450000	380.993	0.1491	122.725
6	50000000	50025000	6	50450000	50475000	370.963	0.163	154.426
6	50000000	50025000	6	50475000	50500000	374.518	0.1729	141.245
6	50000000	50025000	6	50500000	50525000	345.777	0.2072	185.645
6	50000000	50025000	6	50525000	50550000	337.671	0.2339	163.106
6	50000000	50025000	6	50550000	50575000	346.781	0.2352	157.932
6	50000000	50025000	6	50575000	50600000	388.348	0.1671	99.3835
6	50000000	50025000	6	50625000	50650000	436.799	0.1106	88.2525
6	50000000	50025000	6	50650000	50675000	466.257	0.084	80.1536
6	50000000	50025000	6	50675000	50700000	461.322	0.1137	83.2246
6	50000000	50025000	6	50700000	50725000	468.468	0.089	46.2993
6	50000000	50025000	6	50725000	50750000	472.389	0.0827	73.1695
6	50000000	50025000	6	50750000	50775000	477.092	0.1076	66.2778
6	50000000	50025000	6	50775000	50800000	479.703	0.0822	67.5927
6	50000000	50025000	6	50800000	50825000	485.181	0.0815	67.4156
6	50000000	50025000	6	50825000	50850000	483.839	0.1051	57.0892
6	50000000	50025000	6	50850000	50875000	481.875	0.105	60.7696
6	50000000	50025000	6	50875000	50900000	477.067	0.1243	61.0687
6	50000000	50025000	6	50900000	50925000	480.113	0.1061	64.781
6	50025000	50050000	6	50050000	50075000	208.839	0.6461	2678.61
6	50025000	50050000	6	50075000	50100000	236.586	0.5301	1221.78
6	50025000	50050000	6	50100000	50125000	286.599	0.3989	624.461
6	50025000	50050000	6	50125000	50150000	312.526	0.2569	348.821
6	50025000	50050000	6	50150000	50175000	315.83	0.2923	326.639
6	50025000	50050000	6	50175000	50200000	298.342	0.3317	366.546
6	50025000	50050000	6	50200000	50225000	284.562	0.3662	343.159
6	50025000	50050000	6	50225000	50250000	288.315	0.3475	373.658
6	50025000	50050000	6	50250000	50275000	286.203	0.3387	350.571
6	50025000	50050000	6	50275000	50300000	302.591	0.3054	343.623
6	50025000	50050000	6	50300000	50325000	330.647	0.2262	193.269
6	50025000	50050000	6	50325000	50350000	350.846	0.1698	130.629
6	50025000	50050000	6	50350000	50375000	362.368	0.1919	152.061
6	50025000	50050000	6	50375000	50400000	363.573	0.1718	130.216
6	50025000	50050000	6	50400000	50425000	368.831	0.1917	146.698
6	50025000	50050000	6	50425000	50450000	368.056	0.1806	126.771
6	50025000	50050000	6	50450000	50475000	371.994	0.1834	123.713
6	50025000	50050000	6	50475000	50500000	378.439	0.1633	158.192
6	50025000	50050000	6	50500000	50525000	355	0.1906	172.28
6	50025000	50050000	6	50525000	50550000	332.058	0.2489	206.03
6	50025000	50050000	6	50550000	50575000	351.685	0.2235	153.288
6	50025000	50050000	6	50575000	50600000	388.122	0.152	105.593
6	50025000	50050000	6	50625000	50650000	427.433	0.1319	71.7473
6	50025000	50050000	6	50650000	50675000	458.809	0.065	79.3928
6	50025000	50050000	6	50675000	50700000	469.081	0.0796	67.7079
6	50025000	50050000	6	50700000	50725000	480.553	0.0977	66.7067
6	50025000	50050000	6	50725000	50750000	487.034	0.0883	76.9176
6	50025000	50050000	6	50750000	50775000	474.992	0.0833	67.9676
6	50025000	50050000	6	50775000	50800000	485.839	0.0788	55.2087
6	50025000	50050000	6	50800000	50825000	486.071	0.0718	50.8283
6	50025000	50050000	6	50825000	50850000	488.634	0.0712	61.8544
6	50025000	50050000	6	50850000	50875000	475.328	0.1146	51.8582
6	50025000	50050000	6	50875000	50900000	489.307	0.0919	62.6591
6	50025000	50050000	6	50900000	50925000	483.157	0.0667	49.8511
6	50050000	50075000	6	50075000	50100000	212.092	0.6295	2442.68
6	50050000	50075000	6	50100000	50125000	265.48	0.435	880.808
6	50050000	50075000	6	50125000	50150000	316.214	0.2387	413.005
6	50050000	50075000	6	50150000	50175000	323.188	0.2576	386.242
6	50050000	50075000	6	50175000	50200000	305.082	0.2984	450.604
6	50050000	50075000	6	50200000	50225000	296.707	0.3559	387.966
6	50050000	50075000	6	50225000	50250000	283.841	0.3426	392.91
6	50050000	50075000	6	50250000	50275000	295.198	0.3608	330.863
6	50050000	50075000	6	50275000	50300000	309.57	0.2937	328.957
6	50050000	50075000	6	50300000	50325000	344.7	0.2322	201.1
6	50050000	50075000	6	50325000	50350000	361.377	0.1641	166.829
6	50050000	50075000	6	50350000	50375000	376.423	0.1919	150.957
6	50050000	50075000	6	50375000	50400000	376.938	0.1552	134.531
6	50050000	50075000	6	50400000	50425000	382.726	0.1728	137.585
6	50050000	50075000	6	50425000	50450000	380.153	0.1759	142.115
6	50050000	50075000	6	50450000	50475000	378.133	0.171	141.487
6	50050000	50075000	6	50475000	50500000	383.351	0.1365	158.952
6	50050000	50075000	6	50500000	50525000	353.043	0.1899	177.362
6	50050000	50075000	6	50525000	50550000	346.267	0.2047	213.985
6	50050000	50075000	6	50550000	50575000	356.97	0.2121	156.027
6	50050000	50075000	6	50575000	50600000	403.549	0.1512	115.875
6	50050000	50075000	6	50625000	50650000	446.431	0.1039	94.8803
6	50050000	50075000	6	50650000	50675000	471.6	0.0459	77.2454
6	50050000	50075000	6	50675000	50700000	467.135	0.0778	68.4111
6	50050000	50075000	6	50700000	50725000	489.579	0.0739	55.7305
6	50050000	50075000	6	50725000	50750000	497.492	0.0587	46.3792
6	50050000	50075000	6	50750000	50775000	489.822	0.0712	79.2036
6	50050000	50075000	6	50775000	50800000	497.979	0.0743	52.7558
6	50050000	50075000	6	50800000	50825000	494.664	0.0404	44.0519
6	50050000	50075000	6	50825000	50850000	486.24	0.0829	55.1682
6	50050000	50075000	6	50850000	50875000	484.332	0.0801	73.2941
6	50050000	50075000	6	50875000	50900000	493.453	0.0816	62.8799
6	50050000	50075000	6	50900000	50925000	495.733	0.0503	66.7024
6	50075000	50100000	6	50100000	50125000	239.323	0.522	2049.83
6	50075000	50100000	6	50125000	50150000	289.711	0.297	692.111
6	50075000	50100000	6	50150000	50175000	292.934	0.3252	548.857
6	50075000	50100000	6	50175000	50200000	271.647	0.374	567.891
6	50075000	50100000	6	50200000	50225000	279.19	0.3837	484.767
6	50075000	50100000	6	50225000	50250000	282.819	0.3634	453.439
6	50075000	50100000	6	50250000	50275000	277.611	0.3804	412.069
6	50075000	50100000	6	50275000	50300000	285.288	0.3694	418.74
6	50075000	50100000	6	50300000	50325000	328.884	0.2412	241.629
6	50075000	50100000	6	50325000	50350000	342.544	0.201	172.721
6	50075000	50100000	6	50350000	50375000	358.65	0.1894	160.157
6	50075000	50100000	6	50375000	50400000	364.015	0.1584	170.757
6	50075000	50100000	6	50400000	50425000	365.832	0.1974	148.121
6	50075000	50100000	6	50425000	50450000	360.81	0.1746	162.65
6	50075000	50100000	6	50450000	50475000	354.863	0.1866	163.949
6	50075000	50100000	6	50475000	50500000	372.461	0.1496	181.458
6	50075000	50100000	6	50500000	50525000	342.083	0.2257	195.381
6	50075000	50100000	6	50525000	50550000	339.406	0.2181	241.248
6	50075000	50100000	6	50550000	50575000	349.939	0.2082	207.953
6	50075000	50100000	6	50575000	50600000	397.684	0.1496	138.257
6	50075000	50100000	6	50625000	50650000	446.034	0.103	71.701
6	50075000	50100000	6	50650000	50675000	473.756	0.0804	81.9488
6	50075000	50100000	6	50675000	50700000	472.113	0.0934	67.1303
6	50075000	50100000	6	50700000	50725000	479.576	0.0842	71.6166
6	50075000	50100000	6	50725000	50750000	494.495	0.0923	62.6703
6	50075000	50100000	6	50750000	50775000	484.296	0.0988	60.8711
6	50075000	50100000	6	50775000	50800000	499.277	0.1	70.2082
6	50075000	50100000	6	50800000	50825000	491.299	0.0601	61.9161
6	50075000	50100000	6	50825000	50850000	487.189	0.0661	61.2939
6	50075000	50100000	6	50850000	50875000	476.892	0.0949	64.9756
6	50075000	50100000	6	50875000	50900000	497.637	0.072	58.2722
6	50075000	50100000	6	50900000	50925000	493.351	0.0706	62.5872
6	50100000	50125000	6	50125000	50150000	245.571	0.5347	2461.48
6	50100000	50125000	6	50150000	50175000	270.174	0.462	1401.79
6	50100000	50125000	6	50175000	50200000	261.062	0.4611	1284.6
6	50100000	50125000	6	50200000	50225000	269.04	0.4185	718.076
6	50100000	50125000	6	50225000	50250000	286.308	0.3506	549.25
6	50100000	50125000	6	50250000	50275000	281.957	0.3844	547.355
6	50100000	50125000	6	50275000	50300000	283.595	0.429	701.832
6	50100000	50125000	6	50300000	50325000	327.031	0.2528	422.405
6	50100000	50125000	6	50325000	50350000	350.41	0.2074	268.757
6	50100000	50125000	6	50350000	50375000	364.268	0.2078	232.328
6	50100000	50125000	6	50375000	50400000	358.591	0.2043	216.119
6	50100000	50125000	6	50400000	50425000	367.447	0.1968	206.143
6	50100000	50125000	6	50425000	50450000	375.79	0.1919	199.515
6	50100000	50125000	6	50450000	50475000	373.691	0.1676	197.238
6	50100000	50125000	6	50475000	50500000	371.649	0.1908	195.223
6	50100000	50125000	6	50500000	50525000	343.088	0.247	280.789
6	50100000	50125000	6	50525000	50550000	330.837	0.25	439.415
6	50100000	50125000	6	50550000	50575000	363.131	0.1576	285.623
6	50100000	50125000	6	50575000	50600000	397.81	0.1581	190.707
6	50100000	50125000	6	50625000	50650000	455.626	0.1071	91.8371
6	50100000	50125000	6	50650000	50675000	472.139	0.085	80.0226
6	50100000	50125000	6	50675000	50700000	480.05	0.0717	47.5874
6	50100000	50125000	6	50700000	50725000	496.776	0.0759	50.9082
6	50100000	50125000	6	50725000	50750000	509.963	0.0762	51.5262
6	50100000	50125000	6	50750000	50775000	475.624	0.0735	60.7349
6	50100000	50125000	6	50775000	50800000	503.96	0.063	58.6999
6	50100000	50125000	6	50800000	50825000	483.696	0.101	44.9086
6	50100000	50125000	6	50825000	50850000	479.703	0.0816	48.7423
6	50100000	50125000	6	50850000	50875000	485.175	0.0997	43.7994
6	50100000	50125000	6	50875000	50900000	497.451	0.0941	50.5217
6	50100000	50125000	6	50900000	50925000	495.618	0.0822	47.5421
6	50125000	50150000	6	50150000	50175000	232.786	0.6101	3261.18
6	50125000	50150000	6	50175000	50200000	257.326	0.4776	1481.18
6	50125000	50150000	6	50200000	50225000	275.846	0.3916	728.366
6	50125000	50150000	6	50225000	50250000	293.903	0.2979	540.466
6	50125000	50150000	6	50250000	50275000	301.737	0.3136	528.086
6	50125000	50150000	6	50275000	50300000	309.029	0.3118	541.94
6	50125000	50150000	6	50300000	50325000	341.266	0.2262	387.243
6	50125000	50150000	6	50325000	50350000	360.199	0.1877	254.451
6	50125000	50150000	6	50350000	50375000	376.935	0.1561	214.09
6	50125000	50150000	6	50375000	50400000	378.533	0.161	202.189
6	50125000	50150000	6	50400000	50425000	380.161	0.1701	212.625
6	50125000	50150000	6	50425000	50450000	383.389	0.1498	198.437
6	50125000	50150000	6	50450000	50475000	369.667	0.1481	185.122
6	50125000	50150000	6	50475000	50500000	376.464	0.1657	224.641
6	50125000	50150000	6	50500000	50525000	353.969	0.2225	253.038
6	50125000	50150000	6	50525000	50550000	359.313	0.1971	365.617
6	50125000	50150000	6	50550000	50575000	372.557	0.1592	273.844
6	50125000	50150000	6	50575000	50600000	401.697	0.1839	193.541
6	50125000	50150000	6	50625000	50650000	455.491	0.094	86.1858
6	50125000	50150000	6	50650000	50675000	484.461	0.0761	71.7781
6	50125000	50150000	6	50675000	50700000	488.274	0.0575	53.4299
6	50125000	50150000	6	50700000	50725000	502.62	0.0658	59.0175
6	50125000	50150000	6	50725000	50750000	512.241	0.0369	44.3188
6	50125000	50150000	6	50750000	50775000	485.616	0.0734	51.4307
6	50125000	50150000	6	50775000	50800000	507.111	0.0511	51.8649
6	50125000	50150000	6	50800000	50825000	503.077	0.0691	46.0134
6	50125000	50150000	6	50825000	50850000	505.399	0.0493	51.8261
6	50125000	50150000	6	50850000	50875000	505.899	0.0615	37.2023
6	50125000	50150000	6	50875000	50900000	509.489	0.0569	39.9656
6	50125000	50150000	6	50900000	50925000	499.72	0.0487	57.184
6	50150000	50175000	6	50175000	50200000	248.376	0.5577	2772.04
6	50150000	50175000	6	50200000	50225000	277.101	0.384	908.134
6	50150000	50175000	6	50225000	50250000	287.36	0.3367	580.81
6	50150000	50175000	6	50250000	50275000	288.964	0.3608	562.247
6	50150000	50175000	6	50275000	50300000	306.092	0.302	540.231
6	50150000	50175000	6	50300000	50325000	342.976	0.229	379.803
6	50150000	50175000	6	50325000	50350000	354.674	0.2158	224.957
6	50150000	50175000	6	50350000	50375000	368.293	0.1683	219.127
6	50150000	50175000	6	50375000	50400000	360.316	0.1708	230.274
6	50150000	50175000	6	50400000	50425000	363.145	0.181	183.156
6	50150000	50175000	6	50425000	50450000	375.402	0.1618	216.088
6	50150000	50175000	6	50450000	50475000	379.277	0.1567	219.705
6	50150000	50175000	6	50475000	50500000	374.924	0.1752	209.398
6	50150000	50175000	6	50500000	50525000	359.623	0.1864	249.364
6	50150000	50175000	6	50525000	50550000	348.431	0.1932	352.937
6	50150000	50175000	6	50550000	50575000	365.558	0.1844	307.47
6	50150000	50175000	6	50575000	50600000	393.954	0.1721	215.659
6	50150000	50175000	6	50625000	50650000	452.415	0.0904	102.086
6	50150000	50175000	6	50650000	50675000	479.474	0.0828	59.6978
6	50150000	50175000	6	50675000	50700000	483.214	0.0656	51.6928
6	50150000	50175000	6	50700000	50725000	499.144	0.0654	55.7294
6	50150000	50175000	6	50725000	50750000	512.91	0.0406	50.2245
6	50150000	50175000	6	50750000	50775000	489.122	0.0574	49.665
6	50150000	50175000	6	50775000	50800000	492.613	0.0833	55.9648
6	50150000	50175000	6	50800000	50825000	489.211	0.0583	45.9542
6	50150000	50175000	6	50825000	50850000	495.862	0.0607	47.61
6	50150000	50175000	6	50850000	50875000	484.898	0.0575	63.0821
6	50150000	50175000	6	50875000	50900000	509.45	0.0748	45.4695
6	50150000	50175000	6	50900000	50925000	493.649	0.0547	49.0242
6	50175000	50200000	6	50200000	50225000	245.002	0.5065	2045.05
6	50175000	50200000	6	50225000	50250000	275.33	0.4038	833.019
6	50175000	50200000	6	50250000	50275000	260.765	0.4566	694.285
6	50175000	50200000	6	50275000	50300000	276.613	0.3549	667.578
6	50175000	50200000	6	50300000	50325000	326.945	0.2662	440.035
6	50175000	50200000	6	50325000	50350000	350.777	0.2196	268.535
6	50175000	50200000	6	50350000	50375000	361.527	0.1908	225.827
6	50175000	50200000	6	50375000	50400000	362.618	0.1816	207.213
6	50175000	50200000	6	50400000	50425000	372.368	0.1872	208.541
6	50175000	50200000	6	50425000	50450000	360.243	0.1738	244.831
6	50175000	50200000	6	50450000	50475000	367.437	0.1418	241.386
6	50175000	50200000	6	50475000	50500000	367.414	0.1746	227.403
6	50175000	50200000	6	50500000	50525000	344.496	0.2382	271.503
6	50175000	50200000	6	50525000	50550000	338.237	0.2415	427.148
6	50175000	50200000	6	50550000	50575000	353.514	0.2177	293.454
6	50175000	50200000	6	50575000	50600000	389.932	0.163	185.982
6	50175000	50200000	6	50625000	50650000	433.422	0.1025	95.1827
6	50175000	50200000	6	50650000	50675000	464.249	0.0771	82.9378
6	50175000	50200000	6	50675000	50700000	486.091	0.0522	57.7981
6	50175000	50200000	6	50700000	50725000	503.043	0.0543	55.3576
6	50175000	50200000	6	50725000	50750000	497.347	0.0495	55.1543
6	50175000	50200000	6	50750000	50775000	480.114	0.0707	55.3175
6	50175000	50200000	6	50775000	50800000	493.213	0.0531	46.2714
6	50175000	50200000	6	50800000	50825000	495.909	0.0593	49.7001
6	50175000	50200000	6	50825000	50850000	500.494	0.0506	62.5053
6	50175000	50200000	6	50850000	50875000	488.726	0.0661	60.8486
6	50175000	50200000	6	50875000	50900000	507.35	0.0615	41.383
6	50175000	50200000	6	50900000	50925000	499.804	0.0537	49.274
6	50200000	50225000	6	50225000	50250000	211.426	0.6427	2417.52
6	50200000	50225000	6	50250000	50275000	197.694	0.6852	1237.64
6	50200000	50225000	6	50275000	50300000	244.132	0.4759	832.201
6	50200000	50225000	6	50300000	50325000	299.714	0.3109	471.29
6	50200000	50225000	6	50325000	50350000	320.553	0.29	297.687
6	50200000	50225000	6	50350000	50375000	337.268	0.2156	267.07
6	50200000	50225000	6	50375000	50400000	340.741	0.2051	201.528
6	50200000	50225000	6	50400000	50425000	360.044	0.1914	230.093
6	50200000	50225000	6	50425000	50450000	348.094	0.1744	217.898
6	50200000	50225000	6	50450000	50475000	344.84	0.2387	250.493
6	50200000	50225000	6	50475000	50500000	344.24	0.234	306.336
6	50200000	50225000	6	50500000	50525000	324.845	0.2407	320.283
6	50200000	50225000	6	50525000	50550000	298.157	0.3237	430.118
6	50200000	50225000	6	50550000	50575000	327.88	0.234	315.247
6	50200000	50225000	6	50575000	50600000	373.822	0.1555	203.428
6	50200000	50225000	6	50625000	50650000	406.269	0.1587	132.554
6	50200000	50225000	6	50650000	50675000	431.532	0.1114	110.533
6	50200000	50225000	6	50675000	50700000	449.127	0.0808	61.4492
6	50200000	50225000	6	50700000	50725000	468.486	0.1	71.5893
6	50200000	50225000	6	50725000	50750000	454.946	0.0879	80.4112
6	50200000	50225000	6	50750000	50775000	444.512	0.104	62.5727
6	50200000	50225000	6	50775000	50800000	454.594	0.0895	75.2445
6	50200000	50225000	6	50800000	50825000	463.683	0.0769	66.0894
6	50200000	50225000	6	50825000	50850000	467.905	0.0959	46.6686
6	50200000	50225000	6	50850000	50875000	464.57	0.1009	73.1153
6	50200000	50225000	6	50875000	50900000	474.664	0.0851	59.6707
6	50200000	50225000	6	50900000	50925000	471.461	0.0787	51.5427
6	50225000	50250000	6	50250000	50275000	186.171	0.7078	3033.29
6	50225000	50250000	6	50275000	50300000	238.43	0.5238	1144.38
6	50225000	50250000	6	50300000	50325000	282.948	0.3508	509.886
6	50225000	50250000	6	50325000	50350000	316.322	0.258	346.734
6	50225000	50250000	6	50350000	50375000	323.731	0.2535	350.343
6	50225000	50250000	6	50375000	50400000	312.171	0.2744	266.155
6	50225000	50250000	6	50400000	50425000	338.276	0.258	227.225
6	50225000	50250000	6	50425000	50450000	340.273	0.2227	251.077
6	50225000	50250000	6	50450000	50475000	324.369	0.2661	281.421
6	50225000	50250000	6	50475000	50500000	333.287	0.2532	322.611
6	50225000	50250000	6	50500000	50525000	308.178	0.2844	369.704
6	50225000	50250000	6	50525000	50550000	285.842	0.3228	450.892
6	50225000	50250000	6	50550000	50575000	323.255	0.2651	313.394
6	50225000	50250000	6	50575000	50600000	354.036	0.2341	224.784
6	50225000	50250000	6	50625000	50650000	400.402	0.147	113.259
6	50225000	50250000	6	50650000	50675000	439.029	0.1075	96.9816
6	50225000	50250000	6	50675000	50700000	447.606	0.0838	66.4055
6	50225000	50250000	6	50700000	50725000	463.282	0.0956	83.0028
6	50225000	50250000	6	50725000	50750000	462.033	0.0894	81.4388
6	50225000	50250000	6	50750000	50775000	449.099	0.113	90.5889
6	50225000	50250000	6	50775000	50800000	462.879	0.1061	65.4459
6	50225000	50250000	6	50800000	50825000	466.764	0.0916	62.5707
6	50225000	50250000	6	50825000	50850000	463.877	0.1081	69.589
6	50225000	50250000	6	50850000	50875000	459.619	0.112	69.986
6	50225000	50250000	6	50875000	50900000	474.549	0.0975	71.1203
6	50225000	50250000	6	50900000	50925000	470.838	0.0847	69.3029
6	50250000	50275000	6	50275000	50300000	217.499	0.59	2421.93
6	50250000	50275000	6	50300000	50325000	274.12	0.4066	702.239
6	50250000	50275000	6	50325000	50350000	297.446	0.3153	423.119
6	50250000	50275000	6	50350000	50375000	313.975	0.3067	405.168
6	50250000	50275000	6	50375000	50400000	310.164	0.2867	349.508
6	50250000	50275000	6	50400000	50425000	326.182	0.2558	293.312
6	50250000	50275000	6	50425000	50450000	332.11	0.2089	337.002
6	50250000	50275000	6	50450000	50475000	316.659	0.286	332.447
6	50250000	50275000	6	50475000	50500000	327.109	0.2627	367.853
6	50250000	50275000	6	50500000	50525000	311.201	0.2648	420.667
6	50250000	50275000	6	50525000	50550000	277.268	0.3879	567.889
6	50250000	50275000	6	50550000	50575000	306.146	0.2727	350.584
6	50250000	50275000	6	50575000	50600000	347.844	0.222	251.856
6	50250000	50275000	6	50625000	50650000	401.44	0.1359	95.4133
6	50250000	50275000	6	50650000	50675000	439.348	0.1002	99.8086
6	50250000	50275000	6	50675000	50700000	449.154	0.0652	66.335
6	50250000	50275000	6	50700000	50725000	468.433	0.0791	81.403
6	50250000	50275000	6	50725000	50750000	461.28	0.0878	73.3484
6	50250000	50275000	6	50750000	50775000	447.592	0.0952	58.0149
6	50250000	50275000	6	50775000	50800000	459.972	0.0782	72.7746
6	50250000	50275000	6	50800000	50825000	464.461	0.0858	71.5275
6	50250000	50275000	6	50825000	50850000	458.226	0.1125	74.6856
6	50250000	50275000	6	50850000	50875000	461.471	0.1044	54.317
6	50250000	50275000	6	50875000	50900000	481.375	0.0811	70.7584
6	50250000	50275000	6	50900000	50925000	469.907	0.0741	61.693
6	50275000	50300000	6	50300000	50325000	228.096	0.5553	1950.39
6	50275000	50300000	6	50325000	50350000	261.54	0.4237	667.424
6	50275000	50300000	6	50350000	50375000	275.698	0.3372	544.242
6	50275000	50300000	6	50375000	50400000	291.888	0.3032	453.104
6	50275000	50300000	6	50400000	50425000	306.533	0.3269	422.156
6	50275000	50300000	6	50425000	50450000	295.009	0.3457	411.156
6	50275000	50300000	6	50450000	50475000	293.499	0.3326	485.295
6	50275000	50300000	6	50475000	50500000	288.591	0.3775	524.627
6	50275000	50300000	6	50500000	50525000	270.266	0.4045	652.904
6	50275000	50300000	6	50525000	50550000	257.482	0.4622	995.234
6	50275000	50300000	6	50550000	50575000	271.439	0.3826	547.101
6	50275000	50300000	6	50575000	50600000	318.104	0.2755	325.819
6	50275000	50300000	6	50625000	50650000	378.748	0.1627	122.086
6	50275000	50300000	6	50650000	50675000	412.55	0.1211	111.612
6	50275000	50300000	6	50675000	50700000	432.272	0.1106	76.615
6	50275000	50300000	6	50700000	50725000	448.594	0.1013	81.0311
6	50275000	50300000	6	50725000	50750000	439.47	0.0962	72.8092
6	50275000	50300000	6	50750000	50775000	440.657	0.0802	82.9667
6	50275000	50300000	6	50775000	50800000	445.897	0.1025	77.8163
6	50275000	50300000	6	50800000	50825000	447.874	0.0806	54.2972
6	50275000	50300000	6	50825000	50850000	442.74	0.1043	69.573
6	50275000	50300000	6	50850000	50875000	440.066	0.107	72.0167
6	50275000	50300000	6	50875000	50900000	455.003	0.1035	59.7428
6	50275000	50300000	6	50900000	50925000	451.758	0.0777	57.3797
6	50300000	50325000	6	50325000	50350000	229.94	0.5896	2320.75
6	50300000	50325000	6	50350000	50375000	256.904	0.4777	1199.62
6	50300000	50325000	6	50375000	50400000	267.084	0.4292	982.673
6	50300000	50325000	6	50400000	50425000	280.8	0.3715	799.128
6	50300000	50325000	6	50425000	50450000	287.296	0.3734	778.772
6	50300000	50325000	6	50450000	50475000	278.265	0.3862	864.948
6	50300000	50325000	6	50475000	50500000	285.71	0.3961	841.465
6	50300000	50325000	6	50500000	50525000	255.422	0.5046	1318.82
6	50300000	50325000	6	50525000	50550000	238.101	0.5685	2063.73
6	50300000	50325000	6	50550000	50575000	269.086	0.4229	884.925
6	50300000	50325000	6	50575000	50600000	306.469	0.3217	463.448
6	50300000	50325000	6	50625000	50650000	369.801	0.1685	142.916
6	50300000	50325000	6	50650000	50675000	395.104	0.1578	98.8303
6	50300000	50325000	6	50675000	50700000	416.955	0.1055	83.7943
6	50300000	50325000	6	50700000	50725000	434.179	0.1003	96.1878
6	50300000	50325000	6	50725000	50750000	433.854	0.125	72.1153
6	50300000	50325000	6	50750000	50775000	426.015	0.0951	79.3496
6	50300000	50325000	6	50775000	50800000	424.486	0.1108	62.82
6	50300000	50325000	6	50800000	50825000	446.534	0.0743	60.435
6	50300000	50325000	6	50825000	50850000	439.079	0.0952	76.1739
6	50300000	50325000	6	50850000	50875000	443.297	0.0987	67.6266
6	50300000	50325000	6	50875000	50900000	446.836	0.0926	75.1343
6	50300000	50325000	6	50900000	50925000	441.195	0.081	62.7282
6	50325000	50350000	6	50350000	50375000	221.194	0.6141	3105.63
6	50325000	50350000	6	50375000	50400000	245.864	0.4988	1253.75
6	50325000	50350000	6	50400000	50425000	274.028	0.397	977.799
6	50325000	50350000	6	50425000	50450000	284.925	0.3968	852.592
6	50325000	50350000	6	50450000	50475000	283.539	0.4073	858.56
6	50325000	50350000	6	50475000	50500000	295.881	0.3816	805.129
6	50325000	50350000	6	50500000	50525000	268.692	0.4324	1008.26
6	50325000	50350000	6	50525000	50550000	255.158	0.4887	1120.96
6	50325000	50350000	6	50550000	50575000	286.766	0.3852	543.423
6	50325000	50350000	6	50575000	50600000	326.997	0.2601	359.275
6	50325000	50350000	6	50625000	50650000	383.598	0.1583	123.346
6	50325000	50350000	6	50650000	50675000	412.896	0.1024	88.0921
6	50325000	50350000	6	50675000	50700000	418.363	0.0907	65.7456
6	50325000	50350000	6	50700000	50725000	427.676	0.12	85.9465
6	50325000	50350000	6	50725000	50750000	452.327	0.105	73.8097
6	50325000	50350000	6	50750000	50775000	436.87	0.0917	80.4098
6	50325000	50350000	6	50775000	50800000	432.709	0.1088	68.8025
6	50325000	50350000	6	50800000	50825000	445.11	0.0795	61.76
6	50325000	50350000	6	50825000	50850000	444.455	0.093	66.1729
6	50325000	50350000	6	50850000	50875000	431.352	0.1075	63.0114
6	50325000	50350000	6	50875000	50900000	441.362	0.0909	74.594
6	50325000	50350000	6	50900000	50925000	444.697	0.1019	63.8424
6	50350000	50375000	6	50375000	50400000	227.889	0.6237	2494.08
6	50350000	50375000	6	50400000	50425000	254.266	0.4933	1356.26
6	50350000	50375000	6	50425000	50450000	274.006	0.4303	1043.41
6	50350000	50375000	6	50450000	50475000	269.88	0.4012	944.222
6	50350000	50375000	6	50475000	50500000	274.827	0.4114	903.779
6	50350000	50375000	6	50500000	50525000	263.688	0.4755	1044.21
6	50350000	50375000	6	50525000	50550000	259.53	0.4491	963.343
6	50350000	50375000	6	50550000	50575000	292.041	0.3522	529.625
6	50350000	50375000	6	50575000	50600000	341.971	0.2339	345.502
6	50350000	50375000	6	50625000	50650000	392.797	0.1396	144.579
6	50350000	50375000	6	50650000	50675000	423.524	0.1126	105.08
6	50350000	50375000	6	50675000	50700000	428.182	0.1185	87.2739
6	50350000	50375000	6	50700000	50725000	453.779	0.0837	79.7918
6	50350000	50375000	6	50725000	50750000	452.281	0.1075	78.7908
6	50350000	50375000	6	50750000	50775000	440.542	0.1187	69.3844
6	50350000	50375000	6	50775000	50800000	431.179	0.1005	88.6857
6	50350000	50375000	6	50800000	50825000	443.604	0.1015	67.4493
6	50350000	50375000	6	50825000	50850000	437.452	0.1087	78.9868
6	50350000	50375000	6	50850000	50875000	434.318	0.1156	63.7453
6	50350000	50375000	6	50875000	50900000	455.204	0.093	73.475
6	50350000	50375000	6	50900000	50925000	455.062	0.0829	71.8943
6	50375000	50400000	6	50400000	50425000	233.462	0.5878	3317.1
6	50375000	50400000	6	50425000	50450000	256.747	0.5251	1556.2
6	50375000	50400000	6	50450000	50475000	272.154	0.4502	1108.03
6	50375000	50400000	6	50475000	50500000	281.877	0.3643	963.118
6	50375000	50400000	6	50500000	50525000	277.915	0.4307	984.149
6	50375000	50400000	6	50525000	50550000	256.663	0.4151	891.097
6	50375000	50400000	6	50550000	50575000	294.528	0.3189	463.515
6	50375000	50400000	6	50575000	50600000	332.055	0.2222	287.92
6	50375000	50400000	6	50625000	50650000	387.95	0.1631	103.646
6	50375000	50400000	6	50650000	50675000	418.416	0.1361	99.0615
6	50375000	50400000	6	50675000	50700000	426.074	0.097	74.8479
6	50375000	50400000	6	50700000	50725000	437.158	0.1024	76.808
6	50375000	50400000	6	50725000	50750000	438.548	0.116	80.17
6	50375000	50400000	6	50750000	50775000	432.091	0.1104	75.8701
6	50375000	50400000	6	50775000	50800000	443.876	0.1471	86.394
6	50375000	50400000	6	50800000	50825000	450.729	0.0939	64.9449
6	50375000	50400000	6	50825000	50850000	443.841	0.1138	74.4491
6	50375000	50400000	6	50850000	50875000	448.723	0.0995	57.1779
6	50375000	50400000	6	50875000	50900000	451.988	0.1053	67.1835
6	50375000	50400000	6	50900000	50925000	448.487	0.0989	53.865
6	50400000	50425000	6	50425000	50450000	265.638	0.5421	3070.98
6	50400000	50425000	6	50450000	50475000	261.317	0.4595	1419.9
6	50400000	50425000	6	50475000	50500000	280.617	0.4017	1055.53
6	50400000	50425000	6	50500000	50525000	278.176	0.4225	925.719
6	50400000	50425000	6	50525000	50550000	278.104	0.4029	715.925
6	50400000	50425000	6	50550000	50575000	312.923	0.3096	467.131
6	50400000	50425000	6	50575000	50600000	349.774	0.2396	294.708
6	50400000	50425000	6	50625000	50650000	388.725	0.1891	111.358
6	50400000	50425000	6	50650000	50675000	425.485	0.1314	86.2218
6	50400000	50425000	6	50675000	50700000	429.729	0.1369	80.7818
6	50400000	50425000	6	50700000	50725000	447.361	0.1045	88.7191
6	50400000	50425000	6	50725000	50750000	458.17	0.1159	71.0476
6	50400000	50425000	6	50750000	50775000	456.497	0.0952	64.5006
6	50400000	50425000	6	50775000	50800000	448.751	0.107	68.5734
6	50400000	50425000	6	50800000	50825000	459.334	0.0871	58.6866
6	50400000	50425000	6	50825000	50850000	447.087	0.086	66.5919
6	50400000	50425000	6	50850000	50875000	464.03	0.0822	78.3828
6	50400000	50425000	6	50875000	50900000	468.571	0.0867	76.1543
6	50400000	50425000	6	50900000	50925000	459.011	0.0899	62.6073
6	50425000	50450000	6	50450000	50475000	221.374	0.6417	3045.54
6	50425000	50450000	6	50475000	50500000	263.177	0.4667	1322.72
6	50425000	50450000	6	50500000	50525000	263.783	0.4309	1070.14
6	50425000	50450000	6	50525000	50550000	287.465	0.3755	791.087
6	50425000	50450000	6	50550000	50575000	311.545	0.2727	441.352
6	50425000	50450000	6	50575000	50600000	341.374	0.2573	293.81
6	50425000	50450000	6	50625000	50650000	391.581	0.1637	130.759
6	50425000	50450000	6	50650000	50675000	420.26	0.1275	97.6696
6	50425000	50450000	6	50675000	50700000	430.826	0.1173	88.5554
6	50425000	50450000	6	50700000	50725000	434.741	0.144	67.8404
6	50425000	50450000	6	50725000	50750000	428.083	0.1449	66.2688
6	50425000	50450000	6	50750000	50775000	437.611	0.0942	73.0645
6	50425000	50450000	6	50775000	50800000	436.314	0.1211	88.3059
6	50425000	50450000	6	50800000	50825000	446.772	0.1027	51.082
6	50425000	50450000	6	50825000	50850000	439.816	0.124	76.5266
6	50425000	50450000	6	50850000	50875000	442.671	0.1169	53.7319
6	50425000	50450000	6	50875000	50900000	449.666	0.1307	65.4692
6	50425000	50450000	6	50900000	50925000	444.553	0.1123	60.4616
6	50450000	50475000	6	50475000	50500000	232.625	0.6077	3055.22
6	50450000	50475000	6	50500000	50525000	240.218	0.5548	1508.03
6	50450000	50475000	6	50525000	50550000	268.35	0.4435	891.954
6	50450000	50475000	6	50550000	50575000	289.841	0.3371	486.718
6	50450000	50475000	6	50575000	50600000	339.467	0.2332	317.139
6	50450000	50475000	6	50625000	50650000	400.562	0.1444	138.29
6	50450000	50475000	6	50650000	50675000	422.973	0.1387	105.816
6	50450000	50475000	6	50675000	50700000	426.825	0.1399	94.2212
6	50450000	50475000	6	50700000	50725000	436.183	0.1355	80.574
6	50450000	50475000	6	50725000	50750000	432.582	0.1214	85.193
6	50450000	50475000	6	50750000	50775000	434.974	0.1175	72.1864
6	50450000	50475000	6	50775000	50800000	416.967	0.1468	76.9701
6	50450000	50475000	6	50800000	50825000	446.816	0.1129	77.4245
6	50450000	50475000	6	50825000	50850000	448.124	0.0959	63.3816
6	50450000	50475000	6	50850000	50875000	451.572	0.0928	72.299
6	50450000	50475000	6	50875000	50900000	453.604	0.1071	63.9215
6	50450000	50475000	6	50900000	50925000	443.824	0.0921	64.8267
6	50475000	50500000	6	50500000	50525000	234.496	0.6181	2855.17
6	50475000	50500000	6	50525000	50550000	260.72	0.4849	1031.71
6	50475000	50500000	6	50550000	50575000	289.134	0.3897	516.68
6	50475000	50500000	6	50575000	50600000	320.961	0.2776	321.091
6	50475000	50500000	6	50625000	50650000	351.461	0.2363	135.586
6	50475000	50500000	6	50650000	50675000	388.589	0.1694	114.461
6	50475000	50500000	6	50675000	50700000	413.669	0.129	89.0055
6	50475000	50500000	6	50700000	50725000	425.41	0.1286	96.4839
6	50475000	50500000	6	50725000	50750000	412.224	0.1433	71.7291
6	50475000	50500000	6	50750000	50775000	426.341	0.121	101.68
6	50475000	50500000	6	50775000	50800000	402.48	0.1317	83.74
6	50475000	50500000	6	50800000	50825000	432.261	0.1138	72.4234
6	50475000	50500000	6	50825000	50850000	436.19	0.1085	76.9155
6	50475000	50500000	6	50850000	50875000	435.221	0.092	81.995
6	50475000	50500000	6	50875000	50900000	439.811	0.0872	79.2006
6	50475000	50500000	6	50900000	50925000	424.577	0.1021	82.2464
6	50500000	50525000	6	50525000	50550000	226.362	0.6258	2081.11
6	50500000	50525000	6	50550000	50575000	259.735	0.4489	724.04
6	50500000	50525000	6	50575000	50600000	305.907	0.3047	409.85
6	50500000	50525000	6	50625000	50650000	372.722	0.1901	148.781
6	50500000	50525000	6	50650000	50675000	401.063	0.1321	119.019
6	50500000	50525000	6	50675000	50700000	416.435	0.1227	91.5584
6	50500000	50525000	6	50700000	50725000	425.933	0.1481	77.6804
6	50500000	50525000	6	50725000	50750000	412.249	0.1355	80.2615
6	50500000	50525000	6	50750000	50775000	424.069	0.1085	96.3609
6	50500000	50525000	6	50775000	50800000	410.272	0.1353	88.9784
6	50500000	50525000	6	50800000	50825000	437.341	0.1097	67.1585
6	50500000	50525000	6	50825000	50850000	433.129	0.1175	79.2997
6	50500000	50525000	6	50850000	50875000	433.84	0.1267	72.2841
6	50500000	50525000	6	50875000	50900000	422.605	0.1246	75.0571
6	50500000	50525000	6	50900000	50925000	428.751	0.1003	71.2388
6	50525000	50550000	6	50550000	50575000	203.667	0.6532	2204.02
6	50525000	50550000	6	50575000	50600000	279.71	0.4209	724.328
6	50525000	50550000	6	50625000	50650000	347.125	0.2124	165.003
6	50525000	50550000	6	50650000	50675000	375.705	0.1572	137.171
6	50525000	50550000	6	50675000	50700000	386.954	0.1411	110.687
6	50525000	50550000	6	50700000	50725000	409.859	0.14	93.4167
6	50525000	50550000	6	50725000	50750000	404.112	0.1229	90.6519
6	50525000	50550000	6	50750000	50775000	396.296	0.1129	95.5724
6	50525000	50550000	6	50775000	50800000	397.746	0.1653	89.6814
6	50525000	50550000	6	50800000	50825000	409.841	0.1226	66.7553
6	50525000	50550000	6	50825000	50850000	408.505	0.1129	81.0342
6	50525000	50550000	6	50850000	50875000	402.145	0.1244	78.5034
6	50525000	50550000	6	50875000	50900000	417.985	0.1201	71.4653
6	50525000	50550000	6	50900000	50925000	408.269	0.1155	62.8422
6	50550000	50575000	6	50575000	50600000	218.413	0.6024	2445.7
6	50550000	50575000	6	50625000	50650000	325.017	0.2585	295.23
6	50550000	50575000	6	50650000	50675000	355.941	0.199	195.023
6	50550000	50575000	6	50675000	50700000	370.861	0.1667	139.986
6	50550000	50575000	6	50700000	50725000	384.748	0.1732	144.026
6	50550000	50575000	6	50725000	50750000	371.524	0.202	146.603
6	50550000	50575000	6	50750000	50775000	378.334	0.1753	129.033
6	50550000	50575000	6	50775000	50800000	367.188	0.2023	149.165
6	50550000	50575000	6	50800000	50825000	382.884	0.1342	134.345
6	50550000	50575000	6	50825000	50850000	388.704	0.1462	120.701
6	50550000	50575000	6	50850000	50875000	387.295	0.1436	113.308
6	50550000	50575000	6	50875000	50900000	404.319	0.112	120.652
6	50550000	50575000	6	50900000	50925000	396.051	0.125	111.034
6	50575000	50600000	6	50625000	50650000	281.453	0.3981	532.389
6	50575000	50600000	6	50650000	50675000	314.125	0.2966	349.588
6	50575000	50600000	6	50675000	50700000	336.637	0.2615	236.715
6	50575000	50600000	6	50700000	50725000	341.981	0.2427	191.473
6	50575000	50600000	6	50725000	50750000	349.506	0.2041	186.286
6	50575000	50600000	6	50750000	50775000	354.729	0.2205	198.853
6	50575000	50600000	6	50775000	50800000	350.921	0.2275	205.123
6	50575000	50600000	6	50800000	50825000	348.405	0.2205	209.831
6	50575000	50600000	6	50825000	50850000	355.657	0.2225	188.807
6	50575000	50600000	6	50850000	50875000	354.927	0.1907	161.598
6	50575000	50600000	6	50875000	50900000	362.994	0.2164	170.288
6	50575000	50600000	6	50900000	50925000	358.622	0.1866	156.811
6	50625000	50650000	6	50650000	50675000	192.786	0.6908	2644.3
6	50625000	50650000	6	50675000	50700000	238.215	0.534	824.13
6	50625000	50650000	6	50700000	50725000	263.592	0.4204	564.192
6	50625000	50650000	6	50725000	50750000	259.224	0.4204	516.38
6	50625000	50650000	6	50750000	50775000	290.618	0.3722	553.686
6	50625000	50650000	6	50775000	50800000	268.659	0.4409	573.716
6	50625000	50650000	6	50800000	50825000	260.972	0.4266	507.236
6	50625000	50650000	6	50825000	50850000	269.805	0.4101	449.303
6	50625000	50650000	6	50850000	50875000	289.471	0.3683	514.52
6	50625000	50650000	6	50875000	50900000	276.476	0.3914	444.293
6	50625000	50650000	6	50900000	50925000	281.119	0.3825	366.567
6	50650000	50675000	6	50675000	50700000	201.298	0.703	2265.39
6	50650000	50675000	6	50700000	50725000	239.173	0.5483	981.433
6	50650000	50675000	6	50725000	50750000	232.715	0.5622	827.013
6	50650000	50675000	6	50750000	50775000	262.466	0.4856	786.652
6	50650000	50675000	6	50775000	50800000	255.345	0.5378	1030.08
6	50650000	50675000	6	50800000	50825000	230.559	0.5569	1021.19
6	50650000	50675000	6	50825000	50850000	256.882	0.4698	677.335
6	50650000	50675000	6	50850000	50875000	279.235	0.375	569.391
6	50650000	50675000	6	50875000	50900000	269.556	0.4406	612.605
6	50650000	50675000	6	50900000	50925000	264.248	0.4851	617.233
6	50675000	50700000	6	50700000	50725000	196.348	0.7013	2401.13
6	50675000	50700000	6	50725000	50750000	224.84	0.6393	1321.15
6	50675000	50700000	6	50750000	50775000	232.071	0.5971	1208.32
6	50675000	50700000	6	50775000	50800000	229.611	0.6243	1523.17
6	50675000	50700000	6	50800000	50825000	209.802	0.6487	1572.59
6	50675000	50700000	6	50825000	50850000	240.966	0.5245	778.479
6	50675000	50700000	6	50850000	50875000	262.057	0.4377	627.008
6	50675000	50700000	6	50875000	50900000	268.705	0.4808	678.152
6	50675000	50700000	6	50900000	50925000	255.049	0.493	777.992
6	50700000	50725000	6	50725000	50750000	200.376	0.694	2925.62
6	50700000	50725000	6	50750000	50775000	239.035	0.5805	1527.21
6	50700000	50725000	6	50775000	50800000	238.912	0.5484	1299.36
6	50700000	50725000	6	50800000	50825000	240.189	0.5249	801.274
6	50700000	50725000	6	50825000	50850000	261.858	0.4506	559.37
6	50700000	50725000	6	50850000	50875000	279.061	0.3785	524.128
6	50700000	50725000	6	50875000	50900000	279.521	0.4107	481.661
6	50700000	50725000	6	50900000	50925000	275.608	0.4075	507.524
6	50725000	50750000	6	50750000	50775000	200.963	0.664	3249.86
6	50725000	50750000	6	50775000	50800000	224.581	0.5913	1459.89
6	50725000	50750000	6	50800000	50825000	239.464	0.5133	874.207
6	50725000	50750000	6	50825000	50850000	269.83	0.4102	575.253
6	50725000	50750000	6	50850000	50875000	282.881	0.3777	520.236
6	50725000	50750000	6	50875000	50900000	276.579	0.4068	502.183
6	50725000	50750000	6	50900000	50925000	272.742	0.4096	537.035
6	50750000	50775000	6	50775000	50800000	212.302	0.678	2373.48
6	50750000	50775000	6	50800000	50825000	238.906	0.5376	954.039
6	50750000	50775000	6	50825000	50850000	272.223	0.4416	620.39
6	50750000	50775000	6	50850000	50875000	272.034	0.3846	560.662
6	50750000	50775000	6	50875000	50900000	304.272	0.3433	467.157
6	50750000	50775000	6	50900000	50925000	284.093	0.4114	570.925
6	50775000	50800000	6	50800000	50825000	215.567	0.6319	1904.34
6	50775000	50800000	6	50825000	50850000	259.544	0.4497	929.501
6	50775000	50800000	6	50850000	50875000	267.871	0.4371	654.283
6	50775000	50800000	6	50875000	50900000	279.8	0.4589	659.884
6	50775000	50800000	6	50900000	50925000	267.616	0.488	722.005
6	50800000	50825000	6	50825000	50850000	200.96	0.6675	2521.08
6	50800000	50825000	6	50850000	50875000	220.065	0.5714	1171.14
6	50800000	50825000	6	50875000	50900000	240.756	0.5734	1076.21
6	50800000	50825000	6	50900000	50925000	227.231	0.5829	1078.51
6	50825000	50850000	6	50850000	50875000	202.613	0.7108	2712.74
6	50825000	50850000	6	50875000	50900000	239.623	0.5808	1370.61
6	50825000	50850000	6	50900000	50925000	237.987	0.5661	1108.84
6	50850000	50875000	6	50875000	50900000	211.873	0.691	2534.51
6	50850000	50875000	6	50900000	50925000	219.94	0.6179	1295.63
6	50875000	50900000	6	50900000	50925000	201.823	0.7045	2632.91

## Sheet: FigS2D
chr1	x1	x2	chr2	y1	y2	FISH.Avg.Dist	FISH.Contact.Freq	bulkHiC.Contact.Freq
9	119300000	119325000	9	119325000	119350000	299.71	0.5514	3467.16
9	119300000	119325000	9	119350000	119375000	280.649	0.5309	1560.85
9	119300000	119325000	9	119375000	119400000	315.054	0.4377	980.747
9	119300000	119325000	9	119400000	119425000	343.276	0.3497	902.698
9	119300000	119325000	9	119425000	119450000	341.821	0.3244	723.922
9	119300000	119325000	9	119450000	119475000	369.152	0.2747	433.679
9	119300000	119325000	9	119475000	119500000	391.776	0.2626	304.653
9	119300000	119325000	9	119500000	119525000	391.528	0.2642	254.306
9	119300000	119325000	9	119525000	119550000	371.551	0.24	210.484
9	119300000	119325000	9	119550000	119575000	407.589	0.1954	223.468
9	119300000	119325000	9	119575000	119600000	399.13	0.2107	207.892
9	119300000	119325000	9	119600000	119625000	422.189	0.2048	157.812
9	119300000	119325000	9	119625000	119650000	407.251	0.1864	144.9
9	119300000	119325000	9	119650000	119675000	422.182	0.1935	143.786
9	119300000	119325000	9	119675000	119700000	423.495	0.1548	135.357
9	119300000	119325000	9	119700000	119725000	408.756	0.2011	125.462
9	119300000	119325000	9	119725000	119750000	402.278	0.1954	112.97
9	119300000	119325000	9	119750000	119775000	407.087	0.1734	149.096
9	119300000	119325000	9	119775000	119800000	407.051	0.19	122.092
9	119300000	119325000	9	119800000	119825000	439.354	0.1789	124.978
9	119300000	119325000	9	119825000	119850000	445.134	0.1422	91.4171
9	119300000	119325000	9	119850000	119875000	433.955	0.155	105.782
9	119300000	119325000	9	119875000	119900000	449.723	0.1397	118.123
9	119300000	119325000	9	119900000	119925000	450.824	0.1517	152.077
9	119300000	119325000	9	119925000	119950000	477.142	0.1239	136.427
9	119300000	119325000	9	119950000	119975000	497.025	0.1048	140.766
9	119300000	119325000	9	119975000	120000000	504.705	0.141	127.774
9	119300000	119325000	9	120000000	120025000	502.152	0.117	108.237
9	119300000	119325000	9	120025000	120050000	510.961	0.1139	94.2013
9	119300000	119325000	9	120050000	120075000	536.139	0.0773	72.9715
9	119300000	119325000	9	120075000	120100000	520.856	0.1142	78.3517
9	119300000	119325000	9	120100000	120125000	523.149	0.0722	79.3205
9	119300000	119325000	9	120125000	120150000	569.427	0.0675	70.5761
9	119300000	119325000	9	120150000	120175000	558.629	0.0685	68.2903
9	119300000	119325000	9	120175000	120200000	570.826	0.0807	48.0748
9	119300000	119325000	9	120200000	120225000	579.056	0.0638	41.3725
9	119300000	119325000	9	120225000	120250000	577.455	0.0648	29.4135
9	119300000	119325000	9	120250000	120275000	578.745	0.0763	17.9204
9	119300000	119325000	9	120275000	120300000	579.84	0.069	30.6519
9	119300000	119325000	9	120300000	120325000	587.762	0.0705	27.9394
9	119300000	119325000	9	120325000	120350000	589.382	0.0553	32.9591
9	119300000	119325000	9	120350000	120375000	592.069	0.0542	21.4946
9	119300000	119325000	9	120375000	120400000	596.362	0.0375	31.2643
9	119300000	119325000	9	120400000	120425000	613.9	0.0266	32.3614
9	119300000	119325000	9	120425000	120450000	614.659	0.0524	27.8208
9	119300000	119325000	9	120450000	120475000	616.787	0.0644	27.3072
9	119300000	119325000	9	120475000	120500000	617.33	0.0596	33.9002
9	119300000	119325000	9	120500000	120525000	635.785	0.0547	31.5463
9	119300000	119325000	9	120525000	120550000	629.338	0.0452	31.7995
9	119300000	119325000	9	120550000	120575000	649.115	0.0395	28.0418
9	119300000	119325000	9	120575000	120600000	648.336	0.0333	23.1312
9	119300000	119325000	9	120600000	120625000	676.142	0.0194	30.3298
9	119300000	119325000	9	120625000	120650000	690.077	0.0229	29.1676
9	119300000	119325000	9	120650000	120675000	679.575	0.0412	28.0903
9	119300000	119325000	9	120675000	120700000	686.133	0.0333	32.7102
9	119300000	119325000	9	120700000	120725000	672.096	0.0402	22.7547
9	119300000	119325000	9	120725000	120750000	673.891	0.027	31.1057
9	119300000	119325000	9	120750000	120775000	668.158	0.0548	24.3794
9	119300000	119325000	9	120775000	120800000	680.497	0.034	20.4598
9	119325000	119350000	9	119350000	119375000	281.213	0.599	3615.24
9	119325000	119350000	9	119375000	119400000	304.986	0.4626	1545.28
9	119325000	119350000	9	119400000	119425000	312.809	0.4218	1137.89
9	119325000	119350000	9	119425000	119450000	345.235	0.3251	940.613
9	119325000	119350000	9	119450000	119475000	365.325	0.3005	518.287
9	119325000	119350000	9	119475000	119500000	386.789	0.2603	339.262
9	119325000	119350000	9	119500000	119525000	391.804	0.2486	280.306
9	119325000	119350000	9	119525000	119550000	387.47	0.2166	265.565
9	119325000	119350000	9	119550000	119575000	397.811	0.2199	272.163
9	119325000	119350000	9	119575000	119600000	388.521	0.2444	245.869
9	119325000	119350000	9	119600000	119625000	393.207	0.1979	187.115
9	119325000	119350000	9	119625000	119650000	411.738	0.1953	183.464
9	119325000	119350000	9	119650000	119675000	412.619	0.1979	160.79
9	119325000	119350000	9	119675000	119700000	417.747	0.1953	142.284
9	119325000	119350000	9	119700000	119725000	404.194	0.217	150.938
9	119325000	119350000	9	119725000	119750000	414.417	0.1731	148.973
9	119325000	119350000	9	119750000	119775000	414.678	0.2021	176.347
9	119325000	119350000	9	119775000	119800000	416.4	0.1759	151.352
9	119325000	119350000	9	119800000	119825000	448.464	0.1489	123.787
9	119325000	119350000	9	119825000	119850000	434.253	0.1407	108.807
9	119325000	119350000	9	119850000	119875000	446.401	0.1257	72.5817
9	119325000	119350000	9	119875000	119900000	462.708	0.1382	141.023
9	119325000	119350000	9	119900000	119925000	469.357	0.1451	169.695
9	119325000	119350000	9	119925000	119950000	476.971	0.1479	158.752
9	119325000	119350000	9	119950000	119975000	526.571	0.0831	148.921
9	119325000	119350000	9	119975000	120000000	510.577	0.1079	150.157
9	119325000	119350000	9	120000000	120025000	529.136	0.0997	101.091
9	119325000	119350000	9	120025000	120050000	514.726	0.1054	96.6609
9	119325000	119350000	9	120050000	120075000	541.475	0.0785	94.1625
9	119325000	119350000	9	120075000	120100000	530.616	0.0964	69.3087
9	119325000	119350000	9	120100000	120125000	563.697	0.0643	97.8761
9	119325000	119350000	9	120125000	120150000	579.761	0.063	91.6854
9	119325000	119350000	9	120150000	120175000	571.886	0.0809	70.5696
9	119325000	119350000	9	120175000	120200000	581.807	0.0644	61.3838
9	119325000	119350000	9	120200000	120225000	599.201	0.0491	35.1764
9	119325000	119350000	9	120225000	120250000	609.073	0.0668	38.134
9	119325000	119350000	9	120250000	120275000	595.944	0.0761	39.2856
9	119325000	119350000	9	120275000	120300000	614.007	0.0636	46.0128
9	119325000	119350000	9	120300000	120325000	616.401	0.0395	36.714
9	119325000	119350000	9	120325000	120350000	610.985	0.0638	26.0375
9	119325000	119350000	9	120350000	120375000	632.643	0.0464	25.1716
9	119325000	119350000	9	120375000	120400000	627.749	0.0434	21.7583
9	119325000	119350000	9	120400000	120425000	638.031	0.0396	21.6773
9	119325000	119350000	9	120425000	120450000	655.157	0.0519	34.7989
9	119325000	119350000	9	120450000	120475000	647.546	0.0501	34.2358
9	119325000	119350000	9	120475000	120500000	643.475	0.0496	27.2121
9	119325000	119350000	9	120500000	120525000	660.786	0.0399	26.6808
9	119325000	119350000	9	120525000	120550000	671.473	0.0293	34.0058
9	119325000	119350000	9	120550000	120575000	657.457	0.0448	33.1765
9	119325000	119350000	9	120575000	120600000	673.131	0.0232	36.5188
9	119325000	119350000	9	120600000	120625000	693.251	0.0328	29.9504
9	119325000	119350000	9	120625000	120650000	700.146	0.0315	22.049
9	119325000	119350000	9	120650000	120675000	699.755	0.0339	24.0404
9	119325000	119350000	9	120675000	120700000	715.186	0.0359	35.9513
9	119325000	119350000	9	120700000	120725000	698.363	0.0169	19.186
9	119325000	119350000	9	120725000	120750000	693.621	0.0456	25.2559
9	119325000	119350000	9	120750000	120775000	686.989	0.0465	24.7432
9	119325000	119350000	9	120775000	120800000	714.062	0.0424	25.8766
9	119350000	119375000	9	119375000	119400000	259.421	0.623	4104.94
9	119350000	119375000	9	119400000	119425000	299.634	0.4722	1905.56
9	119350000	119375000	9	119425000	119450000	322.22	0.4175	1309.31
9	119350000	119375000	9	119450000	119475000	347.534	0.3463	624.886
9	119350000	119375000	9	119475000	119500000	353.245	0.3235	438.604
9	119350000	119375000	9	119500000	119525000	378.297	0.2913	364.659
9	119350000	119375000	9	119525000	119550000	361.169	0.2921	329.482
9	119350000	119375000	9	119550000	119575000	387.755	0.284	337.066
9	119350000	119375000	9	119575000	119600000	373.737	0.236	317.223
9	119350000	119375000	9	119600000	119625000	409.184	0.2053	233.44
9	119350000	119375000	9	119625000	119650000	406.68	0.1915	228.609
9	119350000	119375000	9	119650000	119675000	405.972	0.2124	169.003
9	119350000	119375000	9	119675000	119700000	411.914	0.1761	181.433
9	119350000	119375000	9	119700000	119725000	405.796	0.2107	162.781
9	119350000	119375000	9	119725000	119750000	399.543	0.2177	194.029
9	119350000	119375000	9	119750000	119775000	406.494	0.2055	227.761
9	119350000	119375000	9	119775000	119800000	392.827	0.2212	204.565
9	119350000	119375000	9	119800000	119825000	426.847	0.1707	171.694
9	119350000	119375000	9	119825000	119850000	440.118	0.1438	144.059
9	119350000	119375000	9	119850000	119875000	450.356	0.1432	113.73
9	119350000	119375000	9	119875000	119900000	448.643	0.1614	183.155
9	119350000	119375000	9	119900000	119925000	465.605	0.1609	196.181
9	119350000	119375000	9	119925000	119950000	474.981	0.1418	188.82
9	119350000	119375000	9	119950000	119975000	496.741	0.1272	169.034
9	119350000	119375000	9	119975000	120000000	503.08	0.1119	152.578
9	119350000	119375000	9	120000000	120025000	512.717	0.1111	117.217
9	119350000	119375000	9	120025000	120050000	510.741	0.1239	92.7161
9	119350000	119375000	9	120050000	120075000	529.349	0.0962	84.5483
9	119350000	119375000	9	120075000	120100000	520.327	0.096	86.5661
9	119350000	119375000	9	120100000	120125000	551.399	0.0806	95.6035
9	119350000	119375000	9	120125000	120150000	570.456	0.0609	84.5521
9	119350000	119375000	9	120150000	120175000	547.07	0.0743	67.7941
9	119350000	119375000	9	120175000	120200000	564.452	0.0748	59.1898
9	119350000	119375000	9	120200000	120225000	591.047	0.0607	40.9665
9	119350000	119375000	9	120225000	120250000	597.445	0.0624	49.7941
9	119350000	119375000	9	120250000	120275000	588.622	0.0524	34.1985
9	119350000	119375000	9	120275000	120300000	595.821	0.0493	39.45
9	119350000	119375000	9	120300000	120325000	597.439	0.0464	32.9733
9	119350000	119375000	9	120325000	120350000	599.766	0.0625	31.449
9	119350000	119375000	9	120350000	120375000	607.787	0.0576	32.3423
9	119350000	119375000	9	120375000	120400000	610.756	0.0719	32.3889
9	119350000	119375000	9	120400000	120425000	625.097	0.0431	35.5105
9	119350000	119375000	9	120425000	120450000	642.38	0.0647	30.1334
9	119350000	119375000	9	120450000	120475000	634.28	0.0526	28.3551
9	119350000	119375000	9	120475000	120500000	634.79	0.043	34.5524
9	119350000	119375000	9	120500000	120525000	649.471	0.0415	25.9202
9	119350000	119375000	9	120525000	120550000	639.736	0.0533	42.1835
9	119350000	119375000	9	120550000	120575000	646.14	0.0521	28.2859
9	119350000	119375000	9	120575000	120600000	664.669	0.0254	25.3412
9	119350000	119375000	9	120600000	120625000	685.488	0.0296	28.1579
9	119350000	119375000	9	120625000	120650000	703.617	0.0397	28.7908
9	119350000	119375000	9	120650000	120675000	711.304	0.03	28.2521
9	119350000	119375000	9	120675000	120700000	717.811	0.0302	32.7339
9	119350000	119375000	9	120700000	120725000	700.385	0.0412	29.2278
9	119350000	119375000	9	120725000	120750000	702.315	0.0399	31.9636
9	119350000	119375000	9	120750000	120775000	688.642	0.0398	20.9361
9	119350000	119375000	9	120775000	120800000	702.324	0.0262	29.2836
9	119375000	119400000	9	119400000	119425000	272.64	0.5678	3521.83
9	119375000	119400000	9	119425000	119450000	292.404	0.4926	1583.08
9	119375000	119400000	9	119450000	119475000	341.859	0.3571	819.526
9	119375000	119400000	9	119475000	119500000	347.424	0.3372	516.34
9	119375000	119400000	9	119500000	119525000	342.21	0.3524	404.974
9	119375000	119400000	9	119525000	119550000	358.401	0.2846	385.308
9	119375000	119400000	9	119550000	119575000	372.248	0.2844	388.391
9	119375000	119400000	9	119575000	119600000	365.141	0.2789	369.212
9	119375000	119400000	9	119600000	119625000	388.355	0.2419	279.527
9	119375000	119400000	9	119625000	119650000	384.385	0.2518	240.139
9	119375000	119400000	9	119650000	119675000	374.483	0.2937	211.575
9	119375000	119400000	9	119675000	119700000	396.54	0.235	201.18
9	119375000	119400000	9	119700000	119725000	382.471	0.2475	229.055
9	119375000	119400000	9	119725000	119750000	391.317	0.2138	210.894
9	119375000	119400000	9	119750000	119775000	390.534	0.2346	220.167
9	119375000	119400000	9	119775000	119800000	396.486	0.1969	212.778
9	119375000	119400000	9	119800000	119825000	416.417	0.1591	188.824
9	119375000	119400000	9	119825000	119850000	423.329	0.1851	167.572
9	119375000	119400000	9	119850000	119875000	417.796	0.1762	126.75
9	119375000	119400000	9	119875000	119900000	433.405	0.1781	199.196
9	119375000	119400000	9	119900000	119925000	439.646	0.1588	207.447
9	119375000	119400000	9	119925000	119950000	459.886	0.1611	173.863
9	119375000	119400000	9	119950000	119975000	477.434	0.1309	166.729
9	119375000	119400000	9	119975000	120000000	496.217	0.1327	171.717
9	119375000	119400000	9	120000000	120025000	492.388	0.1156	112.983
9	119375000	119400000	9	120025000	120050000	498.368	0.1187	99.1611
9	119375000	119400000	9	120050000	120075000	514.951	0.1098	99.8183
9	119375000	119400000	9	120075000	120100000	516.69	0.0949	97.5015
9	119375000	119400000	9	120100000	120125000	508.957	0.1164	79.5654
9	119375000	119400000	9	120125000	120150000	546.765	0.0856	69.3119
9	119375000	119400000	9	120150000	120175000	528.72	0.0894	76.2127
9	119375000	119400000	9	120175000	120200000	548.318	0.0773	56.5422
9	119375000	119400000	9	120200000	120225000	575.342	0.0501	54.335
9	119375000	119400000	9	120225000	120250000	572.285	0.0793	57.6567
9	119375000	119400000	9	120250000	120275000	569.646	0.0771	27.719
9	119375000	119400000	9	120275000	120300000	569.253	0.0806	46.4669
9	119375000	119400000	9	120300000	120325000	574.759	0.0641	38.9922
9	119375000	119400000	9	120325000	120350000	578.016	0.0665	36.4149
9	119375000	119400000	9	120350000	120375000	591.543	0.0713	25.5751
9	119375000	119400000	9	120375000	120400000	593.756	0.0773	46.3855
9	119375000	119400000	9	120400000	120425000	615.269	0.0443	25.922
9	119375000	119400000	9	120425000	120450000	615.618	0.0605	36.5531
9	119375000	119400000	9	120450000	120475000	622.365	0.0516	35.4945
9	119375000	119400000	9	120475000	120500000	626.384	0.057	31.4959
9	119375000	119400000	9	120500000	120525000	642.752	0.0323	31.9494
9	119375000	119400000	9	120525000	120550000	622.681	0.067	29.1353
9	119375000	119400000	9	120550000	120575000	625.628	0.0628	35.408
9	119375000	119400000	9	120575000	120600000	642.227	0.0376	35.9684
9	119375000	119400000	9	120600000	120625000	673.803	0.0386	25.3588
9	119375000	119400000	9	120625000	120650000	698.397	0.0468	33.337
9	119375000	119400000	9	120650000	120675000	693.015	0.0392	33.552
9	119375000	119400000	9	120675000	120700000	691.514	0.0477	37.9027
9	119375000	119400000	9	120700000	120725000	667.911	0.0529	21.2727
9	119375000	119400000	9	120725000	120750000	678.363	0.0371	36.1296
9	119375000	119400000	9	120750000	120775000	679.726	0.0606	30.527
9	119375000	119400000	9	120775000	120800000	686.688	0.0375	33.0381
9	119400000	119425000	9	119425000	119450000	239.221	0.6699	3513.2
9	119400000	119425000	9	119450000	119475000	296.738	0.4758	1223.44
9	119400000	119425000	9	119475000	119500000	311.134	0.4053	767.466
9	119400000	119425000	9	119500000	119525000	331.665	0.3731	582.821
9	119400000	119425000	9	119525000	119550000	341.279	0.3523	519.242
9	119400000	119425000	9	119550000	119575000	347.544	0.3333	509.156
9	119400000	119425000	9	119575000	119600000	351.846	0.2897	521.036
9	119400000	119425000	9	119600000	119625000	368.232	0.2652	315.995
9	119400000	119425000	9	119625000	119650000	375.298	0.2596	340.24
9	119400000	119425000	9	119650000	119675000	370.953	0.255	292.192
9	119400000	119425000	9	119675000	119700000	371.335	0.2469	284.585
9	119400000	119425000	9	119700000	119725000	383.479	0.2519	262.493
9	119400000	119425000	9	119725000	119750000	369.533	0.2408	293.274
9	119400000	119425000	9	119750000	119775000	368.413	0.2802	335.654
9	119400000	119425000	9	119775000	119800000	376.357	0.2488	256.695
9	119400000	119425000	9	119800000	119825000	388.345	0.2481	246.174
9	119400000	119425000	9	119825000	119850000	410.126	0.1981	203.384
9	119400000	119425000	9	119850000	119875000	413.764	0.1886	165.393
9	119400000	119425000	9	119875000	119900000	419.851	0.1718	251.748
9	119400000	119425000	9	119900000	119925000	421.393	0.1687	246.93
9	119400000	119425000	9	119925000	119950000	436.051	0.1649	229.694
9	119400000	119425000	9	119950000	119975000	478.393	0.126	204.06
9	119400000	119425000	9	119975000	120000000	472.457	0.1353	190.782
9	119400000	119425000	9	120000000	120025000	492.886	0.1164	125.984
9	119400000	119425000	9	120025000	120050000	481.72	0.1305	115.277
9	119400000	119425000	9	120050000	120075000	491.335	0.1194	97.3122
9	119400000	119425000	9	120075000	120100000	501.828	0.1229	104.041
9	119400000	119425000	9	120100000	120125000	516.308	0.1133	111.647
9	119400000	119425000	9	120125000	120150000	547.835	0.065	88.6347
9	119400000	119425000	9	120150000	120175000	541.748	0.0876	71.7021
9	119400000	119425000	9	120175000	120200000	564.657	0.0726	79.8172
9	119400000	119425000	9	120200000	120225000	570.624	0.0773	44.1158
9	119400000	119425000	9	120225000	120250000	567.795	0.0775	59.3672
9	119400000	119425000	9	120250000	120275000	561.225	0.0682	42.1982
9	119400000	119425000	9	120275000	120300000	575.901	0.087	47.4791
9	119400000	119425000	9	120300000	120325000	584.221	0.072	51.198
9	119400000	119425000	9	120325000	120350000	589.452	0.073	50.3423
9	119400000	119425000	9	120350000	120375000	592.992	0.0601	40.8811
9	119400000	119425000	9	120375000	120400000	599.687	0.0564	48.6794
9	119400000	119425000	9	120400000	120425000	599.283	0.0723	40.0069
9	119400000	119425000	9	120425000	120450000	624.626	0.0747	40.9763
9	119400000	119425000	9	120450000	120475000	628.814	0.0384	33.2317
9	119400000	119425000	9	120475000	120500000	631.466	0.0532	38.0992
9	119400000	119425000	9	120500000	120525000	652.158	0.043	42.448
9	119400000	119425000	9	120525000	120550000	651.1	0.0487	42.267
9	119400000	119425000	9	120550000	120575000	641.527	0.0543	44.4704
9	119400000	119425000	9	120575000	120600000	668.018	0.0411	31.1249
9	119400000	119425000	9	120600000	120625000	683.141	0.026	24.8176
9	119400000	119425000	9	120625000	120650000	692.001	0.0466	20.3003
9	119400000	119425000	9	120650000	120675000	700.541	0.0495	24.5175
9	119400000	119425000	9	120675000	120700000	692.38	0.0439	40.2568
9	119400000	119425000	9	120700000	120725000	678.95	0.0539	29.1462
9	119400000	119425000	9	120725000	120750000	701.31	0.0452	26.562
9	119400000	119425000	9	120750000	120775000	682.349	0.0455	31.9843
9	119400000	119425000	9	120775000	120800000	704.856	0.0388	29.3833
9	119425000	119450000	9	119450000	119475000	262.819	0.586	3009.22
9	119425000	119450000	9	119475000	119500000	287.979	0.488	1176.47
9	119425000	119450000	9	119500000	119525000	305.531	0.4535	880.614
9	119425000	119450000	9	119525000	119550000	315.702	0.4163	773.513
9	119425000	119450000	9	119550000	119575000	328.111	0.3832	752.22
9	119425000	119450000	9	119575000	119600000	319.916	0.4194	758.721
9	119425000	119450000	9	119600000	119625000	337.08	0.3333	494.147
9	119425000	119450000	9	119625000	119650000	344.017	0.3251	432.418
9	119425000	119450000	9	119650000	119675000	344.291	0.3175	396.604
9	119425000	119450000	9	119675000	119700000	337.96	0.3387	402.591
9	119425000	119450000	9	119700000	119725000	355.476	0.2902	371.536
9	119425000	119450000	9	119725000	119750000	357.671	0.2883	421.288
9	119425000	119450000	9	119750000	119775000	347.15	0.3266	496.708
9	119425000	119450000	9	119775000	119800000	356.366	0.3184	347.854
9	119425000	119450000	9	119800000	119825000	367.349	0.2894	321.918
9	119425000	119450000	9	119825000	119850000	381.925	0.2587	272.544
9	119425000	119450000	9	119850000	119875000	384.764	0.2273	196.933
9	119425000	119450000	9	119875000	119900000	401.877	0.2138	319.833
9	119425000	119450000	9	119900000	119925000	398.864	0.2311	336.897
9	119425000	119450000	9	119925000	119950000	422.707	0.1733	261.052
9	119425000	119450000	9	119950000	119975000	468.238	0.1415	218.007
9	119425000	119450000	9	119975000	120000000	476.037	0.1148	168.353
9	119425000	119450000	9	120000000	120025000	482.289	0.1236	148.946
9	119425000	119450000	9	120025000	120050000	470.557	0.133	115.126
9	119425000	119450000	9	120050000	120075000	489.068	0.1051	116.565
9	119425000	119450000	9	120075000	120100000	502.366	0.1085	129.663
9	119425000	119450000	9	120100000	120125000	509.383	0.0986	91.9698
9	119425000	119450000	9	120125000	120150000	525.483	0.0691	72.2426
9	119425000	119450000	9	120150000	120175000	527.189	0.0909	73.9092
9	119425000	119450000	9	120175000	120200000	547.12	0.0947	75.3162
9	119425000	119450000	9	120200000	120225000	561.31	0.082	69.5691
9	119425000	119450000	9	120225000	120250000	558.489	0.0966	56.0566
9	119425000	119450000	9	120250000	120275000	555.141	0.0853	44.2637
9	119425000	119450000	9	120275000	120300000	565.037	0.0711	39.973
9	119425000	119450000	9	120300000	120325000	570.936	0.0662	40.4936
9	119425000	119450000	9	120325000	120350000	561.898	0.0764	44.6
9	119425000	119450000	9	120350000	120375000	577.69	0.0757	52.9818
9	119425000	119450000	9	120375000	120400000	575.523	0.0708	42.0407
9	119425000	119450000	9	120400000	120425000	590.54	0.0735	36.4562
9	119425000	119450000	9	120425000	120450000	606.246	0.0503	42.9175
9	119425000	119450000	9	120450000	120475000	616.357	0.0685	37.7996
9	119425000	119450000	9	120475000	120500000	607.365	0.0588	42.4329
9	119425000	119450000	9	120500000	120525000	637.779	0.0307	26.3243
9	119425000	119450000	9	120525000	120550000	641.551	0.0434	36.5027
9	119425000	119450000	9	120550000	120575000	641.413	0.048	47.3348
9	119425000	119450000	9	120575000	120600000	658.118	0.0391	40.3202
9	119425000	119450000	9	120600000	120625000	662.713	0.045	33.6544
9	119425000	119450000	9	120625000	120650000	677.499	0.0365	26.1858
9	119425000	119450000	9	120650000	120675000	682.167	0.0348	33.4502
9	119425000	119450000	9	120675000	120700000	684.51	0.0422	31.9558
9	119425000	119450000	9	120700000	120725000	675.187	0.0303	27.1675
9	119425000	119450000	9	120725000	120750000	681.662	0.0298	34.3427
9	119425000	119450000	9	120750000	120775000	668.797	0.0313	28.4814
9	119425000	119450000	9	120775000	120800000	692.851	0.023	26.0036
9	119450000	119475000	9	119475000	119500000	242.714	0.676	3460.24
9	119450000	119475000	9	119500000	119525000	263.011	0.5949	1692.17
9	119450000	119475000	9	119525000	119550000	291.301	0.5197	1298.23
9	119450000	119475000	9	119550000	119575000	287.261	0.5149	1341.29
9	119450000	119475000	9	119575000	119600000	289.573	0.5137	1413.17
9	119450000	119475000	9	119600000	119625000	306.093	0.4512	823.984
9	119450000	119475000	9	119625000	119650000	315.141	0.4205	726.314
9	119450000	119475000	9	119650000	119675000	328.179	0.4076	664.763
9	119450000	119475000	9	119675000	119700000	330.911	0.4111	668.612
9	119450000	119475000	9	119700000	119725000	317.117	0.4453	643.977
9	119450000	119475000	9	119725000	119750000	322.829	0.4023	731.649
9	119450000	119475000	9	119750000	119775000	312.966	0.436	882.4
9	119450000	119475000	9	119775000	119800000	323.689	0.4009	589.744
9	119450000	119475000	9	119800000	119825000	336.362	0.3884	477.571
9	119450000	119475000	9	119825000	119850000	365.177	0.3167	394.165
9	119450000	119475000	9	119850000	119875000	368.83	0.3229	304.994
9	119450000	119475000	9	119875000	119900000	365.948	0.3221	475.827
9	119450000	119475000	9	119900000	119925000	395.742	0.2721	353.299
9	119450000	119475000	9	119925000	119950000	413.044	0.2264	255.434
9	119450000	119475000	9	119950000	119975000	434.761	0.1766	232.706
9	119450000	119475000	9	119975000	120000000	463.557	0.1646	185.201
9	119450000	119475000	9	120000000	120025000	464.086	0.1293	146.906
9	119450000	119475000	9	120025000	120050000	456.854	0.1444	128.01
9	119450000	119475000	9	120050000	120075000	469.351	0.1535	141.15
9	119450000	119475000	9	120075000	120100000	474.599	0.1376	134.765
9	119450000	119475000	9	120100000	120125000	492.528	0.0938	106.348
9	119450000	119475000	9	120125000	120150000	510.881	0.0844	77.025
9	119450000	119475000	9	120150000	120175000	508.858	0.1042	67.1216
9	119450000	119475000	9	120175000	120200000	514.478	0.0782	81.8572
9	119450000	119475000	9	120200000	120225000	523.199	0.0978	61.6264
9	119450000	119475000	9	120225000	120250000	523.802	0.0819	56.6149
9	119450000	119475000	9	120250000	120275000	540.043	0.0943	60.3185
9	119450000	119475000	9	120275000	120300000	551.66	0.0844	63.4736
9	119450000	119475000	9	120300000	120325000	558.489	0.0833	52.6454
9	119450000	119475000	9	120325000	120350000	548.385	0.0819	51.5166
9	119450000	119475000	9	120350000	120375000	554.107	0.0831	66.7839
9	119450000	119475000	9	120375000	120400000	562.128	0.1141	55.76
9	119450000	119475000	9	120400000	120425000	585.611	0.0691	40.1046
9	119450000	119475000	9	120425000	120450000	578.727	0.0861	46.2462
9	119450000	119475000	9	120450000	120475000	580.086	0.0764	42.7621
9	119450000	119475000	9	120475000	120500000	591.762	0.063	43.1432
9	119450000	119475000	9	120500000	120525000	629.277	0.0346	35.3941
9	119450000	119475000	9	120525000	120550000	612.921	0.052	42.719
9	119450000	119475000	9	120550000	120575000	605.114	0.0522	38.9804
9	119450000	119475000	9	120575000	120600000	629.342	0.0566	25.1662
9	119450000	119475000	9	120600000	120625000	638.841	0.0447	39.1294
9	119450000	119475000	9	120625000	120650000	668.967	0.0383	24.0054
9	119450000	119475000	9	120650000	120675000	660.172	0.0363	38.331
9	119450000	119475000	9	120675000	120700000	666.244	0.0415	35.1538
9	119450000	119475000	9	120700000	120725000	668.949	0.0452	31.3325
9	119450000	119475000	9	120725000	120750000	651.309	0.0584	35.1439
9	119450000	119475000	9	120750000	120775000	645.658	0.0749	42.5216
9	119450000	119475000	9	120775000	120800000	666.137	0.0532	22.3936
9	119475000	119500000	9	119500000	119525000	223.282	0.7119	3610.71
9	119475000	119500000	9	119525000	119550000	259.438	0.6309	1744.69
9	119475000	119500000	9	119550000	119575000	281.483	0.5456	1390.38
9	119475000	119500000	9	119575000	119600000	267.965	0.5479	1279.28
9	119475000	119500000	9	119600000	119625000	292.317	0.4979	875.386
9	119475000	119500000	9	119625000	119650000	288.822	0.4782	777.103
9	119475000	119500000	9	119650000	119675000	311.978	0.4457	680.04
9	119475000	119500000	9	119675000	119700000	306.113	0.4622	634.876
9	119475000	119500000	9	119700000	119725000	298.927	0.46	630.412
9	119475000	119500000	9	119725000	119750000	308.206	0.4547	647.293
9	119475000	119500000	9	119750000	119775000	298.996	0.4825	782.2
9	119475000	119500000	9	119775000	119800000	306.179	0.4359	552.176
9	119475000	119500000	9	119800000	119825000	332.635	0.4131	439.639
9	119475000	119500000	9	119825000	119850000	344.83	0.3469	415.34
9	119475000	119500000	9	119850000	119875000	352.528	0.3159	319.114
9	119475000	119500000	9	119875000	119900000	361.053	0.3488	402.107
9	119475000	119500000	9	119900000	119925000	370.146	0.2719	309.352
9	119475000	119500000	9	119925000	119950000	403.245	0.186	233.736
9	119475000	119500000	9	119950000	119975000	440.377	0.1697	206.426
9	119475000	119500000	9	119975000	120000000	448.798	0.1614	175.206
9	119475000	119500000	9	120000000	120025000	452.028	0.138	137.735
9	119475000	119500000	9	120025000	120050000	449.469	0.167	118.735
9	119475000	119500000	9	120050000	120075000	457.252	0.1413	120.453
9	119475000	119500000	9	120075000	120100000	468.34	0.1113	124.586
9	119475000	119500000	9	120100000	120125000	483.881	0.1059	90.5944
9	119475000	119500000	9	120125000	120150000	497.491	0.0907	77.7923
9	119475000	119500000	9	120150000	120175000	491.851	0.1166	70.7627
9	119475000	119500000	9	120175000	120200000	519.746	0.1027	83.0402
9	119475000	119500000	9	120200000	120225000	520.821	0.1063	76.5586
9	119475000	119500000	9	120225000	120250000	527.828	0.1	66.3154
9	119475000	119500000	9	120250000	120275000	528.357	0.1048	55.2177
9	119475000	119500000	9	120275000	120300000	536.233	0.1048	73.1254
9	119475000	119500000	9	120300000	120325000	544.366	0.1006	57.1901
9	119475000	119500000	9	120325000	120350000	543.054	0.0856	64.2677
9	119475000	119500000	9	120350000	120375000	545.197	0.1011	65.2368
9	119475000	119500000	9	120375000	120400000	551.084	0.0898	56.3908
9	119475000	119500000	9	120400000	120425000	560.063	0.0852	56.5455
9	119475000	119500000	9	120425000	120450000	583.144	0.0663	57.6389
9	119475000	119500000	9	120450000	120475000	584.97	0.0909	48.8912
9	119475000	119500000	9	120475000	120500000	588.435	0.0771	46.0324
9	119475000	119500000	9	120500000	120525000	616.23	0.0602	46.4282
9	119475000	119500000	9	120525000	120550000	609.925	0.0583	43.7165
9	119475000	119500000	9	120550000	120575000	611.008	0.0826	51.4816
9	119475000	119500000	9	120575000	120600000	625.636	0.0465	36.6992
9	119475000	119500000	9	120600000	120625000	629.067	0.0607	24.0259
9	119475000	119500000	9	120625000	120650000	647.211	0.0467	38.5496
9	119475000	119500000	9	120650000	120675000	661.335	0.0411	40.2246
9	119475000	119500000	9	120675000	120700000	659.454	0.0342	35.0754
9	119475000	119500000	9	120700000	120725000	640.668	0.0389	36.5038
9	119475000	119500000	9	120725000	120750000	642.789	0.0515	43.1574
9	119475000	119500000	9	120750000	120775000	646.869	0.0613	27.4829
9	119475000	119500000	9	120775000	120800000	661.103	0.0442	39.0319
9	119500000	119525000	9	119525000	119550000	232.193	0.708	3537.97
9	119500000	119525000	9	119550000	119575000	275.621	0.5857	1917.55
9	119500000	119525000	9	119575000	119600000	252.682	0.5893	1405.61
9	119500000	119525000	9	119600000	119625000	281.227	0.5461	941.892
9	119500000	119525000	9	119625000	119650000	275.102	0.513	835.369
9	119500000	119525000	9	119650000	119675000	298.257	0.4829	711.338
9	119500000	119525000	9	119675000	119700000	295.971	0.512	702.873
9	119500000	119525000	9	119700000	119725000	300.407	0.4706	627.463
9	119500000	119525000	9	119725000	119750000	303.737	0.4695	725.199
9	119500000	119525000	9	119750000	119775000	307.807	0.4871	771.188
9	119500000	119525000	9	119775000	119800000	309.904	0.4442	576.355
9	119500000	119525000	9	119800000	119825000	328.334	0.4135	477.671
9	119500000	119525000	9	119825000	119850000	352.44	0.3467	434.336
9	119500000	119525000	9	119850000	119875000	354.216	0.2914	363.803
9	119500000	119525000	9	119875000	119900000	351.809	0.3284	431.42
9	119500000	119525000	9	119900000	119925000	367.572	0.3011	265.082
9	119500000	119525000	9	119925000	119950000	403.404	0.241	246.669
9	119500000	119525000	9	119950000	119975000	422.381	0.1976	211.623
9	119500000	119525000	9	119975000	120000000	447.392	0.1556	145.03
9	119500000	119525000	9	120000000	120025000	442.626	0.1659	133.734
9	119500000	119525000	9	120025000	120050000	441.643	0.1816	137.001
9	119500000	119525000	9	120050000	120075000	445.778	0.1795	128.724
9	119500000	119525000	9	120075000	120100000	457.097	0.1633	127.375
9	119500000	119525000	9	120100000	120125000	467.609	0.1359	86.0392
9	119500000	119525000	9	120125000	120150000	482.996	0.116	76.9202
9	119500000	119525000	9	120150000	120175000	482.568	0.1339	79.8996
9	119500000	119525000	9	120175000	120200000	505.764	0.1104	82.5323
9	119500000	119525000	9	120200000	120225000	511.57	0.1312	54.5768
9	119500000	119525000	9	120225000	120250000	514.21	0.1118	66.3371
9	119500000	119525000	9	120250000	120275000	518.231	0.1276	62.3337
9	119500000	119525000	9	120275000	120300000	505.766	0.1231	77.3605
9	119500000	119525000	9	120300000	120325000	522.4	0.1267	65.9826
9	119500000	119525000	9	120325000	120350000	522.083	0.1152	65.0683
9	119500000	119525000	9	120350000	120375000	525.913	0.1109	65.5643
9	119500000	119525000	9	120375000	120400000	526.964	0.1099	58.7245
9	119500000	119525000	9	120400000	120425000	543.811	0.0884	58.2525
9	119500000	119525000	9	120425000	120450000	550.986	0.0915	66.6937
9	119500000	119525000	9	120450000	120475000	554.957	0.1026	55.3146
9	119500000	119525000	9	120475000	120500000	568.058	0.0859	51.4549
9	119500000	119525000	9	120500000	120525000	601.874	0.0608	44.8063
9	119500000	119525000	9	120525000	120550000	588.842	0.0605	54.2262
9	119500000	119525000	9	120550000	120575000	595.868	0.0562	42.6389
9	119500000	119525000	9	120575000	120600000	613.635	0.048	33.9716
9	119500000	119525000	9	120600000	120625000	621.966	0.0602	34.2157
9	119500000	119525000	9	120625000	120650000	642.241	0.0659	28.3376
9	119500000	119525000	9	120650000	120675000	660.579	0.0466	45.9495
9	119500000	119525000	9	120675000	120700000	635.416	0.0619	45.7888
9	119500000	119525000	9	120700000	120725000	631.943	0.0426	38.357
9	119500000	119525000	9	120725000	120750000	636.4	0.0547	29.9623
9	119500000	119525000	9	120750000	120775000	629.87	0.0448	40.7043
9	119500000	119525000	9	120775000	120800000	641.557	0.0484	44.3425
9	119525000	119550000	9	119550000	119575000	237.821	0.6717	3420.1
9	119525000	119550000	9	119575000	119600000	251.34	0.653	1617.17
9	119525000	119550000	9	119600000	119625000	287.623	0.5548	1030.18
9	119525000	119550000	9	119625000	119650000	275.849	0.5111	901.691
9	119525000	119550000	9	119650000	119675000	297.691	0.5126	777.966
9	119525000	119550000	9	119675000	119700000	292.763	0.5044	704.223
9	119525000	119550000	9	119700000	119725000	296.134	0.493	674.071
9	119525000	119550000	9	119725000	119750000	301.885	0.4754	769.936
9	119525000	119550000	9	119750000	119775000	296.169	0.4867	738.073
9	119525000	119550000	9	119775000	119800000	299.913	0.4553	544.883
9	119525000	119550000	9	119800000	119825000	322.661	0.3632	491.452
9	119525000	119550000	9	119825000	119850000	343.505	0.3167	424.779
9	119525000	119550000	9	119850000	119875000	349.663	0.2989	301.096
9	119525000	119550000	9	119875000	119900000	347.404	0.3148	360.433
9	119525000	119550000	9	119900000	119925000	379.284	0.2756	279.866
9	119525000	119550000	9	119925000	119950000	387.367	0.2176	217.701
9	119525000	119550000	9	119950000	119975000	422.727	0.18	191.661
9	119525000	119550000	9	119975000	120000000	447.965	0.1475	127.601
9	119525000	119550000	9	120000000	120025000	466.071	0.1091	104.673
9	119525000	119550000	9	120025000	120050000	447.422	0.1861	128.915
9	119525000	119550000	9	120050000	120075000	465.451	0.1632	129.914
9	119525000	119550000	9	120075000	120100000	459.697	0.1791	109.173
9	119525000	119550000	9	120100000	120125000	469.114	0.1205	81.2052
9	119525000	119550000	9	120125000	120150000	502.486	0.0942	57.0517
9	119525000	119550000	9	120150000	120175000	492.274	0.1109	73.1871
9	119525000	119550000	9	120175000	120200000	506.034	0.1129	67.3822
9	119525000	119550000	9	120200000	120225000	525.406	0.1034	74.1455
9	119525000	119550000	9	120225000	120250000	515.789	0.1165	97.7925
9	119525000	119550000	9	120250000	120275000	534.886	0.1233	73.6387
9	119525000	119550000	9	120275000	120300000	525.528	0.104	71.309
9	119525000	119550000	9	120300000	120325000	531.133	0.1203	73.5512
9	119525000	119550000	9	120325000	120350000	538.529	0.1209	88.2107
9	119525000	119550000	9	120350000	120375000	531.597	0.0781	66.8293
9	119525000	119550000	9	120375000	120400000	542.162	0.1086	64.0856
9	119525000	119550000	9	120400000	120425000	560.863	0.1078	57.2251
9	119525000	119550000	9	120425000	120450000	567.276	0.0917	60.0228
9	119525000	119550000	9	120450000	120475000	567.321	0.0951	46.2588
9	119525000	119550000	9	120475000	120500000	565.965	0.1012	49.8253
9	119525000	119550000	9	120500000	120525000	604.332	0.0608	34.5327
9	119525000	119550000	9	120525000	120550000	592.853	0.0646	47.8066
9	119525000	119550000	9	120550000	120575000	602.312	0.0657	36.431
9	119525000	119550000	9	120575000	120600000	611.763	0.0554	29.433
9	119525000	119550000	9	120600000	120625000	630.272	0.0545	35.617
9	119525000	119550000	9	120625000	120650000	646.93	0.0622	25.4076
9	119525000	119550000	9	120650000	120675000	655.063	0.0504	37.59
9	119525000	119550000	9	120675000	120700000	659.96	0.0411	41.9202
9	119525000	119550000	9	120700000	120725000	645.089	0.0463	35.3735
9	119525000	119550000	9	120725000	120750000	648.375	0.0647	31.4312
9	119525000	119550000	9	120750000	120775000	652.246	0.0475	34.4883
9	119525000	119550000	9	120775000	120800000	650.359	0.0413	35.7818
9	119550000	119575000	9	119575000	119600000	234.12	0.7196	3027.25
9	119550000	119575000	9	119600000	119625000	263.102	0.5915	1277.75
9	119550000	119575000	9	119625000	119650000	276.276	0.543	937.396
9	119550000	119575000	9	119650000	119675000	301.25	0.4868	751.759
9	119550000	119575000	9	119675000	119700000	297.32	0.4769	693.783
9	119550000	119575000	9	119700000	119725000	315.221	0.4111	694.485
9	119550000	119575000	9	119725000	119750000	303.598	0.4459	790.892
9	119550000	119575000	9	119750000	119775000	296.83	0.4603	821.781
9	119550000	119575000	9	119775000	119800000	310.78	0.446	543.208
9	119550000	119575000	9	119800000	119825000	328.047	0.3853	440.123
9	119550000	119575000	9	119825000	119850000	336.669	0.3443	404.856
9	119550000	119575000	9	119850000	119875000	345.693	0.3333	312.268
9	119550000	119575000	9	119875000	119900000	361.41	0.3055	364.025
9	119550000	119575000	9	119900000	119925000	377.597	0.2913	312.155
9	119550000	119575000	9	119925000	119950000	398.502	0.2172	220.006
9	119550000	119575000	9	119950000	119975000	418.49	0.1981	198.065
9	119550000	119575000	9	119975000	120000000	439.672	0.1753	159.441
9	119550000	119575000	9	120000000	120025000	441.618	0.1603	138.337
9	119550000	119575000	9	120025000	120050000	445.469	0.1364	118.939
9	119550000	119575000	9	120050000	120075000	450.983	0.1772	112.974
9	119550000	119575000	9	120075000	120100000	453.06	0.1674	110.382
9	119550000	119575000	9	120100000	120125000	475.167	0.1328	101.468
9	119550000	119575000	9	120125000	120150000	493.737	0.1006	74.2579
9	119550000	119575000	9	120150000	120175000	492.538	0.1155	60.9661
9	119550000	119575000	9	120175000	120200000	492.935	0.1271	73.4266
9	119550000	119575000	9	120200000	120225000	511.941	0.109	54.2082
9	119550000	119575000	9	120225000	120250000	508.967	0.1155	85.0568
9	119550000	119575000	9	120250000	120275000	518.388	0.1092	66.3704
9	119550000	119575000	9	120275000	120300000	526.243	0.1186	85.5024
9	119550000	119575000	9	120300000	120325000	526.652	0.0921	65.911
9	119550000	119575000	9	120325000	120350000	524.177	0.1123	67.4826
9	119550000	119575000	9	120350000	120375000	531.321	0.0833	81.4174
9	119550000	119575000	9	120375000	120400000	539.256	0.1146	48.4971
9	119550000	119575000	9	120400000	120425000	550.508	0.0822	53.1175
9	119550000	119575000	9	120425000	120450000	553.028	0.1008	37.9747
9	119550000	119575000	9	120450000	120475000	561.485	0.0645	49.689
9	119550000	119575000	9	120475000	120500000	557.861	0.0792	51.5575
9	119550000	119575000	9	120500000	120525000	584.061	0.0713	43.1495
9	119550000	119575000	9	120525000	120550000	590.312	0.0746	47.9843
9	119550000	119575000	9	120550000	120575000	590.451	0.0691	44.5099
9	119550000	119575000	9	120575000	120600000	600.103	0.0784	27.0421
9	119550000	119575000	9	120600000	120625000	628.544	0.0564	39.3294
9	119550000	119575000	9	120625000	120650000	645.497	0.0612	30.4775
9	119550000	119575000	9	120650000	120675000	647.474	0.0529	43.1354
9	119550000	119575000	9	120675000	120700000	659.676	0.0391	50.3657
9	119550000	119575000	9	120700000	120725000	639.435	0.0437	33.1501
9	119550000	119575000	9	120725000	120750000	637.344	0.0665	42.2952
9	119550000	119575000	9	120750000	120775000	638.941	0.0676	31.8075
9	119550000	119575000	9	120775000	120800000	640.396	0.0559	28.8133
9	119575000	119600000	9	119600000	119625000	235.078	0.7041	3297.08
9	119575000	119600000	9	119625000	119650000	253.746	0.627	1527.14
9	119575000	119600000	9	119650000	119675000	258.786	0.5868	990.566
9	119575000	119600000	9	119675000	119700000	270.22	0.5159	855.096
9	119575000	119600000	9	119700000	119725000	285.466	0.496	792.606
9	119575000	119600000	9	119725000	119750000	286.369	0.507	868.164
9	119575000	119600000	9	119750000	119775000	291.445	0.4813	938.056
9	119575000	119600000	9	119775000	119800000	286.181	0.4842	625.474
9	119575000	119600000	9	119800000	119825000	318.979	0.4069	497.857
9	119575000	119600000	9	119825000	119850000	332.815	0.395	429.122
9	119575000	119600000	9	119850000	119875000	336.574	0.3486	323.391
9	119575000	119600000	9	119875000	119900000	353.938	0.3384	450.142
9	119575000	119600000	9	119900000	119925000	370.964	0.2724	273.4
9	119575000	119600000	9	119925000	119950000	393.886	0.2215	219.042
9	119575000	119600000	9	119950000	119975000	425.956	0.1878	179.9
9	119575000	119600000	9	119975000	120000000	429.024	0.1816	147.102
9	119575000	119600000	9	120000000	120025000	449.958	0.1339	137.429
9	119575000	119600000	9	120025000	120050000	446.991	0.1487	121.686
9	119575000	119600000	9	120050000	120075000	452.982	0.1501	122.783
9	119575000	119600000	9	120075000	120100000	451.801	0.1463	123.856
9	119575000	119600000	9	120100000	120125000	476.794	0.121	67.172
9	119575000	119600000	9	120125000	120150000	478.071	0.1088	75.2099
9	119575000	119600000	9	120150000	120175000	486.107	0.1305	69.6402
9	119575000	119600000	9	120175000	120200000	503.602	0.1037	73.3894
9	119575000	119600000	9	120200000	120225000	516.424	0.1055	66.002
9	119575000	119600000	9	120225000	120250000	524.164	0.1018	64.6583
9	119575000	119600000	9	120250000	120275000	516.203	0.1258	57.2908
9	119575000	119600000	9	120275000	120300000	515.037	0.1205	71.9655
9	119575000	119600000	9	120300000	120325000	527.136	0.1122	70.5169
9	119575000	119600000	9	120325000	120350000	525.868	0.0996	64.076
9	119575000	119600000	9	120350000	120375000	526.055	0.1063	67.8134
9	119575000	119600000	9	120375000	120400000	535.039	0.097	54.1089
9	119575000	119600000	9	120400000	120425000	543.181	0.104	58.1954
9	119575000	119600000	9	120425000	120450000	558.686	0.0933	48.3932
9	119575000	119600000	9	120450000	120475000	556.775	0.0913	50.6774
9	119575000	119600000	9	120475000	120500000	553.038	0.0976	52.5036
9	119575000	119600000	9	120500000	120525000	597.1	0.0654	30.9635
9	119575000	119600000	9	120525000	120550000	585.5	0.0791	46.9812
9	119575000	119600000	9	120550000	120575000	596.242	0.0699	47.5206
9	119575000	119600000	9	120575000	120600000	605.661	0.0521	35.6775
9	119575000	119600000	9	120600000	120625000	623.305	0.0556	35.1716
9	119575000	119600000	9	120625000	120650000	636.686	0.0554	35.5391
9	119575000	119600000	9	120650000	120675000	640.883	0.0485	32.5747
9	119575000	119600000	9	120675000	120700000	641.964	0.0557	43.2926
9	119575000	119600000	9	120700000	120725000	625.022	0.0583	40.8644
9	119575000	119600000	9	120725000	120750000	623.955	0.0771	37.2412
9	119575000	119600000	9	120750000	120775000	622.37	0.0661	46.1488
9	119575000	119600000	9	120775000	120800000	638.41	0.0547	25.8195
9	119600000	119625000	9	119625000	119650000	224.472	0.7418	3398.93
9	119600000	119625000	9	119650000	119675000	257.814	0.6152	1471.06
9	119600000	119625000	9	119675000	119700000	262.158	0.5763	1040.65
9	119600000	119625000	9	119700000	119725000	276.599	0.5403	978.71
9	119600000	119625000	9	119725000	119750000	292.678	0.4968	1047.39
9	119600000	119625000	9	119750000	119775000	288.436	0.5043	992.657
9	119600000	119625000	9	119775000	119800000	294.103	0.4686	717.589
9	119600000	119625000	9	119800000	119825000	309.872	0.4323	574.406
9	119600000	119625000	9	119825000	119850000	320.548	0.3934	549.616
9	119600000	119625000	9	119850000	119875000	330.759	0.3723	438.597
9	119600000	119625000	9	119875000	119900000	351.928	0.3388	459.451
9	119600000	119625000	9	119900000	119925000	380.729	0.2626	269.906
9	119600000	119625000	9	119925000	119950000	392.619	0.207	202.134
9	119600000	119625000	9	119950000	119975000	433.414	0.1686	175.59
9	119600000	119625000	9	119975000	120000000	433.12	0.1659	122.816
9	119600000	119625000	9	120000000	120025000	446.43	0.1438	115.659
9	119600000	119625000	9	120025000	120050000	439.127	0.1483	125.555
9	119600000	119625000	9	120050000	120075000	451.313	0.1422	124.67
9	119600000	119625000	9	120075000	120100000	455.42	0.1645	131.513
9	119600000	119625000	9	120100000	120125000	494.655	0.1034	78.0914
9	119600000	119625000	9	120125000	120150000	495.468	0.0939	61.5597
9	119600000	119625000	9	120150000	120175000	494.627	0.0996	71.9191
9	119600000	119625000	9	120175000	120200000	503.6	0.1133	59.9195
9	119600000	119625000	9	120200000	120225000	523.134	0.0956	75.6422
9	119600000	119625000	9	120225000	120250000	527.413	0.1058	87.2865
9	119600000	119625000	9	120250000	120275000	515.875	0.1378	65.9431
9	119600000	119625000	9	120275000	120300000	528.718	0.122	76.9436
9	119600000	119625000	9	120300000	120325000	522.975	0.1309	65.8351
9	119600000	119625000	9	120325000	120350000	516.883	0.1211	86.3183
9	119600000	119625000	9	120350000	120375000	532.809	0.1247	66.927
9	119600000	119625000	9	120375000	120400000	539.803	0.1173	54.7839
9	119600000	119625000	9	120400000	120425000	549.652	0.0813	60.534
9	119600000	119625000	9	120425000	120450000	566.509	0.0994	63.6383
9	119600000	119625000	9	120450000	120475000	567.986	0.0849	52.2126
9	119600000	119625000	9	120475000	120500000	563.567	0.0913	53.8674
9	119600000	119625000	9	120500000	120525000	597.125	0.0624	41.919
9	119600000	119625000	9	120525000	120550000	594.894	0.0721	46.6159
9	119600000	119625000	9	120550000	120575000	595.552	0.0671	40.2924
9	119600000	119625000	9	120575000	120600000	616.089	0.0517	35.7285
9	119600000	119625000	9	120600000	120625000	624.018	0.0471	44.2406
9	119600000	119625000	9	120625000	120650000	637.822	0.0577	37.0105
9	119600000	119625000	9	120650000	120675000	649.131	0.0598	35.3867
9	119600000	119625000	9	120675000	120700000	660.385	0.0508	46.9723
9	119600000	119625000	9	120700000	120725000	645.654	0.0488	37.5722
9	119600000	119625000	9	120725000	120750000	635.651	0.0728	27.3927
9	119600000	119625000	9	120750000	120775000	644.621	0.0749	39.8716
9	119600000	119625000	9	120775000	120800000	640.641	0.0723	42.4701
9	119625000	119650000	9	119650000	119675000	237.6	0.6757	3096.43
9	119625000	119650000	9	119675000	119700000	252.978	0.6408	1519.73
9	119625000	119650000	9	119700000	119725000	261.604	0.5932	1250.32
9	119625000	119650000	9	119725000	119750000	275.397	0.5179	1295.51
9	119625000	119650000	9	119750000	119775000	268.529	0.5344	1230.45
9	119625000	119650000	9	119775000	119800000	295.077	0.472	911.309
9	119625000	119650000	9	119800000	119825000	300.88	0.4076	675.938
9	119625000	119650000	9	119825000	119850000	327.094	0.3728	573.609
9	119625000	119650000	9	119850000	119875000	326.483	0.3299	420.754
9	119625000	119650000	9	119875000	119900000	342.613	0.3261	529.009
9	119625000	119650000	9	119900000	119925000	367.049	0.2668	318.714
9	119625000	119650000	9	119925000	119950000	390.053	0.2255	249.09
9	119625000	119650000	9	119950000	119975000	413.833	0.1785	203.016
9	119625000	119650000	9	119975000	120000000	428.231	0.1786	137.792
9	119625000	119650000	9	120000000	120025000	442.69	0.1546	133.648
9	119625000	119650000	9	120025000	120050000	439.977	0.1656	149.288
9	119625000	119650000	9	120050000	120075000	443.828	0.1731	145.55
9	119625000	119650000	9	120075000	120100000	435.807	0.1862	131.233
9	119625000	119650000	9	120100000	120125000	465.895	0.1392	98.9816
9	119625000	119650000	9	120125000	120150000	483.886	0.1233	74.37
9	119625000	119650000	9	120150000	120175000	477.047	0.125	66.1463
9	119625000	119650000	9	120175000	120200000	494.248	0.1172	81.7083
9	119625000	119650000	9	120200000	120225000	502.796	0.1054	84.7253
9	119625000	119650000	9	120225000	120250000	505.06	0.1199	91.984
9	119625000	119650000	9	120250000	120275000	509.912	0.129	84.3472
9	119625000	119650000	9	120275000	120300000	507.132	0.1341	83.378
9	119625000	119650000	9	120300000	120325000	514.894	0.1526	81.351
9	119625000	119650000	9	120325000	120350000	517.401	0.137	76.0325
9	119625000	119650000	9	120350000	120375000	508.759	0.1232	78.4041
9	119625000	119650000	9	120375000	120400000	524.577	0.1163	60.2423
9	119625000	119650000	9	120400000	120425000	544.194	0.095	53.7092
9	119625000	119650000	9	120425000	120450000	548.225	0.1008	57.8404
9	119625000	119650000	9	120450000	120475000	547.678	0.0882	60.9356
9	119625000	119650000	9	120475000	120500000	539.046	0.0965	42.2175
9	119625000	119650000	9	120500000	120525000	579.277	0.0661	43.3994
9	119625000	119650000	9	120525000	120550000	576.597	0.0692	47.4029
9	119625000	119650000	9	120550000	120575000	585.352	0.0472	45.5903
9	119625000	119650000	9	120575000	120600000	595.731	0.0561	30.694
9	119625000	119650000	9	120600000	120625000	612.592	0.0677	40.5981
9	119625000	119650000	9	120625000	120650000	621.07	0.0602	30.7355
9	119625000	119650000	9	120650000	120675000	636.077	0.0661	38.4005
9	119625000	119650000	9	120675000	120700000	631.168	0.0548	42.8755
9	119625000	119650000	9	120700000	120725000	623.023	0.0762	36.8891
9	119625000	119650000	9	120725000	120750000	614.887	0.0633	34.4588
9	119625000	119650000	9	120750000	120775000	617.331	0.0861	38.5349
9	119625000	119650000	9	120775000	120800000	624.044	0.0577	29.8519
9	119650000	119675000	9	119675000	119700000	238.518	0.6968	3362.64
9	119650000	119675000	9	119700000	119725000	254.595	0.6102	1861.2
9	119650000	119675000	9	119725000	119750000	266.995	0.5796	1593.28
9	119650000	119675000	9	119750000	119775000	274.622	0.5711	1333.75
9	119650000	119675000	9	119775000	119800000	287.586	0.5132	900.09
9	119650000	119675000	9	119800000	119825000	306.955	0.4754	678.028
9	119650000	119675000	9	119825000	119850000	323.734	0.4186	640.986
9	119650000	119675000	9	119850000	119875000	324.953	0.3891	460.603
9	119650000	119675000	9	119875000	119900000	354.202	0.3511	510.346
9	119650000	119675000	9	119900000	119925000	362.487	0.2928	280.6
9	119650000	119675000	9	119925000	119950000	388.614	0.2436	216.577
9	119650000	119675000	9	119950000	119975000	420.454	0.2014	201.007
9	119650000	119675000	9	119975000	120000000	423.321	0.1847	132.72
9	119650000	119675000	9	120000000	120025000	440.76	0.1812	110.294
9	119650000	119675000	9	120025000	120050000	432.285	0.1726	132.46
9	119650000	119675000	9	120050000	120075000	438.15	0.1834	132.614
9	119650000	119675000	9	120075000	120100000	441.639	0.1732	130.655
9	119650000	119675000	9	120100000	120125000	472.85	0.128	100.205
9	119650000	119675000	9	120125000	120150000	486.916	0.1052	63.243
9	119650000	119675000	9	120150000	120175000	490.051	0.1231	69.5394
9	119650000	119675000	9	120175000	120200000	500.782	0.1242	77.4243
9	119650000	119675000	9	120200000	120225000	504.217	0.1494	84.69
9	119650000	119675000	9	120225000	120250000	507.458	0.1396	84.7198
9	119650000	119675000	9	120250000	120275000	503.35	0.1347	95.2032
9	119650000	119675000	9	120275000	120300000	508.508	0.1411	93.762
9	119650000	119675000	9	120300000	120325000	505.733	0.1459	79.7682
9	119650000	119675000	9	120325000	120350000	506.72	0.1347	60.7226
9	119650000	119675000	9	120350000	120375000	508.245	0.1197	84.9293
9	119650000	119675000	9	120375000	120400000	509.962	0.1263	100.343
9	119650000	119675000	9	120400000	120425000	530.351	0.1256	76.1223
9	119650000	119675000	9	120425000	120450000	543.254	0.1027	54.8655
9	119650000	119675000	9	120450000	120475000	538.624	0.115	64.0021
9	119650000	119675000	9	120475000	120500000	541.605	0.0949	43.6435
9	119650000	119675000	9	120500000	120525000	584.959	0.0703	45.4315
9	119650000	119675000	9	120525000	120550000	572.288	0.0599	50.6365
9	119650000	119675000	9	120550000	120575000	587.476	0.0566	47.6922
9	119650000	119675000	9	120575000	120600000	594.353	0.0601	25.4985
9	119650000	119675000	9	120600000	120625000	610.945	0.0518	44.0731
9	119650000	119675000	9	120625000	120650000	622	0.0488	42.4886
9	119650000	119675000	9	120650000	120675000	641.293	0.0398	36.4454
9	119650000	119675000	9	120675000	120700000	636.141	0.0308	36.001
9	119650000	119675000	9	120700000	120725000	623.916	0.0562	37.8118
9	119650000	119675000	9	120725000	120750000	623.499	0.0569	32.162
9	119650000	119675000	9	120750000	120775000	623.326	0.0487	36.6706
9	119650000	119675000	9	120775000	120800000	626.999	0.054	37.7761
9	119675000	119700000	9	119700000	119725000	243.115	0.6694	3524.01
9	119675000	119700000	9	119725000	119750000	257.11	0.6646	1751.12
9	119675000	119700000	9	119750000	119775000	271.9	0.5726	1285.33
9	119675000	119700000	9	119775000	119800000	271.425	0.5395	830.047
9	119675000	119700000	9	119800000	119825000	292.524	0.4883	714.658
9	119675000	119700000	9	119825000	119850000	324.505	0.4122	552.471
9	119675000	119700000	9	119850000	119875000	329.673	0.3395	439.086
9	119675000	119700000	9	119875000	119900000	349.127	0.3552	435.979
9	119675000	119700000	9	119900000	119925000	362.736	0.3165	290.607
9	119675000	119700000	9	119925000	119950000	391.905	0.2271	233.415
9	119675000	119700000	9	119950000	119975000	422.144	0.1837	168.726
9	119675000	119700000	9	119975000	120000000	417.683	0.1921	165.381
9	119675000	119700000	9	120000000	120025000	434.938	0.1841	127.321
9	119675000	119700000	9	120025000	120050000	439.811	0.1674	125.541
9	119675000	119700000	9	120050000	120075000	430.257	0.1913	152.171
9	119675000	119700000	9	120075000	120100000	439.242	0.1791	116.163
9	119675000	119700000	9	120100000	120125000	462.837	0.1429	93.8819
9	119675000	119700000	9	120125000	120150000	479.679	0.0992	79.8197
9	119675000	119700000	9	120150000	120175000	480.728	0.1047	70.2132
9	119675000	119700000	9	120175000	120200000	486.158	0.1221	74.3374
9	119675000	119700000	9	120200000	120225000	513.396	0.1198	81.3046
9	119675000	119700000	9	120225000	120250000	502.628	0.1373	70.7492
9	119675000	119700000	9	120250000	120275000	505.735	0.1258	69.2864
9	119675000	119700000	9	120275000	120300000	510.538	0.1417	101.243
9	119675000	119700000	9	120300000	120325000	508.724	0.1495	81.8008
9	119675000	119700000	9	120325000	120350000	517.266	0.1224	72.7478
9	119675000	119700000	9	120350000	120375000	519.865	0.1132	74.3646
9	119675000	119700000	9	120375000	120400000	526.888	0.1195	66.6068
9	119675000	119700000	9	120400000	120425000	535.538	0.1441	67.029
9	119675000	119700000	9	120425000	120450000	554.31	0.099	54.2869
9	119675000	119700000	9	120450000	120475000	544.683	0.0985	61.7886
9	119675000	119700000	9	120475000	120500000	547.425	0.0789	52.89
9	119675000	119700000	9	120500000	120525000	586.519	0.0753	61.1919
9	119675000	119700000	9	120525000	120550000	579.668	0.0636	44.981
9	119675000	119700000	9	120550000	120575000	574.723	0.088	36.0345
9	119675000	119700000	9	120575000	120600000	592.513	0.0669	36.5034
9	119675000	119700000	9	120600000	120625000	612.614	0.074	45.5997
9	119675000	119700000	9	120625000	120650000	630.212	0.0723	52.3783
9	119675000	119700000	9	120650000	120675000	645.189	0.0517	46.7256
9	119675000	119700000	9	120675000	120700000	636.684	0.0356	50.9905
9	119675000	119700000	9	120700000	120725000	630.497	0.0572	42.4696
9	119675000	119700000	9	120725000	120750000	626.655	0.0458	28.32
9	119675000	119700000	9	120750000	120775000	629.939	0.0707	41.3587
9	119675000	119700000	9	120775000	120800000	641.776	0.0548	37.2551
9	119700000	119725000	9	119725000	119750000	227.752	0.7095	3365.66
9	119700000	119725000	9	119750000	119775000	265.603	0.6	1499.14
9	119700000	119725000	9	119775000	119800000	274.707	0.5361	966.173
9	119700000	119725000	9	119800000	119825000	305.653	0.4576	731.872
9	119700000	119725000	9	119825000	119850000	306.563	0.4403	621.859
9	119700000	119725000	9	119850000	119875000	318.351	0.3948	487.234
9	119700000	119725000	9	119875000	119900000	341.438	0.3765	462.869
9	119700000	119725000	9	119900000	119925000	360.067	0.2784	304.575
9	119700000	119725000	9	119925000	119950000	391.304	0.2368	222.386
9	119700000	119725000	9	119950000	119975000	420.592	0.1801	195.061
9	119700000	119725000	9	119975000	120000000	431.48	0.1452	130.998
9	119700000	119725000	9	120000000	120025000	442.431	0.1529	135.07
9	119700000	119725000	9	120025000	120050000	425.869	0.1543	134.206
9	119700000	119725000	9	120050000	120075000	439.075	0.1592	131.795
9	119700000	119725000	9	120075000	120100000	435.723	0.1645	126.98
9	119700000	119725000	9	120100000	120125000	465.312	0.1295	99.6971
9	119700000	119725000	9	120125000	120150000	475.331	0.1	74.0263
9	119700000	119725000	9	120150000	120175000	473.3	0.1158	74.4196
9	119700000	119725000	9	120175000	120200000	477.978	0.1231	74.9404
9	119700000	119725000	9	120200000	120225000	509.301	0.1266	82.4623
9	119700000	119725000	9	120225000	120250000	492.849	0.1379	90.6348
9	119700000	119725000	9	120250000	120275000	501.284	0.1499	91.2969
9	119700000	119725000	9	120275000	120300000	506.006	0.132	96.9316
9	119700000	119725000	9	120300000	120325000	506.226	0.1589	90.8903
9	119700000	119725000	9	120325000	120350000	504.763	0.1339	85.0912
9	119700000	119725000	9	120350000	120375000	506.768	0.1407	84.5453
9	119700000	119725000	9	120375000	120400000	513.695	0.1199	80.3088
9	119700000	119725000	9	120400000	120425000	532.973	0.1393	65.4624
9	119700000	119725000	9	120425000	120450000	547.775	0.11	67.6005
9	119700000	119725000	9	120450000	120475000	544.486	0.1055	69.4993
9	119700000	119725000	9	120475000	120500000	553.525	0.0818	42.4265
9	119700000	119725000	9	120500000	120525000	580.272	0.0787	45.2996
9	119700000	119725000	9	120525000	120550000	568.399	0.0685	56.6555
9	119700000	119725000	9	120550000	120575000	566.86	0.0713	46.8202
9	119700000	119725000	9	120575000	120600000	591.542	0.057	26.9578
9	119700000	119725000	9	120600000	120625000	605.406	0.0767	36.8484
9	119700000	119725000	9	120625000	120650000	638.948	0.0639	33.909
9	119700000	119725000	9	120650000	120675000	634.463	0.0587	35.8341
9	119700000	119725000	9	120675000	120700000	643.163	0.0577	32.277
9	119700000	119725000	9	120700000	120725000	622.665	0.05	48.1931
9	119700000	119725000	9	120725000	120750000	618.697	0.0788	30.4752
9	119700000	119725000	9	120750000	120775000	617.965	0.084	46.5762
9	119700000	119725000	9	120775000	120800000	626.479	0.0873	38.0267
9	119725000	119750000	9	119750000	119775000	234.304	0.664	3130.62
9	119725000	119750000	9	119775000	119800000	259.616	0.6224	1265.94
9	119725000	119750000	9	119800000	119825000	282.167	0.5022	828.936
9	119725000	119750000	9	119825000	119850000	306.159	0.419	714.162
9	119725000	119750000	9	119850000	119875000	315.942	0.4333	525.197
9	119725000	119750000	9	119875000	119900000	334.384	0.4263	559.448
9	119725000	119750000	9	119900000	119925000	357.388	0.3085	322.826
9	119725000	119750000	9	119925000	119950000	374.787	0.2605	231.12
9	119725000	119750000	9	119950000	119975000	417.942	0.1706	209.577
9	119725000	119750000	9	119975000	120000000	435.969	0.1696	161.632
9	119725000	119750000	9	120000000	120025000	434.714	0.1702	163.398
9	119725000	119750000	9	120025000	120050000	423.479	0.1805	166.39
9	119725000	119750000	9	120050000	120075000	436.5	0.1814	169.021
9	119725000	119750000	9	120075000	120100000	435.028	0.1712	131.207
9	119725000	119750000	9	120100000	120125000	460.807	0.1102	103.922
9	119725000	119750000	9	120125000	120150000	476.496	0.0998	65.5173
9	119725000	119750000	9	120150000	120175000	475.048	0.1205	83.6851
9	119725000	119750000	9	120175000	120200000	489.498	0.115	75.4334
9	119725000	119750000	9	120200000	120225000	504.329	0.1193	98.2759
9	119725000	119750000	9	120225000	120250000	484.285	0.1608	91.2183
9	119725000	119750000	9	120250000	120275000	507.892	0.1353	79.3052
9	119725000	119750000	9	120275000	120300000	498.502	0.1466	90.5586
9	119725000	119750000	9	120300000	120325000	509.375	0.1438	89.1985
9	119725000	119750000	9	120325000	120350000	508.781	0.142	75.4439
9	119725000	119750000	9	120350000	120375000	513.247	0.145	82.3178
9	119725000	119750000	9	120375000	120400000	524.617	0.1154	79.7433
9	119725000	119750000	9	120400000	120425000	540.333	0.1096	70.372
9	119725000	119750000	9	120425000	120450000	548.93	0.0905	73.1485
9	119725000	119750000	9	120450000	120475000	542.717	0.1245	50.5568
9	119725000	119750000	9	120475000	120500000	561.148	0.075	67.8982
9	119725000	119750000	9	120500000	120525000	575.707	0.0806	45.1311
9	119725000	119750000	9	120525000	120550000	568.639	0.0776	52.373
9	119725000	119750000	9	120550000	120575000	575.677	0.078	31.1771
9	119725000	119750000	9	120575000	120600000	598.576	0.0553	30.3959
9	119725000	119750000	9	120600000	120625000	613.191	0.0609	42.2181
9	119725000	119750000	9	120625000	120650000	628.105	0.0499	36.8359
9	119725000	119750000	9	120650000	120675000	633.977	0.0534	43.4454
9	119725000	119750000	9	120675000	120700000	653.236	0.0323	40.1763
9	119725000	119750000	9	120700000	120725000	626.736	0.0357	53.0874
9	119725000	119750000	9	120725000	120750000	627.827	0.0725	39.2521
9	119725000	119750000	9	120750000	120775000	635.393	0.0539	38.1333
9	119725000	119750000	9	120775000	120800000	641.98	0.0585	40.5284
9	119750000	119775000	9	119775000	119800000	233.88	0.6946	3153.62
9	119750000	119775000	9	119800000	119825000	260.851	0.5992	1373.89
9	119750000	119775000	9	119825000	119850000	287.57	0.498	965.537
9	119750000	119775000	9	119850000	119875000	301.87	0.4544	768.736
9	119750000	119775000	9	119875000	119900000	315.99	0.4311	747.118
9	119750000	119775000	9	119900000	119925000	350.074	0.3389	398.107
9	119750000	119775000	9	119925000	119950000	366.896	0.264	300.116
9	119750000	119775000	9	119950000	119975000	399.657	0.1968	244.323
9	119750000	119775000	9	119975000	120000000	416.438	0.1738	184.903
9	119750000	119775000	9	120000000	120025000	415.001	0.209	162.22
9	119750000	119775000	9	120025000	120050000	416.994	0.2016	168.708
9	119750000	119775000	9	120050000	120075000	421.219	0.2076	166.484
9	119750000	119775000	9	120075000	120100000	427.331	0.1901	158.061
9	119750000	119775000	9	120100000	120125000	459.743	0.1292	119.791
9	119750000	119775000	9	120125000	120150000	466.795	0.1292	90.8313
9	119750000	119775000	9	120150000	120175000	477.201	0.1243	81.3523
9	119750000	119775000	9	120175000	120200000	482.353	0.0934	76.7506
9	119750000	119775000	9	120200000	120225000	486.446	0.1152	83.0204
9	119750000	119775000	9	120225000	120250000	484.65	0.1397	96.9134
9	119750000	119775000	9	120250000	120275000	498.815	0.1352	88.0605
9	119750000	119775000	9	120275000	120300000	497.972	0.1617	87.0711
9	119750000	119775000	9	120300000	120325000	497.704	0.1608	83.6151
9	119750000	119775000	9	120325000	120350000	505.405	0.1437	87.2338
9	119750000	119775000	9	120350000	120375000	502.822	0.1219	79.2182
9	119750000	119775000	9	120375000	120400000	519.884	0.1046	82.7736
9	119750000	119775000	9	120400000	120425000	551.33	0.0801	69.005
9	119750000	119775000	9	120425000	120450000	554.638	0.0906	65.7164
9	119750000	119775000	9	120450000	120475000	535.688	0.0894	53.2803
9	119750000	119775000	9	120475000	120500000	547.131	0.0635	47.8662
9	119750000	119775000	9	120500000	120525000	567.304	0.0653	43.3681
9	119750000	119775000	9	120525000	120550000	564.222	0.0728	47.3688
9	119750000	119775000	9	120550000	120575000	572.394	0.0615	29.528
9	119750000	119775000	9	120575000	120600000	601.289	0.0449	39.6931
9	119750000	119775000	9	120600000	120625000	606.9	0.0767	41.432
[truncated: 827 more rows]

## Sheet: FigS2E
chr1	x1	x2	chr2	y1	y2	FISH.Avg.Dist	FISH.Contact.Freq	bulkHiC.Contact.Freq
[truncated: 1,770 more rows]

[truncated: 4 more sheets: FigS2F, FigS2G, FigS2H, FigS2I]
