# Supplementary material for: SnapFISH: a computational pipeline to identify chromatin loops from multiplexed DNA FISH data
Source: Nat Commun. 2023 Aug 12;14:4873. doi: 10.1038/s41467-023-40658-3 (PMC10423204; doi:10.1038/s41467-023-40658-3)
Supplement: Supplementary file 7 — Source Data [file 41467_2023_40658_MOESM7_ESM.zip › excel_files/SourceData_FigS9.xlsx]

## Sheet: FigS9A
POI	CTL
297.906	276.065
338.208	395.538
84.8851	397.724
475.123	409.285
214.338	582.756
545.655	389.057
157.506	281.594
350.868	302.101
540.969	403.927
263.457	446.137
269.237	268.915
332.876	350.545
209.965	363.057
232.043	491.237
140.628	475.598
125.289	389.257
368.23	495.14
16.7322	190.815
326.727	549.491
340.083	400.954
43.9965	282.924
151.489	288.942
303.178	412.1
104.016	626.897
209.566	519.1
78.7925	440.516
421.887	300.806
81.603	380.396
452.759	528.978
228.257	504.775
357.266	324.582
893.278	287.449
242.484	271.503
264.17	277.102
231.711	483.721
97.607	397.892
386.937	454.661
251.729	275.987
196.345	409.523
639.09	283.796
296.268	366.503
321.33	236.379
348.84	198.788
164.175	456.656
193.895	375.673
305.708	277.216
324.962	443.998
84.2107	419.064
57.3977	391.514
137.539	379.613
534.291	598.819
297.705	484.733
84.5793	328.353
78.3452	618.59
398.749	400.257
111.22	371.716
331.6	492.529
81.8522	354.255
255.351	411.291
134.274	479.038
411.218	343.008
202.641	397.441
341.527	341.742
211.853	445.526
169.394	380.301
739.712	470.432
457.121	362.966
200.401	561.647
233.227	363.826
433.397	416.583
797.788	381.741
126.338	309.637
114.986	342.47
260.054	322.493
373.473	434.081
128.274	285.75
682.545	302.843
95.8714	328.705
142.298	296.844
277.598	479.491
499.265	323.346
84.5706	390.622
160.244	340.196
190.344	338.754
526.624	278.651
400.138	499.271
406.036	377.004
348.198	528.633
268.575	404.461
295.76	328.44
230.242	308.321
362.885	451.614
233.801	381.974
251.641	320.136
346.766	436.466
130.888	455.159
231.837	476.75
72.2086	339.627
249.198	420.05
302.652	259.635
326.759	272.381
518.357	339.38
263.978	308.469
553.331	329.513
158.239	496.423
288.546	367.483
357.583	369.507
115.673	350.105
33.2576	406.822
365.789	454.354
263.432	370.69
254.816	475.274
328.545	428.477
171.528	320.308
553.016	519.102
190.81	452.878
222.136	461.408
76.6307	471.21
203.913	473.531
340.777	411.445
520.496	348.65
468.426	562.548
205.395	416.472
323.205	517.942
66.3039	367.949
187.761	367.76
162.056	693.196
590.251	433.643
371.17	391.373
112.77	302.909
362.937	463.407
353.82	465.554
246.603	461.882
123.489	381.325
561.201	351.08
143.967	621.828
284.936	596.61
272.277	292.409
248.293	480.15
113.146	438.943
220.638	327.219
69.4253	455.137
340.882	523.895
266.235	293.777
265.399	394.805
153.916	305.146
474.613	427.826
114.867	311.496
320.753	357.018
253.598	402.465
394.39	584.801
147.154	489.318
508.255	287.272
458.681	345.101
441.764	483.171
921.628	267.116
146.145	266.945
217.774	303.243
437.795	376.022
369.603	335.868
154.469	365.028
305.442	411.641
30.5936	348.5
91.3164	454.086
223.008	346.393
814.092	401.831
325.028	391.521
185.717	355.083
40.0629	299.344
353.562	496.063
484.574	339.62
129.707	287.78
354.811	530.379
220.967	420.561
294.822	651.079
131.889	342.253
248.596	376.827
246.411	360.981
1021.58	456.632
195.279	365.472
374.903	417.742
478.407	556.65
494.043	383.579
476.9	385.719
478.331	393.815
277.905	416.31
67.1759	337.005
502.821	364.998
262.659	437.251
49.47	345.802
508.845	348.125
376.08	373.469
134.304	327.325
152.814	337.143
73.2672	314.295
637.146	534.009
402.333	434.974
143.773	539.189
192.932	264.322
66.4647	482.794
150.811	357.625
227.273	360.024
376.29	453.759
457.173	509.777
101.899	288.334
288.533	446.829
113.905	302.642
325.852	307.815
166.411	322.178
102.599	529.78
568.25	421.832
269.667	328.012
331.885	331.953
280.292	317.103
384.38	300.606
573.478	456.808
414.881	423.428
285.075	270.996
108.536	447.243
474.31	396.778
265.522	323.133
188.288	338.569
168.15	434.951
153.038	301.88
248.306	348.838
141.776	360.038
712.926	276.217
171.741	385.934
746.787	305.867
327.95	422.228
116.43	484.161
229.562	444.969
391.07	342.489
348.682	355.959
443.553	339.28
326.092	538.441
163.517	330.471
68.6623	519.13
177.375	365.053
236.12	322.917
319.349	312.307
578.567	456.828
109.02	355.293
101.716	287.384
272.153	301.822
94.0603	421.801
86.9612	557.265
745.884	344.601
275.948	268.841
216.457	423.289
82.2945	376.925
121.764	365.428
315.317	406.782
557.556	353.084
395.486	429.942
347.473	332.56
671.46	350.18
209.337	324.704
219.015	330.796
243.314	276.548
121.635	258.171
290.127	468.936
249.297	269.083
348.751	241.97
336.798	296.652
154.965	439.346
174.301	402.941
277.7	308.6
321.77	273.194
437.307	388.365
174.053	436.308
287.301	597.158
203.939	407.778
395.469	361.78
502.91	382.43
220.409	271.43
630.595	656.412
224.384	385.374
320.062	405.644
464.538	294.296
212.941	431.209
512.444	489.461
726.615	572.155
183.683	383.046
302.413	423.444
440.945	300.629
389.159	556.096
300.933	603.827
187.033	446.105
113.547	436.594
59.6996	227.676
61.1967	297.227
311.063	363.328
372.24	405.413
327.455	328.171
232.086	397.07
506.177	360.715
259.891	479.606
394.651	273.741
333.36	433.074
318.992	234.442
587.025	283.634
704.359	276.316
136.864	401.072
250.238	415.582
516.085	430.148
375.26	414.904
281.46	281.23
161.303	497.299
571.26	505.228
300.104	474.212
328.003	343.858
220.676	330.416
180.846	453.749
268.087	381.289
351.883	460.377
213.149	225.727
146.876	467.51
611.234	372.142
226.491	332.225
153.255	338.01
82.6367	327.816
243.508	349.828
227.661	430.177
708.844	493.31
451.79	632.646
390.642	439.466
370.976	219.529
245.713	412.573
221.911	274.732
228.32	429.776
250.421	302.87
270.792	356.088
75.7231	241.965
686.643	367.753
119.528	378.025
491.307	245.496
271.478	331.274
268.445	465.736
152.375	493.267
389.713	369.629
349.232	748.305
466.325	446.152
639.124	429.975
757.466	511.396
273.41	462.707
244.011	369.058
601.991	440.865
101.618	338.255
856.335	259.949
204.362	351.257
143.724	553.074
59.4245	367.599
267.858	521.918
264.056	440.21
44.6524	290.465
218.116	404.866
226.738	456.286
567.082	416.853
428.593	471.872
58.9469	302.553
154.107	348.193
745.606	446.826
315.141	318.069
129.944	307.224
329.111	315.289
210.833	521.018
498.443	428.077
210.107	429.164
275.746	372.456
521.028	425.816
76.0321	243.731
496.907	406.277
489.932	254.718
493.175	374.066
680.087	658.938
96.5176	515.561
401.914	332.881
60.1262	359.308
152.025	427.5
290.64	336.124
437.272	448.332
642.072	297.418
232.946	437.95
452.661	573.058
335.737	296.848
447.864	423.332
145.913	376.132
256.294	389.346
225.158	448.349
296.165	443.502
358.739	287.055
453.965	338.808
439.109	330.065
89.6964	482.663
143.19	395.087
568.264	426.84
620.384	493.532
156.428	311.503
401.882	381.724
362.409	323.151
381.623	325.052
589.465	479.612
163.338	423.213
241.614	378.891
102.512	407.675
217.02	361.734
432.278	419.51
123.909	312.933
182.253	376.252
382.1	471.42
469.893	326.816
208.999	300.821
161.748	330.929
253.874	430.292
550.355	409.696
156.12	473.319
296.137	300.538
282.224	378.07
455.417	283.24
546.937	539.769
546.238	326.935
99.813	412.511
462.516	439.274
457.942	412.033
150.365	377.938
67.575	407.703
181.904	381.431
1019.35	335.964
397.311	419.483
186.29	376.828
647.174	503.548
631.432	554.004
102.706	629.726
570.724	404.791
330.407	504.471
860.18	393.277
182.431	454.034
244.981	424.469
564.754	254.35
755.667	407.311
511.966	437.071
94.0908	366.814
292.201	534.106
295.928	285.179
115.567	486.917
448.688	405.39
294.419	305.212
434.86	456.705
178.788	410.32
115.639	384.748
416.738	400.275
302.269	527.171
1063.1	348.76
163.066	347.848
509.971	380.343
340.184	390.955
282.07	354.432
281.483	380.396
481.117	284.632
267.347	363.083
381.293	416.956
412.65	307.991
253.979	368.294
392.792	345.974
323.01	372.423
584.051	425.444
265.997	352.826
361.473	548.434
	492.008
	267.714
	446.13
	304.344
	419.18
	392.56
	530.518
	357.166
	403.473
	509.238
	383.582
	314.903
	559.577
	340.926
	510.622
	335.198
	394.507
	286.252
	282.091
	361.357
	409.903
	316.024
	579.584
	344.587
	429.81
	368.165
	324.363
	468.699
	303.981
	426.864
	314.934
	215.004
	300.555
	403.944
	289.507
	224.069
	553.625
	542.178
	314.413
	387.966
	289.626
	351.932
	300.99
	307.65
	306.792
	359.1
	408.466
	402.496
	366.731
	369.81
	420.431
	473.05
	423.204
	386.055
	342.462
	409.099
	339.76
	393.902
	412.341
	449.297
	379.601
	539.044
	387.976
	460.132
	377.233
	409.206
	567.945
	412.968
	406.374
	437.483
	529.163
	427.483
	382.807
	429.461
	409.51
	396.862
	392.885
	417.578
	445.061
	325.231
	383.204
	388.815
	342.99
	579.188
	331.126
	309.048
	443.278
	371.009
	335.239
	505.471
	402.354
	428.417
	369.6
	397.693
	439.302
	564.832
	532.748
	377.536
	356.195
	319.152
	588.524
	373.791
	222.03
	466.295
	427.877
	414.656
	309.709
	424.635
	289.133
	462.611
	410.862
	378.175
	608.017
	405.243
	314.925
	480.634
	341.435
	505.183
	413.178
	393.127
	388.017
	415.887
	355.767
	362.846
	418.195
	418.328
	431.748
	572.506
	303.942
	490.491
	261.463
	329.553
	251.762
	330.318
	418.922
	448.634
	429.976
	425.83
	367.281
	361.433
	496.942
	330.02
	285.19
	303.252
	441.925
	347.319
	311.309
	396.533
	388.399
	413.598
	483.588
	483.938
	347.877
	310.055
	427.938
	356.94
	544.961
	438.218
	337.29
	527.377
	355.24
	209.233
	355.651
	385.996
	323.109
	277.59
	303.94
	743.068
	399.366
	323.317
	299.586
	410.172
	544.419
	396.549
	433.681
	425.573
	272.842
	275.413
	282.508
	365.339
	379.167
	353.96
	279.347
	283.735
	436.757
	354.604
	325.083
	355.643
	407.029
	445.781
	333.512
	365.197
	298.727
	759.9
	374.906
	557.373
	408.722
	397.551
	402.373
	461.137
	188.198
	361.922
	461.21
	445
	242.332
	414.823
	364.623
	391.788
	252.817
	397.543
	298.549
	353.012
	403.477
	449.883
	388.272
	394.336
	378.307
	444.247
	378.179
	339.517
	345.648
	398.068
	368.973
	394.01
	329.793
	313.206
	467.312
	336.129
	330.648
	312.499
	353.111
	487.335
	316.75
	469.773
	292.947
	407.47
	341.672
	488.137
	486.172
	345.702
	596.862
	615.186
	253.33
	416.059
	306.538
	535.35
	425.23
	393.92
	435.708
	356.655
	481.073
	455.666
	296.752
	415.792
	353.719
	422.378
	350.639
	411.893
	546.221
	304.392
	290.332
	337.971
	304.854
	438.122
	642.737
	480.654
	331.113
	479.257
	231.062
	296.601
	392.837
	470.743
	524.679
	386.639
	286.854
	274.238
	473.324
	516.618
	275.628
	342.163
	330.725
	476.444
	392.577
	275.787
	512.122
	361.564
	436.992
	608.982
	299.821
	460.586
	519.051
	405.567
	607.95
	574.916
	416.549
	585.986
	386.801
	503.765
	485.555
	430.077
	315.229
	348.159
	347.013
	355.298
	374.269
	285.416
	336.105
	342.752
	369.217
	331.592
	343.923
	306.796
	389.475
	417.949
	251.965
	278.456
	479.166
	371.118
	331.836
	285.003
	402.341
	266.764
	297.443
	408.976
	353.401
	366.506
	365.424
	497.485
	328.082
	490.601
	364.896
	376.286
	711.638
	441.725
	383.868
	450.765
	405.349
	403.648
	243.042
	498.592
	481.242
	381.711
	504.847
	309.945
	403.217
	365.095
	387.692
	334.162
	424.629
	325.399
	352.245
	548.436
	308.331
	419.181
	377.194
	480.07
	542.905
	365.027
	434.773
	396.962
	504.428
	421.814
	391.462
	434.336
	391.942
	408.576
	367.529
	301.554
	310.865
	366.708
	462.427
	379.124
	203.257
	388.117
	437.43
	417.737
	284.509
	475.927
	567.601
	390.597
	70.1735
	462.829
	269.615
	393.791
	332.801
	609.834
	665.726
	421.838
	419.962
	593.548
	287.515
	256.612
	349.422
	352.639
	266.918
	270.579
	358.885
	383.073
	341.874
	517.624
	572.404
	201.324
	298.645
	466.829
	393.008
	420.476
	285.542
	358.157
	336.981
	361.73
	309.042
	444.563
	283.23
	324.327
	329.515
	405.566
	420.858
	428.869
	534.941
	403.563
	368.524
	323.111
	401.153
	364.294
	397.48
	425.651
	330.828
	362.863
	478.264
	485.245
	361.923
	439.968
	333.352
	255.404
	299.115
	407.401
	339.753
	426.496
	470.829
	395.355
	241.901
	387.183
	352.699
	357.801
	422.946
	475.129
	449.65
	322.574
	299.3
	543.085
	476.262
	286.482
	472.005
	380.54
	401.75
	562.79
	198.264
	279.772
	304.434
	441.932
	342.115
	382.871
	397.697
	363.859
	378.774
	382.374
	347.285
	392.981
	435.324
	377.446
	457.534
	328.705
	367.148
	467.213
	571.405
	303.032
	373.468
	376.916
	402.944
	622.119
	258.004
	323.339
	401.69
	395.206
	317.835
	459.072
	472.438
	599.126
	587.101
	445.321
	439.984
	472.741
	546.802
	354.993
	438.106
	338.047
	396.515
	443.066
	363.462
	363.514
	326.444
	408.48
	490.368
	473.29
	444.272
	427.968
	407.511
	340.543
	258.985
	285.755
	441.4
	299.964
	588.741
	392.237
	350.909
	433.269
	364.724
	439.898
	396.424
	544.009
	376.568
	362.028
	339.158
	605.439
	412.509
	380.076
	318.346
	357.668
	392.2
	426.849
	447.9
	388.053
	309.963
	460.543
	440.654
	477.294
	327.619
	288.829
	487.243
	372.167
	325.052
	455.925
	451.464
	293.531
	369.03
	565.951
	395.064
	319.588
	293.204
	350.375
	291.006
	302.061
	388.573
	382.452
	498.248
	340.457
	352.228
	335.215
	599.567
	428.262
	328.7
	470.114
	348.69
	425.413
	268.738
	308.17
	539.629
	354.984
	317.644
	371.74
	311.588
	489.968
	374.068
	409.176
	448.993
	360.429
	374.572
	356.459
	422.937
	415.649
	367.957
	342.498
	409.23
	389.601
	393.132
	489.957
	305.147
	421.998
	347.143
	319.615
	351.988
	404.238
	468.454
	590.745
	360.034
	403.442
	382.868
	346.915
	437.319
	309.147
	337.962
	525.539
	313.262
	342.14
	367.617
	344.754
	466.926
	342.953
	467.343
	507.354
	385.617
	341.654
	340.038
	309.791
	314.752
	264.77
	396.055
	299.016
	399.915
	388.872
	455.541
	383.3
	458.496
	397.305
	419.929
	315.648
	487.904
	313.257
	500.954
	341.605
	337.069
	529.773
	396.31
	352.275
	313.635
	432.237
	490.05
	378.435
	406.598
	383.268
	370.11
	415.731
	321.743
	339.151
	338.068
	323.278
	328.66
	283.173
	353.331
	371.183
	335.344
	370.938
	433.215
	417.435
	319.711
	378.798
	371.879
	421.202
	393.58
	556.638
	365.849
	421.426
	405.718
	537.985
	350.237
	397.609
	411.189
	340.559
	444.213
	512.025
	555.195
	298.245
	377.856
	311.846
	374.322
	399.385
	258.278
	463.292
	355.776
	369.758
	374.343
	472.548
	365.273
	331.926
	384.096
	409.91
	363.659
	538.508
	548.409
	387.596
	396.067
	484.455
	321.464
	515.662
	321.664
	339.137
	259.004
	351.594
	295.822
	363.157
	269.666
	437.903
	437.027
	466.964
	460.066
	591.815
	344.533
	430.314
	488.735
	423.658
	352.188
	478.449
	426.091
	405.211
	311.252
	494.731
	379.558
	320.509
	427.12
	442.611
	481.375
	312.206
	356.935
	341.068
	477.171
	345.257
	378.396
	420.422
	480.604
	459.812
	383.006
	272.338
	373.376
	360.421
	360.145
	274.669
	433.932
	282.879
	372.519
	412.261
	298.075
	512.059
	334.448
	386.684
	301.455
	384.728
	276.321
	315.318
	378.295
	379.532
	456.241
	270.318
	420.825
	263.781
	359.023
	476.321
	423.578
	284.875
	443.128
	392.358
	267.841
	285.536
	460.967
	513.315
	600.34
	406.99
	474.617
	609.42
	371.793
	327.242
	377.752
	430.702
	345.716
	391.119
	325.814
	329.552
	211.914
	249.689
	329.071
	315.448
	399.621
	336.1
	272.561
	377.651
	412.038
	281.32
	291.745
	278.88
	295.657
	394.232
	496.93
	442.217
	293.792
	388.404
	424.138
	372.45
	336.785
	350.351
	291.194
	331.217
	432.453
	471.191
	524.243
	418.598
	471.423
	310.445
	336.409
	563.709
	664.078
	458.707
	328.725
	389.409
	564.058
	344.601
	614.472
	525.229
	448.782
	369.747
	450.716
	430.028
	409.968
	362.939
	393.094
	309.457
	428.176
	521.833
	638.022
	295.047
	372.283
	608.728
	342.707
	340.32
	327.044
	263.677
	375.551
	483.675
	266.651
	402.86
	697.649
	442.419
	488.809
	355.319
	439.266
	281.782
	300.321
	382.361
	514.532
	349.601
	399.914
	364.622
	487.899
	396.939
	239.858
	508.384
	323.108
	369.811
	525.26
	345.276
	373.772
	258.757
	307.629
	386.666
	427.162
	370.641
	460.779
	404.245
	278.24
	371.728
	302.41
	256.725
	499.039
	588.223
	334.274
	475.029
	321.395
	466.28
	452.649
	298.37
	427.601
	409.191
	492.014
	321.963
	388.29
	384.677
	419.703
	336.985
	499.123
	322.022
	297.91
	412.093
	441.568
	266.688
	488.476
	502.35
	340.133
	426.289
	368.379
	499.675
	364.237
	473.626
	293.338
	584.68
	487.015
	327.755
	515.187
	380.841
	393.854
	301.11
	380.893
	388.863
	263.846
	453.498
	457.622
	387.868
	385.048
	311.285
	376.878
	264.337
	538.251
	501.681
	423.323
	323.528
	317.397
	493.996
	287.088
	471.513
	441.537
	350.717
	329.814
	335.22
	540.902
	357.45
	352.423
	448.408
	396.522
	281.169
	377.092
	424.648
	442.335
	474.046
	425.014
	417.059
	410.868
	530.809
	281.891
	386.404
	389.299

## Sheet: FigS9B
POI	CTL
242.033	390.334
322.17	361.676
627.462	477.168
115.548	422.392
454.526	523.64
516.156	462.906
505.15	334.632
389.321	274.928
281.98	587.263
307.196	398.72
104.764	444.401
337.325	545.373
292.626	292.837
308.177	357.104
398.693	319.536
238.462	364.06
202.927	423.529
389.251	305.979
351.978	319.329
488.744	408.995
755.174	369.087
396.161	385.427
223.677	380.697
66.8519	341.133
300.222	370.839
203.276	472.133
179.724	489.785
351.756	433.785
200.938	363.258
515.523	323.916
457.774	391.677
189.64	414.47
257.989	386.092
513.381	368.733
546.413	342.798
618.44	347.945
148.199	296.628
182.387	399.38
338.017	306.35
289.975	193.384
229.889	405.543
249.448	348.52
195.797	363.122
239.605	342.594
159.848	406.378
584.723	421.294
250.995	316.66
192.193	378.139
322.185	507.244
219.853	410.29
436.392	437.623
411.765	504.349
133.524	501.395
131.836	268.047
53.858	518.267
372.189	326.98
40.492	437.375
285.555	162.057
91.6525	515.63
300.294	315.135
214.162	346.292
216.593	318.14
249.562	482.022
838.809	411.451
326.912	339.71
91.6779	347.207
324.676	312.519
37.6762	542.798
655.123	394.061
290.127	425.019
283.338	325.269
198.897	440.878
704.898	419.714
413.697	429.852
416.929	307.734
187.783	428.114
398.34	459.713
50.2362	376.216
320.575	308.176
183.348	568.777
971.032	444.935
47.6739	348.274
323.639	293.006
21.1166	577.506
168.363	310.682
666.089	483.135
325.046	333.575
153.842	487.351
388.702	343.135
155.071	354.778
207.91	294.866
262.504	437.659
273.067	358.35
307.898	531.744
71.1482	484.201
266.469	444.775
161.987	389.444
129.075	533.096
459.144	464.853
480.087	370.279
101.337	402.36
643.497	271.582
636.172	488.919
1310.57	273.208
220.219	428.396
398.337	506.721
377.04	299.016
524.692	277.893
563.822	503.538
145.666	424.866
93.891	275.764
195.483	458.844
562.609	342.913
318.55	322.736
67.5066	349.171
525.999	479.088
371.805	354.8
533.106	358.726
80.4802	404.409
393.986	416.971
233.934	445.697
131.394	465.214
162.535	444.681
149.334	409.661
516.365	319.829
82.6547	419.435
1098.65	635.627
507.42	533.251
603.298	383.018
701.955	556.034
331.834	425.301
222.386	512.557
264.297	280.089
226.92	400.527
446.388	226.114
397.398	379.89
160.482	397.054
178.509	502.85
263.377	484.559
32.2844	367.986
288.604	361.457
151.463	421.31
306.139	487.584
240.004	342.58
321.485	623.81
124.947	464.421
161.136	519.265
630.544	583.599
321.897	502.458
1125.08	519.731
508.852	425.367
401.732	449.908
380.981	466.055
94.5395	522.635
175.602	385.935
518.287	340.425
598.461	514.08
512.762	320.785
91.3878	521.474
410.047	430.47
641.46	460.059
659.98	402.822
424.719	424.255
420.47	380.735
175.489	470.75
915.266	311.94
533.806	339.545
607.67	358.572
423.017	425.052
917.654	512.215
145.99	322.031
388.162	366.603
661.285	315.44
255.292	344.906
286.816	378.11
488.957	417.773
563.899	319.656
713.277	266.461
148.416	344.057
92.4284	320.333
41.8896	493.858
1029.73	493.281
755.988	298.488
232.481	441.576
319.768	319.351
228.975	443.204
195.087	344.151
122.561	357.645
553.633	568.237
551.582	516.442
220.835	323.14
167.54	403.23
130.153	454.818
216.771	371.434
82.4012	425.046
422.685	485.146
253.797	354.256
351.756	696.886
192.424	491.73
276.227	388.459
115.567	523.876
396.894	275.242
157.323	452.629
448.337	329.003
162.774	235.833
209.827	372.618
343.196	405.252
202.821	455.268
159.572	369.175
525.649	468.027
190.951	339.266
393.426	331.437
242.168	385.785
559.492	266.797
275.221	323.617
57.8849	370.914
304.1	490.86
295.907	417.329
176.339	284.78
486.317	289.799
400.053	359.878
362.142	471.419
412.942	348.647
231.693	333.151
741.588	438.337
235.323	260.551
587.193	374.826
197.455	384.65
181.216	406.024
261.998	454.964
289.804	347.3
455.54	391.875
223.982	376.813
110.792	285.776
441.316	384.712
131.709	386.129
1040.71	385.175
211.005	539.401
218.479	264.997
160.349	387.744
174.518	542.557
133.102	316.981
299.464	436.242
524.352	297.219
49.3066	397.721
102.563	594.38
277.479	495.384
108.679	420.587
103.043	402.478
138.218	364.601
251.813	364.198
140.935	291.683
404.319	402.425
314.541	303.615
221.088	309.814
307.001	493.688
65.3036	322.365
258.122	421.365
206.096	371.53
428.452	462.094
436.894	471.755
191.369	390.335
323.807	399.575
161.721	356.755
172.279	403.352
134.222	327.111
319.326	432.921
579.688	407.263
264.361	422.481
176.945	387.137
335.693	446.971
432.127	328.443
68.7525	394.458
143.555	506.981
329.489	537.529
511.769	380.878
102.713	241.804
575.719	507.273
463.228	413.169
324.28	330.533
103.668	434.362
151.442	531.16
295.103	348.535
275.846	426.575
136.899	309.582
80.4349	339.206
368.955	597.565
168.051	418.867
249.013	393.125
206.405	522.255
590.232	458.324
1080.77	295.338
1479.29	408.313
144.111	521.744
171.157	271.938
412.804	362.161
597.854	464.093
894.723	335.669
182.815	404.063
696.415	478.723
473.191	428.897
374.435	437.664
159.035	510.389
367.241	356.654
201.101	359.462
195.823	467.151
144.219	387.987
127.122	346.412
1008.85	386.294
385.413	518.542
50.1838	545.16
291.994	415.083
632.555	285.983
313.07	385.33
424.871	548.258
67.1356	443.113
60.4274	393.73
107.688	239.525
172.752	370.57
405.458	337.135
743.856	471.401
440.695	331.041
838.592	343.648
271.995	273.915
334.78	504.499
313.056	280.825
248.642	484.127
243.641	242.571
320.85	473.355
117.289	623.753
194.237	531.735
431.713	340.998
621.622	379.003
81.7435	331.213
536.519	436.392
123.566	434.66
185.454	414.567
312.243	371.439
299.95	429.366
128.962	359.452
130.867	320.767
211.676	289.683
273.258	497.642
483.348	379.601
69.5889	487.768
189.605	347.81
95.2961	250.047
228.116	285.701
105.423	525.175
251.301	431.777
308.243	503.004
670.017	399.119
569.328	402.032
204.136	464.68
216.938	406.57
264.369	281.454
214.915	344.795
258.191	333.17
23.5608	456.437
281.338	499.962
56.4021	363.07
87.6537	311.807
423.274	369.754
274.103	397.279
326.374	547.239
319.006	315.736
217.747	247.873
154.24	574.518
190.003	473.371
460.226	359.785
670.289	369.334
456.139	536.514
253.101	390.126
150.914	266.359
371.843	302.594
218.19	317.56
84.8486	351.509
398.114	549.888
338.68	524.561
607.999	323.147
308.724	356.438
169.606	463.681
275.937	538.532
118.429	543.476
227.814	601.136
223.502	319.285
126.253	417.03
153.787	351.401
403.716	350.683
326.336	264.822
397.105	429.23
72.1999	275.266
91.679	275.499
283.926	343.075
278.097	355.291
217.087	477.78
82.2422	486.351
1000.79	508.694
331.949	422.649
409.771	290.28
214.839	380.151
198.877	376.153
266.649	545.527
380.568	526.006
466.624	356.116
235.305	410.527
168.888	281.681
832.168	301.305
445.426	706.788
541.494	371.865
904.253	319.28
452.279	300.08
374.013	341.541
708.756	463.311
318.711	473.31
32.9571	444.931
118.376	328.353
222.428	405.748
341.158	400.692
680.91	503.645
490.488	367.442
223.11	431.501
271.438	337.157
538.47	432.43
513.011	425.085
761.378	370.664
544.728	357.403
216.528	376.419
174.441	364.207
156.766	469.112
509.981	471.459
269.522	390.388
194.759	616.222
348.581	754.304
151.085	420.006
310.327	365.762
108.55	354.203
78.6097	313.658
507.266	400.054
322.113	308.518
126.365	445.107
303.763	521.24
261.02	288.954
422.453	275.007
203.135	454.197
169.45	280.215
269.053	439.783
473.436	357.687
376.935	434.477
351.965	512.225
457.058	415.525
441.871	352.6
90.3653	383.538
234.199	312.7
227.547	392.413
502.214	419.126
321.236	345.817
468.315	387.38
87.8447	487.53
161.26	485.801
325.16	495.317
737.068	335.17
381.982	452.858
211.288	279.085
203.522	429.099
165.067	438.048
645.754	391.763
192.153	397.185
388.735	537.065
144.637	276.048
325.76	257.021
222.596	307.895
126.231	452.005
927.301	557.854
126.649	358.133
101.347	528.46
102.048	449.05
278.595	483.373
309.934	507.059
258.672	339.683
400.764	317.627
41.5737	312.677
439.852	287.177
232.685	272.071
178.868	376.696
217.27	396.676
411.911	317.578
200.905	367.686
122.717	321.412
288.029	452.578
135.598	504.3
184.029	296.088
370.705	275.416
385.297	308.815
163.976	278.67
962.174	260.443
430.133	319.239
362.872	280.33
	384.891
	283.983
	499.904
	391.537
	359.958
	364.596
	467.764
	359.395
	376.737
	307.194
	281.198
	337.456
	612.076
	254.469
	301.192
	335.668
	304
	329.736
	338.074
	390.699
	395.235
	381.049
	412.515
	346.023
	345.808
	318.564
	276.847
	483.587
	522.906
	445.877
	439.691
	281.227
	455.694
	317.333
	327.595
	372.11
	353.85
	330.542
	408.343
	309.581
	488.818
	430.889
	378.116
	380.348
	358.985
	619.886
	430.449
	410.951
	525.647
	511.326
	302.204
	306.853
	343.6
	275.827
	298.193
	251.031
	446.799
	414.486
	356.743
	415.911
	456.353
	422.941
	313.465
	493.563
	291.116
	460.917
	358.139
	290.578
	340.525
	482.894
	249.197
	241.28
	368.413
	339.25
	362.495
	395.637
	582.365
	502.334
	446.811
	357.511
	334.231
	205.005
	380.006
	514.646
	396.423
	495.831
	668.306
	562.611
	471.704
	444.278
	305.55
	386.22
	416.599
	377.805
	447.701
	369.313
	355.871
	309.739
	377.053
	355.94
	326.95
	230.887
	350.367
	297.921
	417.185
	304.759
	505.651
	438.808
	396.26
	482.594
	411.949
	405.981
	368.161
	427.975
	590.746
	430.163
	348.737
	399.385
	322.671
	588.305
	530.459
	421.562
	509.182
	398.889
	473.667
	531.451
	439.457
	521.995
	329.697
	589.835
	552.974
	451.127
	303.248
	336.692
	300.818
	326.599
	364.733
	355.312
	389.875
	470.935
	368.59
	223.253
	438.931
	559.794
	329.725
	396.41
	380.49
	269.281
	304.773
	437.897
	310.36
	376.622
	478.28
	393.114
	377.522
	438.728
	411.632
	343.169
	201.607
	324.643
	300.276
	392.874
	309.124
	401.981
	326.693
	255.048
	397.896
	456.932
	314.658
	477.97
	447.006
	213.878
	345.495
	509.368
	378.739
	306.324
	471.941
	461.966
	337.445
	552.68
	334.026
	356.358
	274.89
	350.406
	314.245
	537.838
	382.193
	460.652
	389.365
	329.777
	521.216
	288.918
	342.61
	309.868
	460.224
	474.459
	389.616
	445.126
	206.765
	414.346
	399.737
	419.02
	300.035
	264.868
	435.256
	337.278
	421.038
	336.755
	283.67
	545.73
	491.095
	408.754
	443.763
	392.315
	440.206
	255.222
	361.365
	586.026
	528.108
	322.846
	256.395
	586.136
	254.512
	494.485
	323.038
	377.263
	269.242
	340.428
	296.806
	486.359
	379.226
	412.017
	437.091
	579.026
	479.324
	430.885
	182.934
	511.608
	382.538
	280.254
	344.029
	285.326
	483.644
	572.251
	414.062
	345.741
	369.085
	478.081
	327.764
	442.885
	346.726
	368.005
	497.804
	340.606
	345.557
	475.726
	410.254
	300.903
	349.979
	581.193
	328.216
	462.725
	216.814
	396.154
	388.901
	349.576
	333.517
	368.997
	419.865
	542.746
	332.515
	373.144
	427.899
	300.603
	427.397
	370.021
	453.836
	348.73
	389.789
	320.54
	474.407
	249.05
	222.831
	335.188
	436.479
	399.196
	530.364
	393.003
	606.698
	362.931
	385.805
	341.352
	343.132
	354.772
	363.341
	425
	324.396
	434.656
	329.026
	456.144
	349.412
	325.131
	450.434
	553.402
	376.089
	377.189
	357.94
	377.642
	463.648
	413.477
	470.139
	494.685
	350.405
	364.207
	169.026
	295.733
	409.528
	443.308
	360.657
	311.655
	339.721
	459.998
	279
	388.679
	503.819
	225.111
	456.859
	454.27
	528.576
	393.859
	320.137
	244.146
	461.683
	565.767
	193.555
	384.497
	392.091
	454.046
	434.669
	1000.33
	453.007
	391.843
	476.074
	394.529
	329.93
	334.01
	299.479
	481.886
	413.845
	410.921
	405.39
	350.327
	363.742
	457.763
	364.89
	495.198
	519.242
	368.217
	333.205
	511.701
	530.998
	330.01
	298.943
	367.032
	450.382
	366.007
	571.977
	532.274
	477.89
	329.577
	265.979
	434.655
	383.203
	475.908
	333.297
	266.12
	368.579
	337.576
	441.966
	367.055
	414.562
	362.968
	299.152
	391.598
	467.128
	328.793
	487.861
	370.753
	384.528
	263.048
	385.396
	332.206
	456.718
	309.027
	373.942
	438.689
	418.34
	275.817
	279.843
	275.88
	515.122
	321.643
	426.163
	378.31
	430.917
	342.547
	344.919
	476.756
	241.802
	468.29
	425.166
	365.006
	421.556
	393.655
	345.917
	363.473
	515.177
	370.111
	362.072
	422.788
	360.437
	274.923
	281.127
	486.308
	338.39
	473.442
	301.013
	451.359
	263.906
	246.604
	336.433
	299.047
	294.838
	279.012
	232.227
	309.149
	506.489
	298.894
	374.036
	398.639
	345.29
	374.138
	302.563
	708.465
	363.799
	393.872
	396.845
	353.548
	473.505
	477.003
	282.488
	407.877
	346.486
	381.702
	389.899
	419.742
	327.192
	485.275
	343.572
	524.591
	264.289
	372.503
	739.536
	314.726
	364.757
	422.769
	356.019
	418.673
	588.481
	426.414
	290.834
	447.864
	261.446
	293.317
	237.738
	514.71
	292.296
	445.038
	392.579
	542.112
	393.019
	497.9
	438.641
	439.118
	356.281
	368.469
	402.69
	280.57
	450.793
	564.558
	603.269
	385.29
	538.676
	488.448
	363.283
	349.005
	607.994
	522.449
	370.484
	548.015
	508.64
	390.896
	302.553
	399.039
	311.885
	350.334
	614.548
	319.695
	376.558
	334.387
	491.863
	372.438
	418.877
	293.993
	499.038
	599.872
	462.606
	446.898
	357.038
	396.505
	332.036
	618.97
	363.567
	309.875
	442.694
	307.144
	401.415
	391.371
	397.32
	587.582
	299.662
	336.162
	359.625
	342.964
	428.79
	411.962
	320.831
	318.487
	449.712
	466.958
	495.921
	532.445
	460.311
	477.499
	432
	236.285
	449.88
	357.868
	717.039
	318.42
	399.324
	511.48
	379.204
	437.196
	564.331
	291.331
	374.531
	405.1
	369.933
	563.396
	318.082
	372.508
	562.078
	328.556
	391.084
	337.56
	263.995
	322.134
	457.952
	411.932
	421.895
	258.097
	371.297
	334.807
	474.06
	403.986
	378.103
	451.145
	376.848
	324.843
	402.437
	498.745
	484.971
	642.189
	477.164
	324.425
	504.709
	477.507
	308.585
	453.621
	535.183
	324.821
	397.096
	334.65
	430.974
	427.059
	426.24
	449.673
	286.482
	409.645
	413.653
	290.824
	509.052
	546.79
	464.041
	419.408
	437.499
	445.092
	528.707
	433.47
	518.216
	422.454
	456.1
	343.751
	500.267
	253.551
	494.582
	406.498
	395.582
	484.076
	556.684
	386.282
	312.849
	521.782
	443.577
	318.139
	361.468
	421.558
	392.719
	366.955
	330.77
	338.427
	248.835
	335.518
	419.327
	629.06
	325.732
	472.49
	395.094
	512.291
	375.184
	430.256
	381.241
	572.577
	295.384
	358.387
	415.345
	436.282
	389.38
	409.297
	547.329
	508.587
	361.098
	408.188
	388.102
	520.022
	304.984
	401.818
	345.03
	485.659
	418.246
	422.388
	285.562
	413.358
	400.37
	337.923
	378.996
	364.459
	427.274
	412.206
	244.037
	344.792
	535.217
	594.546
	661.928
	388.591
	225.21
	378.28
	351.213
	427.09
	219.265
	285.438
	277.909
	356.783
	603.683
	305.891
	504.862
	257.369
	447.382
	356.252
	330.722
	458.949
	320.743
	327.401
	469.531
	430.766
	304.421
	352.223
	357.005
	582.369
	380.95
	232.525
	236.782
	395.674
	405.617
	438.591
	313.964
	380.101
	303.755
	440.33
	450.364
	462.765
	478.832
	367.493
	423.7
	468.584
	395.18
	401.319
	285.123
	430.865
	318.958
	306.987
	587.968
	403.015
	248.032
	421.184
	320.201
	259.065
	496.377
	381.048
	421.336
	363.155
	300.061
	417.52
	322.375
	495.735
	417.317
	392.305
	337.788
	436.346
	366.232
	448.41
	389.094
	503.691
	415.785
	412.745
	250.25
	486.553
	620.24
	379.156
	332.582
	306.58
	332.742
	329.752
	222.683
	389.465
	413.347
	281.048
	443.061
	353.315
	400.624
	277.326
	329.282
	496.291
	414.391
	483.617
	421.656
	283.461
	433.072
	259.645
	361.601
	434.776
	396.484
	298.888
	382.323
	365.17
	270.531
	367.368
	334.014
	481.727
	324.719
	219.351
	368.486
	395.745
	395.643
	384.734
	508.334
	355.984
	312.178
	475.728
	483.954
	443.348
	314.065
	343.499
	382.538
	482.021
	560.468
	554.941
	461.646
	584.062
	393.943
	459.034
	332.68
	545.306
	495.263
	312.164
	377.984
	255.797
	437.667
	327.212
	302.487
	535.35
	501.933
	449.122
	353.474
	258.987
	380.646
	489.274
	359.244
	271.741
	371.873
	330.632
	450.007
	474.71
	475.009
	501.877
	282.987
	360.608
	163.898
	339.281
	562.242
	511.644
	543.105
	515.928
	486.132
	474.422
	485.734
	426.216
	460.293
	500.777
	478.588
	822.737
	562.648
	424.033
	391.382
	353.36
	325.237
	353.849
	308.508
	393.235
	329.789
	353.336
	532.872
	340.933
	530.677
	434.767
	262.015
	355.56
	376.851
	466.408
	360.285
	422.271
	322.35
	465.912
	456.942
	564.415
	557.262
	411.169
	409.846
	592.817
	525.762
	374.813
	519.429
	462.911
	409.76
	404.593
	376.403
	283.238
	494.852
	475.681
	317.401
	278.529
	427.096
	592.705
	375.482
	431.97
	412.673
	404.526
	356.241
	348.318
	382.674
	579.429
	305.472
	422.183
	325.847
	625.235
	382.531
	441.587
	304.306
	328.789
	369.31
	410.396
	242.366
	460.682
	215.245
	397.818
	447.735
	528.802
	407.328
	319.024
	323.274
	271.611
	331.773
	462.627
	404.374
	519.852
	446.616
	438.006
