# Supplementary material for: SnapFISH: a computational pipeline to identify chromatin loops from multiplexed DNA FISH data
Source: Nat Commun. 2023 Aug 12;14:4873. doi: 10.1038/s41467-023-40658-3 (PMC10423204; doi:10.1038/s41467-023-40658-3)
Supplement: Supplementary file 7 — Source Data [file 41467_2023_40658_MOESM7_ESM.zip › excel_files/SourceData_FigS11.xlsx]

## Sheet: FigS11
Note	Num_alleles	TotalCPU(s)
129	100	7.508
129	200	7.902
129	300	8.626
129	400	9.053
129	500	9.684
CAST	100	7.39
CAST	200	8.061
CAST	300	8.352
CAST	400	9.277
CAST	500	9.671
