# Supplementary material for: SnapFISH: a computational pipeline to identify chromatin loops from multiplexed DNA FISH data
Source: Nat Commun. 2023 Aug 12;14:4873. doi: 10.1038/s41467-023-40658-3 (PMC10423204; doi:10.1038/s41467-023-40658-3)
Supplement: Supplementary file 7 — Source Data [file 41467_2023_40658_MOESM7_ESM.zip › excel_files/SourceData_Fig1.xlsx]

## Sheet: Fig1
Figure 1 is the cartoon illustration of the flowchart of SnapFISH algorithm. The source data is not relevant.
