# Supplementary material for: SnapFISH: a computational pipeline to identify chromatin loops from multiplexed DNA FISH data
Source: Nat Commun. 2023 Aug 12;14:4873. doi: 10.1038/s41467-023-40658-3 (PMC10423204; doi:10.1038/s41467-023-40658-3)
Supplement: Supplementary file 7 — Source Data [file 41467_2023_40658_MOESM7_ESM.zip › excel_files/SourceData_FigS5.xlsx]

## Sheet: FigS5A
chr1	x1	x2	chr2	y1	y2	BinSize_unit_Kb	Num_alleles	Note
3	34650000	34655000	3	34755000	34760000	5	1400	SnapFISH_Cast
3	34650000	34655000	3	34755000	34760000	5	1200	SnapFISH_Cast
3	34650000	34655000	3	34755000	34760000	5	1000	SnapFISH_Cast
3	34650000	34655000	3	34755000	34760000	5	800	SnapFISH_Cast
3	34650000	34655000	3	34755000	34760000	5	600	SnapFISH_Cast
3	34650000	34655000	3	34750000	34755000	5	400	SnapFISH_Cast
3	34650000	34655000	3	34750000	34755000	5	200	SnapFISH_Cast
3	34650000	34655000	3	34775000	34780000	5	100	SnapFISH_Cast
3	34655000	34660000	3	34780000	34785000	5	50	SnapFISH_Cast
3	34650000	34655000	3	34750000	34755000	5		HiCCUPS

## Sheet: FigS5B
chr1	x1	x2	chr2	y1	y2	BinSize_unit_Kb	Num_alleles	Note
3	34650000	34655000	3	34755000	34760000	5	1400	SnapFISH_129
3	34655000	34660000	3	34765000	34770000	5	1200	SnapFISH_129
3	34655000	34660000	3	34765000	34770000	5	1000	SnapFISH_129
3	34655000	34660000	3	34765000	34770000	5	800	SnapFISH_129
3	34655000	34660000	3	34765000	34770000	5	600	SnapFISH_129
3	34645000	34650000	3	34755000	34760000	5	400	SnapFISH_129
3	34655000	34660000	3	34755000	34760000	5	200	SnapFISH_129
3	34650000	34655000	3	34755000	34760000	5	100	SnapFISH_129
3	34645000	34650000	3	34785000	34790000	5	50	SnapFISH_129
3	34650000	34655000	3	34750000	34755000	5		HiCCUPS

## Sheet: FigS5C
chr1	x1	x2	chr2	y1	y2	BinSize_unit_Kb	Note
3	34655000	34660000	3	34765000	34770000	5	SnapFISH_129_high
3	34650000	34655000	3	34770000	34775000	5	SnapFISH_129_median
3	34650000	34655000	3	34765000	34770000	5	SnapFISH_129_low
3	34650000	34655000	3	34750000	34755000	5	SnapFISH_Cast_high
3	34650000	34655000	3	34755000	34760000	5	SnapFISH_Cast_median
3	34625000	34630000	3	34725000	34730000	5	SnapFISH_Cast_low
3	34650000	34655000	3	34755000	34760000	5	SnapFISH_Cast_low
3	34625000	34630000	3	34750000	34755000	5	SnapFISH_Cast_low
3	34660000	34665000	3	34780000	34785000	5	SnapFISH_Cast_low
3	34650000	34655000	3	34750000	34755000	5	HiCCUPS
