# Supplementary material for: SnapFISH: a computational pipeline to identify chromatin loops from multiplexed DNA FISH data
Source: Nat Commun. 2023 Aug 12;14:4873. doi: 10.1038/s41467-023-40658-3 (PMC10423204; doi:10.1038/s41467-023-40658-3)
Supplement: Supplementary file 7 — Source Data [file 41467_2023_40658_MOESM7_ESM.zip › excel_files/SourceData_FigS4.xlsx]

## Sheet: FigS4A
chr1	x1	x2	chr2	y1	y2	FISH.Avg.Dist.CAST	FISH.Avg.Dist.129
3	34600000	34605000	3	34605000	34610000	271.639	264.043
3	34600000	34605000	3	34610000	34615000	331.966	346.226
3	34600000	34605000	3	34615000	34620000	364.893	370.222
3	34600000	34605000	3	34620000	34625000	398.24	378.689
3	34600000	34605000	3	34625000	34630000	376.834	369.907
3	34600000	34605000	3	34630000	34635000	413.594	416.112
3	34600000	34605000	3	34635000	34640000	392.905	388.943
3	34600000	34605000	3	34640000	34645000	377.995	370.413
3	34600000	34605000	3	34645000	34650000	423.587	403.442
3	34600000	34605000	3	34650000	34655000	395.498	408.756
3	34600000	34605000	3	34655000	34660000	417.365	398.046
3	34600000	34605000	3	34660000	34665000	464.565	442.066
3	34600000	34605000	3	34665000	34670000	457.29	426.261
3	34600000	34605000	3	34670000	34675000	437.184	440.042
3	34600000	34605000	3	34675000	34680000	433.164	455.722
3	34600000	34605000	3	34680000	34685000	413.331	453.564
3	34600000	34605000	3	34685000	34690000	408.616	431.83
3	34600000	34605000	3	34690000	34695000	427.245	461.854
3	34600000	34605000	3	34695000	34700000	411.749	452.326
3	34600000	34605000	3	34700000	34705000	394.006	437.721
3	34600000	34605000	3	34705000	34710000	410.74	455.555
3	34600000	34605000	3	34710000	34715000	407.571	456.815
3	34600000	34605000	3	34715000	34720000	398.003	431.366
3	34600000	34605000	3	34720000	34725000	417.321	463.839
3	34600000	34605000	3	34725000	34730000	405.817	NA
3	34600000	34605000	3	34730000	34735000	434.382	455.752
3	34600000	34605000	3	34735000	34740000	419.335	439.553
3	34600000	34605000	3	34740000	34745000	414.64	414.676
3	34600000	34605000	3	34745000	34750000	457.029	451.06
3	34600000	34605000	3	34750000	34755000	416.16	424.299
3	34600000	34605000	3	34755000	34760000	412.894	410.36
3	34600000	34605000	3	34760000	34765000	447.592	437.764
3	34600000	34605000	3	34765000	34770000	433.291	410.655
3	34600000	34605000	3	34770000	34775000	424.24	412.118
3	34600000	34605000	3	34775000	34780000	452.959	443.205
3	34600000	34605000	3	34780000	34785000	442.126	422.495
3	34600000	34605000	3	34785000	34790000	431.553	423.863
3	34600000	34605000	3	34790000	34795000	457.119	456.156
3	34600000	34605000	3	34795000	34800000	442.051	442.366
3	34600000	34605000	3	34800000	34805000	436.688	431.706
3	34605000	34610000	3	34610000	34615000	249.853	258.53
3	34605000	34610000	3	34615000	34620000	362.116	351.5
3	34605000	34610000	3	34620000	34625000	374.58	362.031
3	34605000	34610000	3	34625000	34630000	360.048	351.428
3	34605000	34610000	3	34630000	34635000	404.145	417.863
3	34605000	34610000	3	34635000	34640000	412.662	395.186
3	34605000	34610000	3	34640000	34645000	382.739	374.007
3	34605000	34610000	3	34645000	34650000	416.14	396.311
3	34605000	34610000	3	34650000	34655000	414.782	430.779
3	34605000	34610000	3	34655000	34660000	420.075	409.771
3	34605000	34610000	3	34660000	34665000	445.361	440.784
3	34605000	34610000	3	34665000	34670000	475.251	452.545
3	34605000	34610000	3	34670000	34675000	445.946	436.152
3	34605000	34610000	3	34675000	34680000	431.043	442.488
3	34605000	34610000	3	34680000	34685000	429.193	463.147
3	34605000	34610000	3	34685000	34690000	412.052	438.341
3	34605000	34610000	3	34690000	34695000	428.571	446.193
3	34605000	34610000	3	34695000	34700000	427.51	456.877
3	34605000	34610000	3	34700000	34705000	408.12	441.932
3	34605000	34610000	3	34705000	34710000	410.986	448.506
3	34605000	34610000	3	34710000	34715000	430.326	463.147
3	34605000	34610000	3	34715000	34720000	406.865	446.248
3	34605000	34610000	3	34720000	34725000	407.349	449.695
3	34605000	34610000	3	34725000	34730000	430.423	NA
3	34605000	34610000	3	34730000	34735000	429.372	437.228
3	34605000	34610000	3	34735000	34740000	448.117	462.499
3	34605000	34610000	3	34740000	34745000	425.01	423.218
3	34605000	34610000	3	34745000	34750000	455.373	437.732
3	34605000	34610000	3	34750000	34755000	449.86	441.007
3	34605000	34610000	3	34755000	34760000	427.962	420.842
3	34605000	34610000	3	34760000	34765000	442.494	434.653
3	34605000	34610000	3	34765000	34770000	457.588	438.791
3	34605000	34610000	3	34770000	34775000	433.646	424.788
3	34605000	34610000	3	34775000	34780000	444.497	438.963
3	34605000	34610000	3	34780000	34785000	460.038	453.305
3	34605000	34610000	3	34785000	34790000	449.961	431.793
3	34605000	34610000	3	34790000	34795000	466.55	453.837
3	34605000	34610000	3	34795000	34800000	474.719	457.051
3	34605000	34610000	3	34800000	34805000	462.281	440.101
3	34610000	34615000	3	34615000	34620000	297.62	289.992
3	34610000	34615000	3	34620000	34625000	347.877	346.392
3	34610000	34615000	3	34625000	34630000	311.991	293.95
3	34610000	34615000	3	34630000	34635000	373.917	393.092
3	34610000	34615000	3	34635000	34640000	393.365	386.691
3	34610000	34615000	3	34640000	34645000	374.682	369.24
3	34610000	34615000	3	34645000	34650000	390.066	398.829
3	34610000	34615000	3	34650000	34655000	389.765	413.726
3	34610000	34615000	3	34655000	34660000	409.627	416.118
3	34610000	34615000	3	34660000	34665000	434.403	427.908
3	34610000	34615000	3	34665000	34670000	438.8	436.623
3	34610000	34615000	3	34670000	34675000	418.049	435.872
3	34610000	34615000	3	34675000	34680000	402.175	440.246
3	34610000	34615000	3	34680000	34685000	402.019	441.957
3	34610000	34615000	3	34685000	34690000	419.956	439.334
3	34610000	34615000	3	34690000	34695000	412.802	445.919
3	34610000	34615000	3	34695000	34700000	379.588	447.587
3	34610000	34615000	3	34700000	34705000	401.053	453.231
3	34610000	34615000	3	34705000	34710000	394.704	441.905
3	34610000	34615000	3	34710000	34715000	398.724	454.505
3	34610000	34615000	3	34715000	34720000	407.548	465.803
3	34610000	34615000	3	34720000	34725000	403.148	453.036
3	34610000	34615000	3	34725000	34730000	397.799	NA
3	34610000	34615000	3	34730000	34735000	410.918	439.202
3	34610000	34615000	3	34735000	34740000	418.819	445.08
3	34610000	34615000	3	34740000	34745000	428.691	435.747
3	34610000	34615000	3	34745000	34750000	428.495	433.724
3	34610000	34615000	3	34750000	34755000	418.24	427.609
3	34610000	34615000	3	34755000	34760000	422.002	432.992
3	34610000	34615000	3	34760000	34765000	420.394	428.878
3	34610000	34615000	3	34765000	34770000	420.164	419.507
3	34610000	34615000	3	34770000	34775000	430.087	438.375
3	34610000	34615000	3	34775000	34780000	428.755	431.091
3	34610000	34615000	3	34780000	34785000	434.379	446.605
3	34610000	34615000	3	34785000	34790000	452.294	442.136
3	34610000	34615000	3	34790000	34795000	451.529	447.137
3	34610000	34615000	3	34795000	34800000	444.877	432.306
3	34610000	34615000	3	34800000	34805000	466.18	452.802
3	34615000	34620000	3	34620000	34625000	281.361	287.604
3	34615000	34620000	3	34625000	34630000	310.524	313.026
3	34615000	34620000	3	34630000	34635000	376.198	385.683
3	34615000	34620000	3	34635000	34640000	377.26	378.085
3	34615000	34620000	3	34640000	34645000	365.808	350.712
3	34615000	34620000	3	34645000	34650000	380.767	380.437
3	34615000	34620000	3	34650000	34655000	382.373	398.313
3	34615000	34620000	3	34655000	34660000	385.603	392.591
3	34615000	34620000	3	34660000	34665000	443.216	448.581
3	34615000	34620000	3	34665000	34670000	433.562	405.063
3	34615000	34620000	3	34670000	34675000	383.163	396.306
3	34615000	34620000	3	34675000	34680000	419.259	436.021
3	34615000	34620000	3	34680000	34685000	396.522	428.808
3	34615000	34620000	3	34685000	34690000	393.395	425.635
3	34615000	34620000	3	34690000	34695000	413.341	450.049
3	34615000	34620000	3	34695000	34700000	390.133	439.421
3	34615000	34620000	3	34700000	34705000	377.035	439.555
3	34615000	34620000	3	34705000	34710000	388.428	443.971
3	34615000	34620000	3	34710000	34715000	383.343	443
3	34615000	34620000	3	34715000	34720000	383.191	437.879
3	34615000	34620000	3	34720000	34725000	397.737	455.926
3	34615000	34620000	3	34725000	34730000	382.838	NA
3	34615000	34620000	3	34730000	34735000	405.234	444.172
3	34615000	34620000	3	34735000	34740000	398.011	427.463
3	34615000	34620000	3	34740000	34745000	400.317	407.915
3	34615000	34620000	3	34745000	34750000	434.805	430.99
3	34615000	34620000	3	34750000	34755000	399.385	405.824
3	34615000	34620000	3	34755000	34760000	397.201	397.264
3	34615000	34620000	3	34760000	34765000	419.383	425.727
3	34615000	34620000	3	34765000	34770000	405.723	405.123
3	34615000	34620000	3	34770000	34775000	412.135	404.681
3	34615000	34620000	3	34775000	34780000	421.71	422.943
3	34615000	34620000	3	34780000	34785000	413.713	422.147
3	34615000	34620000	3	34785000	34790000	421.32	408.572
3	34615000	34620000	3	34790000	34795000	448.638	437.184
3	34615000	34620000	3	34795000	34800000	422.421	415.012
3	34615000	34620000	3	34800000	34805000	427.705	416.977
3	34620000	34625000	3	34625000	34630000	295.204	273.57
3	34620000	34625000	3	34630000	34635000	378.021	358.234
3	34620000	34625000	3	34635000	34640000	386.721	352.446
3	34620000	34625000	3	34640000	34645000	353.618	328.648
3	34620000	34625000	3	34645000	34650000	382.632	359.77
3	34620000	34625000	3	34650000	34655000	391.873	389.064
3	34620000	34625000	3	34655000	34660000	405.423	380.971
3	34620000	34625000	3	34660000	34665000	444.648	448.149
3	34620000	34625000	3	34665000	34670000	471.656	453.211
3	34620000	34625000	3	34670000	34675000	435.878	428.643
3	34620000	34625000	3	34675000	34680000	409.671	416.141
3	34620000	34625000	3	34680000	34685000	408.878	429.788
3	34620000	34625000	3	34685000	34690000	398.435	414.977
3	34620000	34625000	3	34690000	34695000	411.196	429.761
3	34620000	34625000	3	34695000	34700000	415.563	439.025
3	34620000	34625000	3	34700000	34705000	385.211	411.311
3	34620000	34625000	3	34705000	34710000	388.778	421.462
3	34620000	34625000	3	34710000	34715000	407.462	443.742
3	34620000	34625000	3	34715000	34720000	383.805	417.945
3	34620000	34625000	3	34720000	34725000	387.224	420.209
3	34620000	34625000	3	34725000	34730000	407.483	NA
3	34620000	34625000	3	34730000	34735000	410.436	411.679
3	34620000	34625000	3	34735000	34740000	428.718	422.411
3	34620000	34625000	3	34740000	34745000	418.677	396.157
3	34620000	34625000	3	34745000	34750000	425.388	409.132
3	34620000	34625000	3	34750000	34755000	422.779	402.559
3	34620000	34625000	3	34755000	34760000	412.191	379.906
3	34620000	34625000	3	34760000	34765000	423.294	398.805
3	34620000	34625000	3	34765000	34770000	437.304	406.041
3	34620000	34625000	3	34770000	34775000	416.53	393.405
3	34620000	34625000	3	34775000	34780000	424.55	396.033
3	34620000	34625000	3	34780000	34785000	447.13	424.631
3	34620000	34625000	3	34785000	34790000	427.832	401.818
3	34620000	34625000	3	34790000	34795000	438.175	420.619
3	34620000	34625000	3	34795000	34800000	446.051	423.387
3	34620000	34625000	3	34800000	34805000	438.577	412.351
3	34625000	34630000	3	34630000	34635000	268.862	279.473
3	34625000	34630000	3	34635000	34640000	337.055	321.829
3	34625000	34630000	3	34640000	34645000	292.169	287.868
3	34625000	34630000	3	34645000	34650000	345.388	346.778
3	34625000	34630000	3	34650000	34655000	367.345	385.894
3	34625000	34630000	3	34655000	34660000	374.784	372.818
3	34625000	34630000	3	34660000	34665000	398.708	429.113
3	34625000	34630000	3	34665000	34670000	395.157	398.614
3	34625000	34630000	3	34670000	34675000	395.351	400.924
3	34625000	34630000	3	34675000	34680000	381.417	401.458
3	34625000	34630000	3	34680000	34685000	373.024	407.264
3	34625000	34630000	3	34685000	34690000	381.998	413.066
3	34625000	34630000	3	34690000	34695000	379.231	413.799
3	34625000	34630000	3	34695000	34700000	376.232	407.706
3	34625000	34630000	3	34700000	34705000	380.326	420.269
3	34625000	34630000	3	34705000	34710000	371.149	413.744
3	34625000	34630000	3	34710000	34715000	369.647	421.252
3	34625000	34630000	3	34715000	34720000	371.785	423.169
3	34625000	34630000	3	34720000	34725000	373.88	413.259
3	34625000	34630000	3	34725000	34730000	362.363	NA
3	34625000	34630000	3	34730000	34735000	391.968	407.812
3	34625000	34630000	3	34735000	34740000	384.889	406.094
3	34625000	34630000	3	34740000	34745000	404.598	405.005
3	34625000	34630000	3	34745000	34750000	402.244	401.467
3	34625000	34630000	3	34750000	34755000	377.156	388.36
3	34625000	34630000	3	34755000	34760000	393.819	400.385
3	34625000	34630000	3	34760000	34765000	407.108	396.76
3	34625000	34630000	3	34765000	34770000	404.074	379.558
3	34625000	34630000	3	34770000	34775000	408.832	401.282
3	34625000	34630000	3	34775000	34780000	403.364	400.255
3	34625000	34630000	3	34780000	34785000	416.192	403.202
3	34625000	34630000	3	34785000	34790000	427.745	409.926
3	34625000	34630000	3	34790000	34795000	426.188	418.833
3	34625000	34630000	3	34795000	34800000	410.441	412.799
3	34625000	34630000	3	34800000	34805000	435.135	416.474
3	34630000	34635000	3	34635000	34640000	279.646	275.995
3	34630000	34635000	3	34640000	34645000	306.37	313.432
3	34630000	34635000	3	34645000	34650000	348.675	348.762
3	34630000	34635000	3	34650000	34655000	359.318	386.764
3	34630000	34635000	3	34655000	34660000	367.384	373.362
3	34630000	34635000	3	34660000	34665000	425.799	430.67
3	34630000	34635000	3	34665000	34670000	394.677	432.269
3	34630000	34635000	3	34670000	34675000	340.585	407.733
3	34630000	34635000	3	34675000	34680000	398.104	423.276
3	34630000	34635000	3	34680000	34685000	391.084	415.681
3	34630000	34635000	3	34685000	34690000	381.81	406.116
3	34630000	34635000	3	34690000	34695000	390.093	434.473
3	34630000	34635000	3	34695000	34700000	386.543	424.769
3	34630000	34635000	3	34700000	34705000	382.13	426.031
3	34630000	34635000	3	34705000	34710000	386.826	429.454
3	34630000	34635000	3	34710000	34715000	385.866	423.536
3	34630000	34635000	3	34715000	34720000	379.985	424.784
3	34630000	34635000	3	34720000	34725000	405.011	438.634
3	34630000	34635000	3	34725000	34730000	379.629	NA
3	34630000	34635000	3	34730000	34735000	403.209	431.042
3	34630000	34635000	3	34735000	34740000	392.142	417.092
3	34630000	34635000	3	34740000	34745000	395.029	399.342
3	34630000	34635000	3	34745000	34750000	414.907	417.898
3	34630000	34635000	3	34750000	34755000	383.046	399.126
3	34630000	34635000	3	34755000	34760000	387.526	389.357
3	34630000	34635000	3	34760000	34765000	414.103	414.605
3	34630000	34635000	3	34765000	34770000	406.252	388.45
3	34630000	34635000	3	34770000	34775000	403.853	388.961
3	34630000	34635000	3	34775000	34780000	424.068	424.194
3	34630000	34635000	3	34780000	34785000	418.118	411.968
3	34630000	34635000	3	34785000	34790000	423.547	406.814
3	34630000	34635000	3	34790000	34795000	431.686	441.461
3	34630000	34635000	3	34795000	34800000	415.112	419.036
3	34630000	34635000	3	34800000	34805000	430.123	414.495
3	34635000	34640000	3	34640000	34645000	246.81	247.762
3	34635000	34640000	3	34645000	34650000	339.544	324.262
3	34635000	34640000	3	34650000	34655000	334.037	353.706
3	34635000	34640000	3	34655000	34660000	344.554	336.853
3	34635000	34640000	3	34660000	34665000	403.453	391.066
3	34635000	34640000	3	34665000	34670000	388.57	407.875
3	34635000	34640000	3	34670000	34675000	353.006	368.682
3	34635000	34640000	3	34675000	34680000	367.928	384.946
3	34635000	34640000	3	34680000	34685000	384.91	399.828
3	34635000	34640000	3	34685000	34690000	369.861	377.883
3	34635000	34640000	3	34690000	34695000	370.038	400.658
3	34635000	34640000	3	34695000	34700000	388.742	410.064
3	34635000	34640000	3	34700000	34705000	359.314	391.538
3	34635000	34640000	3	34705000	34710000	358.211	391.404
3	34635000	34640000	3	34710000	34715000	366.861	412.007
3	34635000	34640000	3	34715000	34720000	356.683	382.278
3	34635000	34640000	3	34720000	34725000	364.68	387.205
3	34635000	34640000	3	34725000	34730000	370.191	NA
3	34635000	34640000	3	34730000	34735000	380.734	391.572
3	34635000	34640000	3	34735000	34740000	391.674	401.064
3	34635000	34640000	3	34740000	34745000	378.661	378.161
3	34635000	34640000	3	34745000	34750000	388.059	374.944
3	34635000	34640000	3	34750000	34755000	372.476	372.886
3	34635000	34640000	3	34755000	34760000	373.027	358.544
3	34635000	34640000	3	34760000	34765000	391.633	375.343
3	34635000	34640000	3	34765000	34770000	395.486	368.601
3	34635000	34640000	3	34770000	34775000	394.727	365.453
3	34635000	34640000	3	34775000	34780000	395.286	384.053
3	34635000	34640000	3	34780000	34785000	415.211	392.865
3	34635000	34640000	3	34785000	34790000	408.955	378.251
3	34635000	34640000	3	34790000	34795000	408.887	404.268
3	34635000	34640000	3	34795000	34800000	414.61	409.559
3	34635000	34640000	3	34800000	34805000	415.223	398.207
3	34640000	34645000	3	34645000	34650000	281.793	278.144
3	34640000	34645000	3	34650000	34655000	306.724	331.055
3	34640000	34645000	3	34655000	34660000	289.837	267.796
3	34640000	34645000	3	34660000	34665000	374.854	366.942
3	34640000	34645000	3	34665000	34670000	377.283	362.753
3	34640000	34645000	3	34670000	34675000	357.734	360.029
3	34640000	34645000	3	34675000	34680000	346.65	359.275
3	34640000	34645000	3	34680000	34685000	356.551	367.908
3	34640000	34645000	3	34685000	34690000	355.005	366.554
3	34640000	34645000	3	34690000	34695000	358.397	374.955
3	34640000	34645000	3	34695000	34700000	360.495	372.996
3	34640000	34645000	3	34700000	34705000	354.92	381.975
3	34640000	34645000	3	34705000	34710000	343.319	371.551
3	34640000	34645000	3	34710000	34715000	345.893	377.7
3	34640000	34645000	3	34715000	34720000	353.953	376.931
3	34640000	34645000	3	34720000	34725000	351.148	376.141
3	34640000	34645000	3	34725000	34730000	345.944	NA
3	34640000	34645000	3	34730000	34735000	353.558	371.225
3	34640000	34645000	3	34735000	34740000	360.125	372.985
3	34640000	34645000	3	34740000	34745000	373.32	364.68
3	34640000	34645000	3	34745000	34750000	373.667	350.139
3	34640000	34645000	3	34750000	34755000	353.906	345.746
3	34640000	34645000	3	34755000	34760000	368.223	348.779
3	34640000	34645000	3	34760000	34765000	379.032	358.679
3	34640000	34645000	3	34765000	34770000	376.949	345.284
3	34640000	34645000	3	34770000	34775000	387.852	354.438
3	34640000	34645000	3	34775000	34780000	374.97	367.371
3	34640000	34645000	3	34780000	34785000	390.712	364.911
3	34640000	34645000	3	34785000	34790000	399.992	371.672
3	34640000	34645000	3	34790000	34795000	386.879	386.261
3	34640000	34645000	3	34795000	34800000	388.695	375.403
3	34640000	34645000	3	34800000	34805000	411.587	379.18
3	34645000	34650000	3	34650000	34655000	248.682	271.843
3	34645000	34650000	3	34655000	34660000	292.206	284.383
3	34645000	34650000	3	34660000	34665000	352.581	328.598
3	34645000	34650000	3	34665000	34670000	380.794	355.196
3	34645000	34650000	3	34670000	34675000	328.987	334.097
3	34645000	34650000	3	34675000	34680000	349.663	348.545
3	34645000	34650000	3	34680000	34685000	353.652	361.033
3	34645000	34650000	3	34685000	34690000	343.854	340.357
3	34645000	34650000	3	34690000	34695000	365.149	370.862
3	34645000	34650000	3	34695000	34700000	367.085	364.569
3	34645000	34650000	3	34700000	34705000	355.841	350.765
3	34645000	34650000	3	34705000	34710000	358.532	362.551
3	34645000	34650000	3	34710000	34715000	356.124	376.557
3	34645000	34650000	3	34715000	34720000	363.371	365.565
3	34645000	34650000	3	34720000	34725000	357.381	381.339
3	34645000	34650000	3	34725000	34730000	340.378	NA
3	34645000	34650000	3	34730000	34735000	349.797	340.723
3	34645000	34650000	3	34735000	34740000	343.989	342.89
3	34645000	34650000	3	34740000	34745000	340.041	324.962
3	34645000	34650000	3	34745000	34750000	358.274	337.991
3	34645000	34650000	3	34750000	34755000	335.622	318.863
3	34645000	34650000	3	34755000	34760000	340.627	322.653
3	34645000	34650000	3	34760000	34765000	355.993	345.445
3	34645000	34650000	3	34765000	34770000	361.455	326.795
3	34645000	34650000	3	34770000	34775000	360.006	328.737
3	34645000	34650000	3	34775000	34780000	368.02	367.999
3	34645000	34650000	3	34780000	34785000	380.974	349.605
3	34645000	34650000	3	34785000	34790000	373.543	333.732
3	34645000	34650000	3	34790000	34795000	387.084	372.719
3	34645000	34650000	3	34795000	34800000	376.555	352.865
3	34645000	34650000	3	34800000	34805000	378.965	364.525
3	34650000	34655000	3	34655000	34660000	227.738	232.578
3	34650000	34655000	3	34660000	34665000	295.08	318.536
3	34650000	34655000	3	34665000	34670000	323.669	335.13
3	34650000	34655000	3	34670000	34675000	291.23	318.438
3	34650000	34655000	3	34675000	34680000	311.459	344.034
3	34650000	34655000	3	34680000	34685000	314.687	368.627
3	34650000	34655000	3	34685000	34690000	317.309	339.839
3	34650000	34655000	3	34690000	34695000	337.301	363.502
3	34650000	34655000	3	34695000	34700000	336.921	373.572
3	34650000	34655000	3	34700000	34705000	332.821	358.644
3	34650000	34655000	3	34705000	34710000	320.665	354.647
3	34650000	34655000	3	34710000	34715000	329.548	382.395
3	34650000	34655000	3	34715000	34720000	341.161	360.583
3	34650000	34655000	3	34720000	34725000	331.394	362.393
3	34650000	34655000	3	34725000	34730000	338.693	NA
3	34650000	34655000	3	34730000	34735000	333.883	333.448
3	34650000	34655000	3	34735000	34740000	327.575	328.468
3	34650000	34655000	3	34740000	34745000	318.699	316.698
3	34650000	34655000	3	34745000	34750000	333.234	321.859
3	34650000	34655000	3	34750000	34755000	310.506	324.811
3	34650000	34655000	3	34755000	34760000	312.031	317.387
3	34650000	34655000	3	34760000	34765000	343.735	338.662
3	34650000	34655000	3	34765000	34770000	345.852	328.19
3	34650000	34655000	3	34770000	34775000	346.377	326.959
3	34650000	34655000	3	34775000	34780000	356.221	361.667
3	34650000	34655000	3	34780000	34785000	358.159	375.58
3	34650000	34655000	3	34785000	34790000	354.866	357.216
3	34650000	34655000	3	34790000	34795000	359.247	362.829
3	34650000	34655000	3	34795000	34800000	377.836	373.495
3	34650000	34655000	3	34800000	34805000	376.824	376.623
3	34655000	34660000	3	34660000	34665000	275.843	279.32
3	34655000	34660000	3	34665000	34670000	311.04	318.851
3	34655000	34660000	3	34670000	34675000	282.674	261.551
3	34655000	34660000	3	34675000	34680000	325.767	328
3	34655000	34660000	3	34680000	34685000	330.251	343.166
3	34655000	34660000	3	34685000	34690000	323.479	322.843
3	34655000	34660000	3	34690000	34695000	343.572	358.007
3	34655000	34660000	3	34695000	34700000	352.624	361.091
3	34655000	34660000	3	34700000	34705000	348.927	351.423
3	34655000	34660000	3	34705000	34710000	335.454	355.336
3	34655000	34660000	3	34710000	34715000	341.737	374.926
3	34655000	34660000	3	34715000	34720000	358.211	359.095
3	34655000	34660000	3	34720000	34725000	341.196	367.01
3	34655000	34660000	3	34725000	34730000	352.835	NA
3	34655000	34660000	3	34730000	34735000	349.409	337.921
3	34655000	34660000	3	34735000	34740000	353.258	339.558
3	34655000	34660000	3	34740000	34745000	353.554	325.623
3	34655000	34660000	3	34745000	34750000	356.15	318.075
3	34655000	34660000	3	34750000	34755000	337.945	322.011
3	34655000	34660000	3	34755000	34760000	348.803	319.19
3	34655000	34660000	3	34760000	34765000	368.677	329.539
3	34655000	34660000	3	34765000	34770000	367.908	309.786
3	34655000	34660000	3	34770000	34775000	375.188	344.561
3	34655000	34660000	3	34775000	34780000	372.197	359.204
3	34655000	34660000	3	34780000	34785000	380.25	360.71
3	34655000	34660000	3	34785000	34790000	390.927	356.666
3	34655000	34660000	3	34790000	34795000	385.786	358.255
3	34655000	34660000	3	34795000	34800000	376.617	361.919
3	34655000	34660000	3	34800000	34805000	406.185	383.262
3	34660000	34665000	3	34665000	34670000	246.494	285.106
3	34660000	34665000	3	34670000	34675000	298.897	326.086
3	34660000	34665000	3	34675000	34680000	364.667	309.059
3	34660000	34665000	3	34680000	34685000	370.702	366.051
3	34660000	34665000	3	34685000	34690000	368.072	356.716
3	34660000	34665000	3	34690000	34695000	366.629	400.048
3	34660000	34665000	3	34695000	34700000	379.219	386.088
3	34660000	34665000	3	34700000	34705000	369.183	352.944
3	34660000	34665000	3	34705000	34710000	379.855	369.312
3	34660000	34665000	3	34710000	34715000	372.357	374.371
3	34660000	34665000	3	34715000	34720000	369.031	349.774
3	34660000	34665000	3	34720000	34725000	362.378	353.138
3	34660000	34665000	3	34725000	34730000	376.524	NA
3	34660000	34665000	3	34730000	34735000	409.574	355.266
3	34660000	34665000	3	34735000	34740000	398.329	329.038
3	34660000	34665000	3	34740000	34745000	381.267	343.829
3	34660000	34665000	3	34745000	34750000	395.624	335.608
3	34660000	34665000	3	34750000	34755000	363.565	324.918
3	34660000	34665000	3	34755000	34760000	365.529	335.047
3	34660000	34665000	3	34760000	34765000	406.453	350.274
3	34660000	34665000	3	34765000	34770000	382.549	336.079
3	34660000	34665000	3	34770000	34775000	372.348	372.313
3	34660000	34665000	3	34775000	34780000	386.771	376.798
3	34660000	34665000	3	34780000	34785000	399.973	366.895
3	34660000	34665000	3	34785000	34790000	393.411	383.073
3	34660000	34665000	3	34790000	34795000	401.442	421.001
3	34660000	34665000	3	34795000	34800000	380.627	382.815
3	34660000	34665000	3	34800000	34805000	389.659	399.712
3	34665000	34670000	3	34670000	34675000	272.963	278.048
3	34665000	34670000	3	34675000	34680000	338.654	322.289
3	34665000	34670000	3	34680000	34685000	332.781	321.351
3	34665000	34670000	3	34685000	34690000	324.896	314.283
3	34665000	34670000	3	34690000	34695000	338.854	380.224
3	34665000	34670000	3	34695000	34700000	359.553	373.331
3	34665000	34670000	3	34700000	34705000	349.82	370.419
3	34665000	34670000	3	34705000	34710000	370.521	378.12
3	34665000	34670000	3	34710000	34715000	379.76	373.659
3	34665000	34670000	3	34715000	34720000	366.733	351.105
3	34665000	34670000	3	34720000	34725000	358.988	330.752
3	34665000	34670000	3	34725000	34730000	381.607	NA
3	34665000	34670000	3	34730000	34735000	393.337	329.23
3	34665000	34670000	3	34735000	34740000	378.834	360.839
3	34665000	34670000	3	34740000	34745000	369.648	338.779
3	34665000	34670000	3	34745000	34750000	374.34	350.672
3	34665000	34670000	3	34750000	34755000	363.643	338.529
3	34665000	34670000	3	34755000	34760000	350.673	344.413
3	34665000	34670000	3	34760000	34765000	383.965	361.68
3	34665000	34670000	3	34765000	34770000	364.733	364.534
3	34665000	34670000	3	34770000	34775000	375.512	373.068
3	34665000	34670000	3	34775000	34780000	377.01	363.997
3	34665000	34670000	3	34780000	34785000	399.312	378.16
3	34665000	34670000	3	34785000	34790000	394.949	370.51
3	34665000	34670000	3	34790000	34795000	403.376	411.342
3	34665000	34670000	3	34795000	34800000	387.212	393.31
3	34665000	34670000	3	34800000	34805000	412.455	384.05
3	34670000	34675000	3	34675000	34680000	263.499	284.907
3	34670000	34675000	3	34680000	34685000	293.148	305.85
3	34670000	34675000	3	34685000	34690000	274.77	286.339
3	34670000	34675000	3	34690000	34695000	346.025	355.34
3	34670000	34675000	3	34695000	34700000	348.805	354.309
3	34670000	34675000	3	34700000	34705000	335.925	327.455
3	34670000	34675000	3	34705000	34710000	349.297	365.375
3	34670000	34675000	3	34710000	34715000	354.578	366.696
3	34670000	34675000	3	34715000	34720000	347.128	368.753
3	34670000	34675000	3	34720000	34725000	319.226	356.204
3	34670000	34675000	3	34725000	34730000	342.251	NA
3	34670000	34675000	3	34730000	34735000	368.945	346.094
3	34670000	34675000	3	34735000	34740000	380.842	335.081
3	34670000	34675000	3	34740000	34745000	386.392	335.11
3	34670000	34675000	3	34745000	34750000	355.689	336.35
3	34670000	34675000	3	34750000	34755000	330.77	327.424
3	34670000	34675000	3	34755000	34760000	356.035	345.538
3	34670000	34675000	3	34760000	34765000	369.091	349.795
3	34670000	34675000	3	34765000	34770000	334.307	349.064
3	34670000	34675000	3	34770000	34775000	371.661	401.041
3	34670000	34675000	3	34775000	34780000	403.01	386.72
3	34670000	34675000	3	34780000	34785000	407.332	353.134
3	34670000	34675000	3	34785000	34790000	401.326	388.21
3	34670000	34675000	3	34790000	34795000	415.541	385.648
3	34670000	34675000	3	34795000	34800000	389.375	381.573
3	34670000	34675000	3	34800000	34805000	397.696	409.089
3	34675000	34680000	3	34680000	34685000	254.94	292.952
3	34675000	34680000	3	34685000	34690000	294.788	315.393
3	34675000	34680000	3	34690000	34695000	335.066	347.345
3	34675000	34680000	3	34695000	34700000	352.503	360.459
3	34675000	34680000	3	34700000	34705000	339.316	351.801
3	34675000	34680000	3	34705000	34710000	344.391	358.083
3	34675000	34680000	3	34710000	34715000	346.823	372.21
3	34675000	34680000	3	34715000	34720000	342.293	362.874
3	34675000	34680000	3	34720000	34725000	360.59	383.877
3	34675000	34680000	3	34725000	34730000	363.252	NA
3	34675000	34680000	3	34730000	34735000	359.751	373.052
3	34675000	34680000	3	34735000	34740000	363.858	366.664
3	34675000	34680000	3	34740000	34745000	359.581	347.863
3	34675000	34680000	3	34745000	34750000	373.905	357.994
3	34675000	34680000	3	34750000	34755000	354.909	355.303
3	34675000	34680000	3	34755000	34760000	360.744	342.488
3	34675000	34680000	3	34760000	34765000	383.368	380.782
3	34675000	34680000	3	34765000	34770000	372.563	363.664
3	34675000	34680000	3	34770000	34775000	379.28	363.57
3	34675000	34680000	3	34775000	34780000	391.528	390.307
3	34675000	34680000	3	34780000	34785000	389.448	382.229
3	34675000	34680000	3	34785000	34790000	390.163	382.865
3	34675000	34680000	3	34790000	34795000	403.722	420.747
3	34675000	34680000	3	34795000	34800000	394.4	398.559
3	34675000	34680000	3	34800000	34805000	406.022	398.055
3	34680000	34685000	3	34685000	34690000	248.492	269.321
3	34680000	34685000	3	34690000	34695000	320.517	342.02
3	34680000	34685000	3	34695000	34700000	343.377	359.354
3	34680000	34685000	3	34700000	34705000	326.706	346.909
3	34680000	34685000	3	34705000	34710000	345.26	352.44
3	34680000	34685000	3	34710000	34715000	345.826	379.303
3	34680000	34685000	3	34715000	34720000	343.599	358.454
3	34680000	34685000	3	34720000	34725000	356.281	373.01
3	34680000	34685000	3	34725000	34730000	374.968	NA
3	34680000	34685000	3	34730000	34735000	367.603	373.661
3	34680000	34685000	3	34735000	34740000	368.805	375.787
3	34680000	34685000	3	34740000	34745000	369.448	348.607
3	34680000	34685000	3	34745000	34750000	374.584	356.379
3	34680000	34685000	3	34750000	34755000	369.915	364.338
3	34680000	34685000	3	34755000	34760000	363.037	349.807
3	34680000	34685000	3	34760000	34765000	387.242	371.095
3	34680000	34685000	3	34765000	34770000	381.022	380.938
3	34680000	34685000	3	34770000	34775000	384.284	369.236
3	34680000	34685000	3	34775000	34780000	387.25	383.903
3	34680000	34685000	3	34780000	34785000	400.695	403.714
3	34680000	34685000	3	34785000	34790000	394.89	389.94
3	34680000	34685000	3	34790000	34795000	401.119	407.746
3	34680000	34685000	3	34795000	34800000	408.364	412.201
3	34680000	34685000	3	34800000	34805000	411.997	406.105
3	34685000	34690000	3	34690000	34695000	270.184	281.929
3	34685000	34690000	3	34695000	34700000	322.116	318.204
3	34685000	34690000	3	34700000	34705000	285.927	295.33
3	34685000	34690000	3	34705000	34710000	323.664	341.161
3	34685000	34690000	3	34710000	34715000	332.683	353.508
3	34685000	34690000	3	34715000	34720000	341.89	341.94
3	34685000	34690000	3	34720000	34725000	346.607	365.134
3	34685000	34690000	3	34725000	34730000	355.386	NA
3	34685000	34690000	3	34730000	34735000	357.635	356.082
3	34685000	34690000	3	34735000	34740000	364.156	343.645
3	34685000	34690000	3	34740000	34745000	366.186	346.288
3	34685000	34690000	3	34745000	34750000	379.174	348.954
3	34685000	34690000	3	34750000	34755000	360.476	352.267
3	34685000	34690000	3	34755000	34760000	368.701	346.99
3	34685000	34690000	3	34760000	34765000	380.681	357.934
3	34685000	34690000	3	34765000	34770000	380.073	368.202
3	34685000	34690000	3	34770000	34775000	396.029	380.084
3	34685000	34690000	3	34775000	34780000	391.815	368.394
3	34685000	34690000	3	34780000	34785000	386.605	382.034
3	34685000	34690000	3	34785000	34790000	401.598	392.983
3	34685000	34690000	3	34790000	34795000	403.387	404.154
3	34685000	34690000	3	34795000	34800000	396.177	392.093
3	34685000	34690000	3	34800000	34805000	418.315	408.89
3	34690000	34695000	3	34695000	34700000	257.99	272.076
3	34690000	34695000	3	34700000	34705000	299.503	311.284
3	34690000	34695000	3	34705000	34710000	308.072	319.405
3	34690000	34695000	3	34710000	34715000	325.182	357.83
3	34690000	34695000	3	34715000	34720000	323.089	353.06
3	34690000	34695000	3	34720000	34725000	344.858	377.918
3	34690000	34695000	3	34725000	34730000	347.111	NA
3	34690000	34695000	3	34730000	34735000	367.587	376.473
3	34690000	34695000	3	34735000	34740000	365.816	363.575
3	34690000	34695000	3	34740000	34745000	357.407	353.982
3	34690000	34695000	3	34745000	34750000	377.023	367.861
3	34690000	34695000	3	34750000	34755000	356.691	362.949
3	34690000	34695000	3	34755000	34760000	357.368	354.727
3	34690000	34695000	3	34760000	34765000	383.13	374.938
3	34690000	34695000	3	34765000	34770000	371.369	360.585
3	34690000	34695000	3	34770000	34775000	374.93	374.913
3	34690000	34695000	3	34775000	34780000	382.898	389.198
3	34690000	34695000	3	34780000	34785000	380.088	388.443
3	34690000	34695000	3	34785000	34790000	386.689	388.293
3	34690000	34695000	3	34790000	34795000	404.794	422.188
3	34690000	34695000	3	34795000	34800000	383.187	397.621
3	34690000	34695000	3	34800000	34805000	398.219	400.89
3	34695000	34700000	3	34700000	34705000	245.607	264.814
3	34695000	34700000	3	34705000	34710000	295.706	320.315
3	34695000	34700000	3	34710000	34715000	315.216	339.781
3	34695000	34700000	3	34715000	34720000	316.702	335.285
3	34695000	34700000	3	34720000	34725000	335.659	363.183
3	34695000	34700000	3	34725000	34730000	363.832	NA
3	34695000	34700000	3	34730000	34735000	366.256	363.213
3	34695000	34700000	3	34735000	34740000	372.538	365.705
3	34695000	34700000	3	34740000	34745000	365.062	339.42
3	34695000	34700000	3	34745000	34750000	373.546	362.105
3	34695000	34700000	3	34750000	34755000	365.791	367.36
3	34695000	34700000	3	34755000	34760000	364.096	358.171
3	34695000	34700000	3	34760000	34765000	389.158	365.019
3	34695000	34700000	3	34765000	34770000	384.053	368.185
3	34695000	34700000	3	34770000	34775000	380.105	372.396
3	34695000	34700000	3	34775000	34780000	385.538	375.502
3	34695000	34700000	3	34780000	34785000	392.041	388.596
3	34695000	34700000	3	34785000	34790000	391.85	382.943
3	34695000	34700000	3	34790000	34795000	400.422	403.381
3	34695000	34700000	3	34795000	34800000	399.487	403.089
3	34695000	34700000	3	34800000	34805000	398.839	398.362
3	34700000	34705000	3	34705000	34710000	250.582	259.1
3	34700000	34705000	3	34710000	34715000	307.566	320.707
3	34700000	34705000	3	34715000	34720000	288.499	279.106
3	34700000	34705000	3	34720000	34725000	336.832	337.348
3	34700000	34705000	3	34725000	34730000	342.651	NA
3	34700000	34705000	3	34730000	34735000	358.069	340.68
3	34700000	34705000	3	34735000	34740000	358.771	348.161
3	34700000	34705000	3	34740000	34745000	360.671	334.028
3	34700000	34705000	3	34745000	34750000	371.721	345.721
3	34700000	34705000	3	34750000	34755000	356.314	344.362
3	34700000	34705000	3	34755000	34760000	362.626	347.016
3	34700000	34705000	3	34760000	34765000	383.018	360.876
3	34700000	34705000	3	34765000	34770000	380.019	354.583
3	34700000	34705000	3	34770000	34775000	395.196	371.264
3	34700000	34705000	3	34775000	34780000	380.016	373.86
3	34700000	34705000	3	34780000	34785000	387.696	371.675
3	34700000	34705000	3	34785000	34790000	397.847	395.807
3	34700000	34705000	3	34790000	34795000	397.572	398.705
3	34700000	34705000	3	34795000	34800000	393.36	377.752
3	34700000	34705000	3	34800000	34805000	409.358	412.691
3	34705000	34710000	3	34710000	34715000	246.893	264.803
3	34705000	34710000	3	34715000	34720000	276.768	300.099
3	34705000	34710000	3	34720000	34725000	311.384	330.03
3	34705000	34710000	3	34725000	34730000	332.632	NA
3	34705000	34710000	3	34730000	34735000	343.893	342.531
3	34705000	34710000	3	34735000	34740000	344.598	353.477
3	34705000	34710000	3	34740000	34745000	346.187	332.347
3	34705000	34710000	3	34745000	34750000	368.825	351.318
3	34705000	34710000	3	34750000	34755000	349.25	339.293
3	34705000	34710000	3	34755000	34760000	346.371	335.591
3	34705000	34710000	3	34760000	34765000	377.066	362.056
3	34705000	34710000	3	34765000	34770000	367.825	350.468
3	34705000	34710000	3	34770000	34775000	365.626	353.034
3	34705000	34710000	3	34775000	34780000	374.696	372.73
3	34705000	34710000	3	34780000	34785000	375.194	378.684
3	34705000	34710000	3	34785000	34790000	373.687	380.21
3	34705000	34710000	3	34790000	34795000	394.285	401.572
3	34705000	34710000	3	34795000	34800000	376.821	382.731
3	34705000	34710000	3	34800000	34805000	385.349	389.405
3	34710000	34715000	3	34715000	34720000	234.611	258.083
3	34710000	34715000	3	34720000	34725000	301.433	323.464
3	34710000	34715000	3	34725000	34730000	341.514	NA
3	34710000	34715000	3	34730000	34735000	350.001	341.204
3	34710000	34715000	3	34735000	34740000	359.894	360.902
3	34710000	34715000	3	34740000	34745000	351.138	339.567
3	34710000	34715000	3	34745000	34750000	365.792	353.037
3	34710000	34715000	3	34750000	34755000	350.868	362.065
3	34710000	34715000	3	34755000	34760000	347.733	348.514
3	34710000	34715000	3	34760000	34765000	371.428	365.337
3	34710000	34715000	3	34765000	34770000	378.51	373.986
3	34710000	34715000	3	34770000	34775000	364.888	363.03
3	34710000	34715000	3	34775000	34780000	370.163	380.666
3	34710000	34715000	3	34780000	34785000	388.97	403.363
3	34710000	34715000	3	34785000	34790000	378.54	388.274
3	34710000	34715000	3	34790000	34795000	393.316	407.226
3	34710000	34715000	3	34795000	34800000	393.415	410.624
3	34710000	34715000	3	34800000	34805000	395.666	403.533
3	34715000	34720000	3	34720000	34725000	259.154	277.581
3	34715000	34720000	3	34725000	34730000	320.758	NA
3	34715000	34720000	3	34730000	34735000	354.765	324.561
3	34715000	34720000	3	34735000	34740000	354.7	338.701
3	34715000	34720000	3	34740000	34745000	353.398	319.241
3	34715000	34720000	3	34745000	34750000	367.373	333.211
3	34715000	34720000	3	34750000	34755000	351.29	340.501
3	34715000	34720000	3	34755000	34760000	361.205	343.9
3	34715000	34720000	3	34760000	34765000	371.038	356.791
3	34715000	34720000	3	34765000	34770000	370.72	354.836
3	34715000	34720000	3	34770000	34775000	376.905	370.899
3	34715000	34720000	3	34775000	34780000	370.519	373.298
3	34715000	34720000	3	34780000	34785000	385.384	378.212
3	34715000	34720000	3	34785000	34790000	393.014	390.885
3	34715000	34720000	3	34790000	34795000	397.749	395.5
3	34715000	34720000	3	34795000	34800000	392.175	387.333
3	34715000	34720000	3	34800000	34805000	403.262	413.737
3	34720000	34725000	3	34725000	34730000	301.506	NA
3	34720000	34725000	3	34730000	34735000	332.285	334.541
3	34720000	34725000	3	34735000	34740000	353.781	352.092
3	34720000	34725000	3	34740000	34745000	346.583	333.288
3	34720000	34725000	3	34745000	34750000	361.495	345.399
3	34720000	34725000	3	34750000	34755000	348.803	349.923
3	34720000	34725000	3	34755000	34760000	349.491	344.707
3	34720000	34725000	3	34760000	34765000	366.764	371.337
3	34720000	34725000	3	34765000	34770000	368.331	363.704
3	34720000	34725000	3	34770000	34775000	359.341	369.678
3	34720000	34725000	3	34775000	34780000	365.762	382.899
3	34720000	34725000	3	34780000	34785000	374.395	385.324
3	34720000	34725000	3	34785000	34790000	374.218	383.332
3	34720000	34725000	3	34790000	34795000	391.765	406.731
3	34720000	34725000	3	34795000	34800000	368.016	401.414
3	34720000	34725000	3	34800000	34805000	382.301	404.766
3	34725000	34730000	3	34730000	34735000	320.379	NA
3	34725000	34730000	3	34735000	34740000	323.65	NA
3	34725000	34730000	3	34740000	34745000	318.575	NA
3	34725000	34730000	3	34745000	34750000	337.02	NA
3	34725000	34730000	3	34750000	34755000	321.154	NA
3	34725000	34730000	3	34755000	34760000	320.916	NA
3	34725000	34730000	3	34760000	34765000	337.496	NA
3	34725000	34730000	3	34765000	34770000	338.959	NA
3	34725000	34730000	3	34770000	34775000	338.139	NA
3	34725000	34730000	3	34775000	34780000	338.919	NA
3	34725000	34730000	3	34780000	34785000	363.879	NA
3	34725000	34730000	3	34785000	34790000	348.555	NA
3	34725000	34730000	3	34790000	34795000	366.9	NA
3	34725000	34730000	3	34795000	34800000	364.094	NA
3	34725000	34730000	3	34800000	34805000	362.842	NA
3	34730000	34735000	3	34735000	34740000	246.623	270.106
3	34730000	34735000	3	34740000	34745000	274.599	295.071
3	34730000	34735000	3	34745000	34750000	296.169	313.696
3	34730000	34735000	3	34750000	34755000	300.39	327.518
3	34730000	34735000	3	34755000	34760000	303.539	322.349
3	34730000	34735000	3	34760000	34765000	323.241	351.833
3	34730000	34735000	3	34765000	34770000	330.308	345.288
3	34730000	34735000	3	34770000	34775000	324.316	353.773
3	34730000	34735000	3	34775000	34780000	338.698	369.885
3	34730000	34735000	3	34780000	34785000	349.252	372.43
3	34730000	34735000	3	34785000	34790000	343.386	370.257
3	34730000	34735000	3	34790000	34795000	357.896	392.858
3	34730000	34735000	3	34795000	34800000	346.059	379.159
3	34730000	34735000	3	34800000	34805000	352.365	384.643
3	34735000	34740000	3	34740000	34745000	236.342	235.061
3	34735000	34740000	3	34745000	34750000	300.385	308.172
3	34735000	34740000	3	34750000	34755000	284.743	320.1
3	34735000	34740000	3	34755000	34760000	287.068	301.679
3	34735000	34740000	3	34760000	34765000	320.3	345.854
3	34735000	34740000	3	34765000	34770000	323.549	345.672
3	34735000	34740000	3	34770000	34775000	327.163	355.008
3	34735000	34740000	3	34775000	34780000	333.154	365.923
3	34735000	34740000	3	34780000	34785000	342.452	381.868
3	34735000	34740000	3	34785000	34790000	349.465	379.18
3	34735000	34740000	3	34790000	34795000	361.275	388.873
3	34735000	34740000	3	34795000	34800000	356.631	387.186
3	34735000	34740000	3	34800000	34805000	356.219	395.309
3	34740000	34745000	3	34745000	34750000	250.916	253.846
3	34740000	34745000	3	34750000	34755000	266.523	283.617
3	34740000	34745000	3	34755000	34760000	255.34	250.189
3	34740000	34745000	3	34760000	34765000	306.55	320.883
3	34740000	34745000	3	34765000	34770000	315.614	319.481
3	34740000	34745000	3	34770000	34775000	319.589	332.567
3	34740000	34745000	3	34775000	34780000	323.467	340.669
3	34740000	34745000	3	34780000	34785000	336.976	351.422
3	34740000	34745000	3	34785000	34790000	338.685	360.664
3	34740000	34745000	3	34790000	34795000	348.854	368.464
3	34740000	34745000	3	34795000	34800000	341.026	365.482
3	34740000	34745000	3	34800000	34805000	358.08	387.607
3	34745000	34750000	3	34750000	34755000	237.94	240.852
3	34745000	34750000	3	34755000	34760000	283.899	272.966
3	34745000	34750000	3	34760000	34765000	308.707	321.394
3	34745000	34750000	3	34765000	34770000	327.185	322.79
3	34745000	34750000	3	34770000	34775000	323.899	329.774
3	34745000	34750000	3	34775000	34780000	336.552	350.166
3	34745000	34750000	3	34780000	34785000	346.485	360.344
3	34745000	34750000	3	34785000	34790000	342.898	358.467
3	34745000	34750000	3	34790000	34795000	358.185	380.103
3	34745000	34750000	3	34795000	34800000	345.104	367.203
3	34745000	34750000	3	34800000	34805000	353.67	370.496
3	34750000	34755000	3	34755000	34760000	233.229	228.028
3	34750000	34755000	3	34760000	34765000	285.924	308.908
3	34750000	34755000	3	34765000	34770000	300.839	301.393
3	34750000	34755000	3	34770000	34775000	306.166	317.178
3	34750000	34755000	3	34775000	34780000	322.583	341.034
3	34750000	34755000	3	34780000	34785000	330.709	354.284
3	34750000	34755000	3	34785000	34790000	322.813	348.025
3	34750000	34755000	3	34790000	34795000	335.24	372.264
3	34750000	34755000	3	34795000	34800000	336.43	364.498
3	34750000	34755000	3	34800000	34805000	334.713	361.178
3	34755000	34760000	3	34760000	34765000	248.521	264.104
3	34755000	34760000	3	34765000	34770000	282.455	290.581
3	34755000	34760000	3	34770000	34775000	279.03	275.073
3	34755000	34760000	3	34775000	34780000	311.005	325.098
3	34755000	34760000	3	34780000	34785000	318.651	341.006
3	34755000	34760000	3	34785000	34790000	319.19	333.353
3	34755000	34760000	3	34790000	34795000	333.295	356.342
3	34755000	34760000	3	34795000	34800000	338.267	347.045
3	34755000	34760000	3	34800000	34805000	344.145	359.367
3	34760000	34765000	3	34765000	34770000	245.297	250.362
3	34760000	34765000	3	34770000	34775000	288.447	300.88
3	34760000	34765000	3	34775000	34780000	319.461	332.759
3	34760000	34765000	3	34780000	34785000	331.44	348.866
3	34760000	34765000	3	34785000	34790000	329.682	342.846
3	34760000	34765000	3	34790000	34795000	348.628	366.323
3	34760000	34765000	3	34795000	34800000	340.559	354.708
3	34760000	34765000	3	34800000	34805000	345.225	355.688
3	34765000	34770000	3	34770000	34775000	241.571	246.196
3	34765000	34770000	3	34775000	34780000	303.919	320.164
3	34765000	34770000	3	34780000	34785000	315.877	333.459
3	34765000	34770000	3	34785000	34790000	312.488	323.018
3	34765000	34770000	3	34790000	34795000	335.387	348.33
3	34765000	34770000	3	34795000	34800000	330.052	343.946
3	34765000	34770000	3	34800000	34805000	340.227	349.719
3	34770000	34775000	3	34775000	34780000	272.801	274.692
3	34770000	34775000	3	34780000	34785000	306.616	310.421
3	34770000	34775000	3	34785000	34790000	283.979	284.774
3	34770000	34775000	3	34790000	34795000	331.135	342.266
3	34770000	34775000	3	34795000	34800000	325.415	342.099
3	34770000	34775000	3	34800000	34805000	340.106	344.799
3	34775000	34780000	3	34780000	34785000	267.014	272.081
3	34775000	34780000	3	34785000	34790000	298.36	307.69
3	34775000	34780000	3	34790000	34795000	323.85	340.574
3	34775000	34780000	3	34795000	34800000	327.615	344.873
3	34775000	34780000	3	34800000	34805000	336.999	349.469
3	34780000	34785000	3	34785000	34790000	253.642	252.565
3	34780000	34785000	3	34790000	34795000	319.997	330.605
3	34780000	34785000	3	34795000	34800000	319.746	336.625
3	34780000	34785000	3	34800000	34805000	330.265	330.14
3	34785000	34790000	3	34790000	34795000	278.208	285.799
3	34785000	34790000	3	34795000	34800000	308.456	317.837
3	34785000	34790000	3	34800000	34805000	299.716	302.158
3	34790000	34795000	3	34795000	34800000	263.799	277.55
3	34790000	34795000	3	34800000	34805000	304.675	319.932
3	34795000	34800000	3	34800000	34805000	254.483	268.692

## Sheet: FigS4B
chr1	x1	x2	chr2	y1	y2	FISH.Contact.Freq.CAST	FISH.Contact.Freq.129
3	34600000	34605000	3	34605000	34610000	0.7447	0.7799
3	34600000	34605000	3	34610000	34615000	0.632	0.5963
3	34600000	34605000	3	34615000	34620000	0.566	0.5544
3	34600000	34605000	3	34620000	34625000	0.503	0.5418
3	34600000	34605000	3	34625000	34630000	0.5372	0.5256
3	34600000	34605000	3	34630000	34635000	0.4675	0.4746
3	34600000	34605000	3	34635000	34640000	0.4861	0.5035
3	34600000	34605000	3	34640000	34645000	0.5149	0.5227
3	34600000	34605000	3	34645000	34650000	0.4331	0.486
3	34600000	34605000	3	34650000	34655000	0.4369	0.4444
3	34600000	34605000	3	34655000	34660000	0.4035	0.4799
3	34600000	34605000	3	34660000	34665000	0.3333	0.3607
3	34600000	34605000	3	34665000	34670000	0.3421	0.4583
3	34600000	34605000	3	34670000	34675000	0.36	0.382
3	34600000	34605000	3	34675000	34680000	0.397	0.3968
3	34600000	34605000	3	34680000	34685000	0.4217	0.3696
3	34600000	34605000	3	34685000	34690000	0.4309	0.4133
3	34600000	34605000	3	34690000	34695000	0.4238	0.3767
3	34600000	34605000	3	34695000	34700000	0.4419	0.3716
3	34600000	34605000	3	34700000	34705000	0.4823	0.4046
3	34600000	34605000	3	34705000	34710000	0.4239	0.3738
3	34600000	34605000	3	34710000	34715000	0.442	0.365
3	34600000	34605000	3	34715000	34720000	0.4557	0.4047
3	34600000	34605000	3	34720000	34725000	0.4221	0.3566
3	34600000	34605000	3	34725000	34730000	0.4443	NA
3	34600000	34605000	3	34730000	34735000	0.4089	0.3699
3	34600000	34605000	3	34735000	34740000	0.4194	0.39
3	34600000	34605000	3	34740000	34745000	0.4235	0.4003
3	34600000	34605000	3	34745000	34750000	0.34	0.3806
3	34600000	34605000	3	34750000	34755000	0.4182	0.4068
3	34600000	34605000	3	34755000	34760000	0.4245	0.433
3	34600000	34605000	3	34760000	34765000	0.3539	0.3924
3	34600000	34605000	3	34765000	34770000	0.401	0.4557
3	34600000	34605000	3	34770000	34775000	0.3908	0.4477
3	34600000	34605000	3	34775000	34780000	0.3541	0.3867
3	34600000	34605000	3	34780000	34785000	0.3486	0.4217
3	34600000	34605000	3	34785000	34790000	0.3705	0.4125
3	34600000	34605000	3	34790000	34795000	0.3415	0.3585
3	34600000	34605000	3	34795000	34800000	0.3721	0.396
3	34600000	34605000	3	34800000	34805000	0.379	0.4029
3	34605000	34610000	3	34610000	34615000	0.7696	0.7593
3	34605000	34610000	3	34615000	34620000	0.5605	0.6017
3	34605000	34610000	3	34620000	34625000	0.5164	0.5705
3	34605000	34610000	3	34625000	34630000	0.5313	0.5977
3	34605000	34610000	3	34630000	34635000	0.4871	0.4709
3	34605000	34610000	3	34635000	34640000	0.4839	0.5038
3	34605000	34610000	3	34640000	34645000	0.497	0.5271
3	34605000	34610000	3	34645000	34650000	0.4181	0.508
3	34605000	34610000	3	34650000	34655000	0.3931	0.4492
3	34605000	34610000	3	34655000	34660000	0.4049	0.4596
3	34605000	34610000	3	34660000	34665000	0.3858	0.4146
3	34605000	34610000	3	34665000	34670000	0.38	0.36
3	34605000	34610000	3	34670000	34675000	0.4096	0.4167
3	34605000	34610000	3	34675000	34680000	0.4121	0.3862
3	34605000	34610000	3	34680000	34685000	0.4114	0.3546
3	34605000	34610000	3	34685000	34690000	0.439	0.4031
3	34605000	34610000	3	34690000	34695000	0.4081	0.383
3	34605000	34610000	3	34695000	34700000	0.4296	0.3642
3	34605000	34610000	3	34700000	34705000	0.4463	0.3976
3	34605000	34610000	3	34705000	34710000	0.4211	0.3819
3	34605000	34610000	3	34710000	34715000	0.4306	0.3642
3	34605000	34610000	3	34715000	34720000	0.4339	0.3706
3	34605000	34610000	3	34720000	34725000	0.4463	0.3722
3	34605000	34610000	3	34725000	34730000	0.4017	NA
3	34605000	34610000	3	34730000	34735000	0.3857	0.3773
3	34605000	34610000	3	34735000	34740000	0.3717	0.3736
3	34605000	34610000	3	34740000	34745000	0.391	0.4056
3	34605000	34610000	3	34745000	34750000	0.3237	0.3918
3	34605000	34610000	3	34750000	34755000	0.3601	0.4077
3	34605000	34610000	3	34755000	34760000	0.3985	0.419
3	34605000	34610000	3	34760000	34765000	0.3406	0.4146
3	34605000	34610000	3	34765000	34770000	0.3611	0.4032
3	34605000	34610000	3	34770000	34775000	0.3593	0.4426
3	34605000	34610000	3	34775000	34780000	0.3719	0.4119
3	34605000	34610000	3	34780000	34785000	0.3616	0.3781
3	34605000	34610000	3	34785000	34790000	0.3492	0.407
3	34605000	34610000	3	34790000	34795000	0.331	0.3798
3	34605000	34610000	3	34795000	34800000	0.3294	0.3686
3	34605000	34610000	3	34800000	34805000	0.3333	0.3971
3	34610000	34615000	3	34615000	34620000	0.6735	0.7143
3	34610000	34615000	3	34620000	34625000	0.6022	0.5822
3	34610000	34615000	3	34625000	34630000	0.6356	0.6761
3	34610000	34615000	3	34630000	34635000	0.5309	0.5008
3	34610000	34615000	3	34635000	34640000	0.4922	0.5369
3	34610000	34615000	3	34640000	34645000	0.5165	0.5403
3	34610000	34615000	3	34645000	34650000	0.4955	0.4828
3	34610000	34615000	3	34650000	34655000	0.466	0.4485
3	34610000	34615000	3	34655000	34660000	0.4119	0.4851
3	34610000	34615000	3	34660000	34665000	0.3645	0.433
3	34610000	34615000	3	34665000	34670000	0.3846	0.325
3	34610000	34615000	3	34670000	34675000	0.3971	0.3924
3	34610000	34615000	3	34675000	34680000	0.4403	0.3727
3	34610000	34615000	3	34680000	34685000	0.4277	0.3911
3	34610000	34615000	3	34685000	34690000	0.4254	0.3961
3	34610000	34615000	3	34690000	34695000	0.4361	0.378
3	34610000	34615000	3	34695000	34700000	0.4932	0.3876
3	34610000	34615000	3	34700000	34705000	0.4388	0.3594
3	34610000	34615000	3	34705000	34710000	0.4404	0.3659
3	34610000	34615000	3	34710000	34715000	0.4551	0.3376
3	34610000	34615000	3	34715000	34720000	0.425	0.3311
3	34610000	34615000	3	34720000	34725000	0.4584	0.3614
3	34610000	34615000	3	34725000	34730000	0.4542	NA
3	34610000	34615000	3	34730000	34735000	0.4296	0.3831
3	34610000	34615000	3	34735000	34740000	0.4039	0.3825
3	34610000	34615000	3	34740000	34745000	0.3971	0.3845
3	34610000	34615000	3	34745000	34750000	0.3782	0.4171
3	34610000	34615000	3	34750000	34755000	0.3979	0.4098
3	34610000	34615000	3	34755000	34760000	0.3845	0.4087
3	34610000	34615000	3	34760000	34765000	0.3757	0.3993
3	34610000	34615000	3	34765000	34770000	0.4009	0.413
3	34610000	34615000	3	34770000	34775000	0.3794	0.4011
3	34610000	34615000	3	34775000	34780000	0.3797	0.4154
3	34610000	34615000	3	34780000	34785000	0.3968	0.3719
3	34610000	34615000	3	34785000	34790000	0.3512	0.3984
3	34610000	34615000	3	34790000	34795000	0.3479	0.3916
3	34610000	34615000	3	34795000	34800000	0.337	0.3972
3	34610000	34615000	3	34800000	34805000	0.3054	0.344
3	34615000	34620000	3	34620000	34625000	0.7041	0.7361
3	34615000	34620000	3	34625000	34630000	0.6434	0.6632
3	34615000	34620000	3	34630000	34635000	0.5329	0.5282
3	34615000	34620000	3	34635000	34640000	0.5156	0.5252
3	34615000	34620000	3	34640000	34645000	0.5327	0.5774
3	34615000	34620000	3	34645000	34650000	0.5188	0.5368
3	34615000	34620000	3	34650000	34655000	0.4693	0.4877
3	34615000	34620000	3	34655000	34660000	0.4838	0.4964
3	34615000	34620000	3	34660000	34665000	0.3655	0.3511
3	34615000	34620000	3	34665000	34670000	0.3604	0.4444
3	34615000	34620000	3	34670000	34675000	0.5	0.5098
3	34615000	34620000	3	34675000	34680000	0.4259	0.4059
3	34615000	34620000	3	34680000	34685000	0.484	0.4067
3	34615000	34620000	3	34685000	34690000	0.483	0.4305
3	34615000	34620000	3	34690000	34695000	0.4394	0.3624
3	34615000	34620000	3	34695000	34700000	0.4959	0.381
3	34615000	34620000	3	34700000	34705000	0.492	0.3838
3	34615000	34620000	3	34705000	34710000	0.4636	0.3795
3	34615000	34620000	3	34710000	34715000	0.4868	0.3807
3	34615000	34620000	3	34715000	34720000	0.4994	0.4062
3	34615000	34620000	3	34720000	34725000	0.4672	0.3491
3	34615000	34620000	3	34725000	34730000	0.4835	NA
3	34615000	34620000	3	34730000	34735000	0.434	0.3636
3	34615000	34620000	3	34735000	34740000	0.4514	0.4116
3	34615000	34620000	3	34740000	34745000	0.4537	0.4434
3	34615000	34620000	3	34745000	34750000	0.3783	0.4101
3	34615000	34620000	3	34750000	34755000	0.4526	0.4405
3	34615000	34620000	3	34755000	34760000	0.4349	0.4658
3	34615000	34620000	3	34760000	34765000	0.4022	0.4021
3	34615000	34620000	3	34765000	34770000	0.4399	0.4512
3	34615000	34620000	3	34770000	34775000	0.419	0.4773
3	34615000	34620000	3	34775000	34780000	0.4076	0.4372
3	34615000	34620000	3	34780000	34785000	0.428	0.4156
3	34615000	34620000	3	34785000	34790000	0.4057	0.4262
3	34615000	34620000	3	34790000	34795000	0.3569	0.4157
3	34615000	34620000	3	34795000	34800000	0.3902	0.4394
3	34615000	34620000	3	34800000	34805000	0.3723	0.4181
3	34620000	34625000	3	34625000	34630000	0.6994	0.7193
3	34620000	34625000	3	34630000	34635000	0.5087	0.5866
3	34620000	34625000	3	34635000	34640000	0.5087	0.603
3	34620000	34625000	3	34640000	34645000	0.5639	0.6322
3	34620000	34625000	3	34645000	34650000	0.5313	0.5858
3	34620000	34625000	3	34650000	34655000	0.5043	0.5091
3	34620000	34625000	3	34655000	34660000	0.4729	0.5115
3	34620000	34625000	3	34660000	34665000	0.391	0.3761
3	34620000	34625000	3	34665000	34670000	0.35	0.3366
3	34620000	34625000	3	34670000	34675000	0.4111	0.4639
3	34620000	34625000	3	34675000	34680000	0.4408	0.4616
3	34620000	34625000	3	34680000	34685000	0.4297	0.4205
3	34620000	34625000	3	34685000	34690000	0.4668	0.4389
3	34620000	34625000	3	34690000	34695000	0.4478	0.4121
3	34620000	34625000	3	34695000	34700000	0.4436	0.3945
3	34620000	34625000	3	34700000	34705000	0.4781	0.4434
3	34620000	34625000	3	34705000	34710000	0.4943	0.44
3	34620000	34625000	3	34710000	34715000	0.474	0.3774
3	34620000	34625000	3	34715000	34720000	0.508	0.4066
3	34620000	34625000	3	34720000	34725000	0.4941	0.4204
3	34620000	34625000	3	34725000	34730000	0.4407	NA
3	34620000	34625000	3	34730000	34735000	0.4347	0.4306
3	34620000	34625000	3	34735000	34740000	0.4135	0.4277
3	34620000	34625000	3	34740000	34745000	0.4092	0.4623
3	34620000	34625000	3	34745000	34750000	0.4042	0.4474
3	34620000	34625000	3	34750000	34755000	0.3989	0.4628
3	34620000	34625000	3	34755000	34760000	0.429	0.4905
3	34620000	34625000	3	34760000	34765000	0.3935	0.4677
3	34620000	34625000	3	34765000	34770000	0.3958	0.4592
3	34620000	34625000	3	34770000	34775000	0.4204	0.4853
3	34620000	34625000	3	34775000	34780000	0.4152	0.4922
3	34620000	34625000	3	34780000	34785000	0.3704	0.4308
3	34620000	34625000	3	34785000	34790000	0.3953	0.4694
3	34620000	34625000	3	34790000	34795000	0.389	0.4357
3	34620000	34625000	3	34795000	34800000	0.3669	0.4396
3	34620000	34625000	3	34800000	34805000	0.3717	0.4516
3	34625000	34630000	3	34630000	34635000	0.7416	0.7158
3	34625000	34630000	3	34635000	34640000	0.5997	0.6544
3	34625000	34630000	3	34640000	34645000	0.6688	0.6733
3	34625000	34630000	3	34645000	34650000	0.5787	0.593
3	34625000	34630000	3	34650000	34655000	0.531	0.5038
3	34625000	34630000	3	34655000	34660000	0.5171	0.5325
3	34625000	34630000	3	34660000	34665000	0.4755	0.3934
3	34625000	34630000	3	34665000	34670000	0.514	0.4519
3	34625000	34630000	3	34670000	34675000	0.4433	0.4851
3	34625000	34630000	3	34675000	34680000	0.4792	0.464
3	34625000	34630000	3	34680000	34685000	0.5	0.4575
3	34625000	34630000	3	34685000	34690000	0.4901	0.4193
3	34625000	34630000	3	34690000	34695000	0.4978	0.4279
3	34625000	34630000	3	34695000	34700000	0.4814	0.4412
3	34625000	34630000	3	34700000	34705000	0.5	0.4078
3	34625000	34630000	3	34705000	34710000	0.4869	0.4212
3	34625000	34630000	3	34710000	34715000	0.5225	0.4171
3	34625000	34630000	3	34715000	34720000	0.5023	0.3983
3	34625000	34630000	3	34720000	34725000	0.5275	0.4225
3	34625000	34630000	3	34725000	34730000	0.5192	NA
3	34625000	34630000	3	34730000	34735000	0.4651	0.4277
3	34625000	34630000	3	34735000	34740000	0.4582	0.4252
3	34625000	34630000	3	34740000	34745000	0.4327	0.4339
3	34625000	34630000	3	34745000	34750000	0.4452	0.4596
3	34625000	34630000	3	34750000	34755000	0.4828	0.4764
3	34625000	34630000	3	34755000	34760000	0.4482	0.461
3	34625000	34630000	3	34760000	34765000	0.4217	0.459
3	34625000	34630000	3	34765000	34770000	0.4411	0.5019
3	34625000	34630000	3	34770000	34775000	0.412	0.4656
3	34625000	34630000	3	34775000	34780000	0.4349	0.4582
3	34625000	34630000	3	34780000	34785000	0.3942	0.4431
3	34625000	34630000	3	34785000	34790000	0.3845	0.4362
3	34625000	34630000	3	34790000	34795000	0.406	0.4223
3	34625000	34630000	3	34795000	34800000	0.4214	0.4442
3	34625000	34630000	3	34800000	34805000	0.3773	0.3979
3	34630000	34635000	3	34635000	34640000	0.7188	0.7379
3	34630000	34635000	3	34640000	34645000	0.6804	0.6609
3	34630000	34635000	3	34645000	34650000	0.5908	0.5861
3	34630000	34635000	3	34650000	34655000	0.5171	0.5453
3	34630000	34635000	3	34655000	34660000	0.5432	0.5271
3	34630000	34635000	3	34660000	34665000	0.424	0.4118
3	34630000	34635000	3	34665000	34670000	0.4848	0.3663
3	34630000	34635000	3	34670000	34675000	0.6353	0.4362
3	34630000	34635000	3	34675000	34680000	0.4623	0.46
3	34630000	34635000	3	34680000	34685000	0.4916	0.4493
3	34630000	34635000	3	34685000	34690000	0.4929	0.467
3	34630000	34635000	3	34690000	34695000	0.4799	0.4247
3	34630000	34635000	3	34695000	34700000	0.4749	0.4617
3	34630000	34635000	3	34700000	34705000	0.5041	0.407
3	34630000	34635000	3	34705000	34710000	0.4834	0.4362
3	34630000	34635000	3	34710000	34715000	0.4796	0.4256
3	34630000	34635000	3	34715000	34720000	0.5094	0.4375
3	34630000	34635000	3	34720000	34725000	0.4641	0.4199
3	34630000	34635000	3	34725000	34730000	0.4845	NA
3	34630000	34635000	3	34730000	34735000	0.447	0.4459
3	34630000	34635000	3	34735000	34740000	0.4756	0.4413
3	34630000	34635000	3	34740000	34745000	0.4746	0.4911
3	34630000	34635000	3	34745000	34750000	0.4083	0.4718
3	34630000	34635000	3	34750000	34755000	0.4817	0.4792
3	34630000	34635000	3	34755000	34760000	0.4696	0.4982
3	34630000	34635000	3	34760000	34765000	0.4152	0.4659
3	34630000	34635000	3	34765000	34770000	0.4371	0.5154
3	34630000	34635000	3	34770000	34775000	0.4346	0.5067
3	34630000	34635000	3	34775000	34780000	0.4089	0.4569
3	34630000	34635000	3	34780000	34785000	0.4108	0.4562
3	34630000	34635000	3	34785000	34790000	0.4034	0.4871
3	34630000	34635000	3	34790000	34795000	0.3894	0.4297
3	34630000	34635000	3	34795000	34800000	0.4222	0.4453
3	34630000	34635000	3	34800000	34805000	0.3877	0.452
3	34635000	34640000	3	34640000	34645000	0.7858	0.7921
3	34635000	34640000	3	34645000	34650000	0.6299	0.6615
3	34635000	34640000	3	34650000	34655000	0.6146	0.5649
3	34635000	34640000	3	34655000	34660000	0.6028	0.6097
3	34635000	34640000	3	34660000	34665000	0.5182	0.5088
3	34635000	34640000	3	34665000	34670000	0.5229	0.4255
3	34635000	34640000	3	34670000	34675000	0.6154	0.5543
3	34635000	34640000	3	34675000	34680000	0.5341	0.5186
3	34635000	34640000	3	34680000	34685000	0.5006	0.4926
3	34635000	34640000	3	34685000	34690000	0.5484	0.5244
3	34635000	34640000	3	34690000	34695000	0.5207	0.4865
3	34635000	34640000	3	34695000	34700000	0.5141	0.4832
3	34635000	34640000	3	34700000	34705000	0.5615	0.4905
3	34635000	34640000	3	34705000	34710000	0.5399	0.5045
3	34635000	34640000	3	34710000	34715000	0.5467	0.4593
3	34635000	34640000	3	34715000	34720000	0.5469	0.5177
3	34635000	34640000	3	34720000	34725000	0.5434	0.5089
3	34635000	34640000	3	34725000	34730000	0.5248	NA
3	34635000	34640000	3	34730000	34735000	0.4989	0.5086
3	34635000	34640000	3	34735000	34740000	0.4872	0.4944
3	34635000	34640000	3	34740000	34745000	0.469	0.5335
3	34635000	34640000	3	34745000	34750000	0.4763	0.5243
3	34635000	34640000	3	34750000	34755000	0.5189	0.5341
3	34635000	34640000	3	34755000	34760000	0.5217	0.5817
3	34635000	34640000	3	34760000	34765000	0.4704	0.5093
3	34635000	34640000	3	34765000	34770000	0.4765	0.5404
3	34635000	34640000	3	34770000	34775000	0.4616	0.5443
3	34635000	34640000	3	34775000	34780000	0.4659	0.4898
3	34635000	34640000	3	34780000	34785000	0.437	0.4761
3	34635000	34640000	3	34785000	34790000	0.4424	0.5209
3	34635000	34640000	3	34790000	34795000	0.4364	0.4731
3	34635000	34640000	3	34795000	34800000	0.4241	0.4704
3	34635000	34640000	3	34800000	34805000	0.4136	0.4621
3	34640000	34645000	3	34645000	34650000	0.7438	0.7506
3	34640000	34645000	3	34650000	34655000	0.6645	0.6156
3	34640000	34645000	3	34655000	34660000	0.6594	0.6913
3	34640000	34645000	3	34660000	34665000	0.5789	0.4828
3	34640000	34645000	3	34665000	34670000	0.5437	0.5319
3	34640000	34645000	3	34670000	34675000	0.5957	0.5579
3	34640000	34645000	3	34675000	34680000	0.5829	0.5611
3	34640000	34645000	3	34680000	34685000	0.5504	0.5198
3	34640000	34645000	3	34685000	34690000	0.5527	0.5282
3	34640000	34645000	3	34690000	34695000	0.5326	0.515
3	34640000	34645000	3	34695000	34700000	0.545	0.5291
3	34640000	34645000	3	34700000	34705000	0.5557	0.4938
3	34640000	34645000	3	34705000	34710000	0.5828	0.5373
3	34640000	34645000	3	34710000	34715000	0.5832	0.5158
3	34640000	34645000	3	34715000	34720000	0.5425	0.5198
3	34640000	34645000	3	34720000	34725000	0.5721	0.5214
3	34640000	34645000	3	34725000	34730000	0.561	NA
3	34640000	34645000	3	34730000	34735000	0.5635	0.5498
3	34640000	34645000	3	34735000	34740000	0.5344	0.5358
3	34640000	34645000	3	34740000	34745000	0.5209	0.5569
3	34640000	34645000	3	34745000	34750000	0.4885	0.5767
3	34640000	34645000	3	34750000	34755000	0.5319	0.5848
3	34640000	34645000	3	34755000	34760000	0.5	0.5783
3	34640000	34645000	3	34760000	34765000	0.4842	0.5425
3	34640000	34645000	3	34765000	34770000	0.4906	0.5816
3	34640000	34645000	3	34770000	34775000	0.456	0.5733
3	34640000	34645000	3	34775000	34780000	0.4782	0.5361
3	34640000	34645000	3	34780000	34785000	0.467	0.5215
3	34640000	34645000	3	34785000	34790000	0.4373	0.5203
3	34640000	34645000	3	34790000	34795000	0.4586	0.5105
3	34640000	34645000	3	34795000	34800000	0.4553	0.5256
3	34640000	34645000	3	34800000	34805000	0.4111	0.5101
3	34645000	34650000	3	34650000	34655000	0.7991	0.7567
3	34645000	34650000	3	34655000	34660000	0.7023	0.7077
3	34645000	34650000	3	34660000	34665000	0.6036	0.6204
3	34645000	34650000	3	34665000	34670000	0.5155	0.561
3	34645000	34650000	3	34670000	34675000	0.6667	0.6477
3	34645000	34650000	3	34675000	34680000	0.6085	0.5996
3	34645000	34650000	3	34680000	34685000	0.563	0.5635
3	34645000	34650000	3	34685000	34690000	0.6059	0.6172
3	34645000	34650000	3	34690000	34695000	0.5484	0.5485
3	34645000	34650000	3	34695000	34700000	0.5642	0.5802
3	34645000	34650000	3	34700000	34705000	0.5884	0.5844
3	34645000	34650000	3	34705000	34710000	0.5787	0.5639
3	34645000	34650000	3	34710000	34715000	0.5802	0.5248
3	34645000	34650000	3	34715000	34720000	0.5671	0.5574
3	34645000	34650000	3	34720000	34725000	0.5734	0.5305
3	34645000	34650000	3	34725000	34730000	0.581	NA
3	34645000	34650000	3	34730000	34735000	0.5765	0.5888
3	34645000	34650000	3	34735000	34740000	0.5847	0.613
3	34645000	34650000	3	34740000	34745000	0.6024	0.6274
3	34645000	34650000	3	34745000	34750000	0.5764	0.6166
3	34645000	34650000	3	34750000	34755000	0.6195	0.6418
3	34645000	34650000	3	34755000	34760000	0.5933	0.642
3	34645000	34650000	3	34760000	34765000	0.5646	0.6069
3	34645000	34650000	3	34765000	34770000	0.5522	0.6362
3	34645000	34650000	3	34770000	34775000	0.5593	0.6159
3	34645000	34650000	3	34775000	34780000	0.5202	0.5519
3	34645000	34650000	3	34780000	34785000	0.4768	0.5913
3	34645000	34650000	3	34785000	34790000	0.5191	0.6049
3	34645000	34650000	3	34790000	34795000	0.4782	0.5386
3	34645000	34650000	3	34795000	34800000	0.5084	0.5957
3	34645000	34650000	3	34800000	34805000	0.504	0.5481
3	34650000	34655000	3	34655000	34660000	0.7932	0.8347
3	34650000	34655000	3	34660000	34665000	0.6952	0.6389
3	34650000	34655000	3	34665000	34670000	0.6556	0.5556
3	34650000	34655000	3	34670000	34675000	0.7381	0.7065
3	34650000	34655000	3	34675000	34680000	0.6803	0.6227
3	34650000	34655000	3	34680000	34685000	0.6423	0.5522
3	34650000	34655000	3	34685000	34690000	0.6289	0.5983
3	34650000	34655000	3	34690000	34695000	0.5887	0.5422
3	34650000	34655000	3	34695000	34700000	0.5901	0.5339
3	34650000	34655000	3	34700000	34705000	0.6151	0.5584
3	34650000	34655000	3	34705000	34710000	0.6263	0.5816
3	34650000	34655000	3	34710000	34715000	0.6366	0.5488
3	34650000	34655000	3	34715000	34720000	0.6123	0.5806
3	34650000	34655000	3	34720000	34725000	0.6343	0.5649
3	34650000	34655000	3	34725000	34730000	0.6151	NA
3	34650000	34655000	3	34730000	34735000	0.6052	0.6248
3	34650000	34655000	3	34735000	34740000	0.6131	0.6162
3	34650000	34655000	3	34740000	34745000	0.6266	0.6708
3	34650000	34655000	3	34745000	34750000	0.5957	0.641
3	34650000	34655000	3	34750000	34755000	0.6397	0.6446
3	34650000	34655000	3	34755000	34760000	0.6638	0.6634
3	34650000	34655000	3	34760000	34765000	0.5984	0.6167
3	34650000	34655000	3	34765000	34770000	0.5752	0.6226
3	34650000	34655000	3	34770000	34775000	0.5603	0.6278
3	34650000	34655000	3	34775000	34780000	0.5332	0.5706
3	34650000	34655000	3	34780000	34785000	0.5201	0.5272
3	34650000	34655000	3	34785000	34790000	0.5273	0.5988
3	34650000	34655000	3	34790000	34795000	0.5533	0.5475
3	34650000	34655000	3	34795000	34800000	0.4684	0.53
3	34650000	34655000	3	34800000	34805000	0.4968	0.521
3	34655000	34660000	3	34660000	34665000	0.7025	0.75
3	34655000	34660000	3	34665000	34670000	0.6415	0.65
3	34655000	34660000	3	34670000	34675000	0.7292	0.7212
3	34655000	34660000	3	34675000	34680000	0.6222	0.653
3	34655000	34660000	3	34680000	34685000	0.5988	0.5979
3	34655000	34660000	3	34685000	34690000	0.6123	0.6048
3	34655000	34660000	3	34690000	34695000	0.5797	0.5556
3	34655000	34660000	3	34695000	34700000	0.5697	0.5744
3	34655000	34660000	3	34700000	34705000	0.5663	0.5772
3	34655000	34660000	3	34705000	34710000	0.6033	0.5746
3	34655000	34660000	3	34710000	34715000	0.5842	0.5394
3	34655000	34660000	3	34715000	34720000	0.5491	0.5567
3	34655000	34660000	3	34720000	34725000	0.5848	0.5587
3	34655000	34660000	3	34725000	34730000	0.5633	NA
3	34655000	34660000	3	34730000	34735000	0.5548	0.6019
3	34655000	34660000	3	34735000	34740000	0.553	0.6025
3	34655000	34660000	3	34740000	34745000	0.5583	0.6444
3	34655000	34660000	3	34745000	34750000	0.5422	0.6703
3	34655000	34660000	3	34750000	34755000	0.5571	0.6481
3	34655000	34660000	3	34755000	34760000	0.5689	0.6398
3	34655000	34660000	3	34760000	34765000	0.5197	0.6383
3	34655000	34660000	3	34765000	34770000	0.5194	0.6653
3	34655000	34660000	3	34770000	34775000	0.506	0.5952
3	34655000	34660000	3	34775000	34780000	0.5038	0.552
3	34655000	34660000	3	34780000	34785000	0.4872	0.5755
3	34655000	34660000	3	34785000	34790000	0.4611	0.5541
3	34655000	34660000	3	34790000	34795000	0.489	0.5736
3	34655000	34660000	3	34795000	34800000	0.49	0.5396
3	34655000	34660000	3	34800000	34805000	0.4364	0.5049
3	34660000	34665000	3	34665000	34670000	0.7886	0.7091
3	34660000	34665000	3	34670000	34675000	0.6389	0.6364
3	34660000	34665000	3	34675000	34680000	0.5291	0.6928
3	34660000	34665000	3	34680000	34685000	0.5732	0.4823
3	34660000	34665000	3	34685000	34690000	0.564	0.5473
3	34660000	34665000	3	34690000	34695000	0.5185	0.4519
3	34660000	34665000	3	34695000	34700000	0.5248	0.5169
3	34660000	34665000	3	34700000	34705000	0.5461	0.5746
3	34660000	34665000	3	34705000	34710000	0.477	0.513
3	34660000	34665000	3	34710000	34715000	0.5155	0.5515
3	34660000	34665000	3	34715000	34720000	0.5342	0.5874
3	34660000	34665000	3	34720000	34725000	0.5644	0.5597
3	34660000	34665000	3	34725000	34730000	0.4632	NA
3	34660000	34665000	3	34730000	34735000	0.465	0.6061
3	34660000	34665000	3	34735000	34740000	0.48	0.632
3	34660000	34665000	3	34740000	34745000	0.5068	0.5873
3	34660000	34665000	3	34745000	34750000	0.5029	0.6266
3	34660000	34665000	3	34750000	34755000	0.4909	0.6259
3	34660000	34665000	3	34755000	34760000	0.5063	0.6144
3	34660000	34665000	3	34760000	34765000	0.4333	0.5786
3	34660000	34665000	3	34765000	34770000	0.4591	0.5942
3	34660000	34665000	3	34770000	34775000	0.525	0.5252
3	34660000	34665000	3	34775000	34780000	0.4545	0.4938
3	34660000	34665000	3	34780000	34785000	0.4452	0.5357
3	34660000	34665000	3	34785000	34790000	0.4639	0.5342
3	34660000	34665000	3	34790000	34795000	0.4503	0.4522
3	34660000	34665000	3	34795000	34800000	0.5096	0.4583
3	34660000	34665000	3	34800000	34805000	0.4689	0.483
3	34665000	34670000	3	34670000	34675000	0.7434	0.7315
3	34665000	34670000	3	34675000	34680000	0.5984	0.6694
3	34665000	34670000	3	34680000	34685000	0.6148	0.6387
3	34665000	34670000	3	34685000	34690000	0.6194	0.6583
3	34665000	34670000	3	34690000	34695000	0.5285	0.5278
3	34665000	34670000	3	34695000	34700000	0.5755	0.4898
3	34665000	34670000	3	34700000	34705000	0.5641	0.487
3	34665000	34670000	3	34705000	34710000	0.5115	0.5447
3	34665000	34670000	3	34710000	34715000	0.4711	0.5495
3	34665000	34670000	3	34715000	34720000	0.544	0.5702
3	34665000	34670000	3	34720000	34725000	0.568	0.6321
3	34665000	34670000	3	34725000	34730000	0.5103	NA
3	34665000	34670000	3	34730000	34735000	0.5	0.6373
3	34665000	34670000	3	34735000	34740000	0.5214	0.581
3	34665000	34670000	3	34740000	34745000	0.4911	0.5758
3	34665000	34670000	3	34745000	34750000	0.5191	0.5906
3	34665000	34670000	3	34750000	34755000	0.5	0.6786
3	34665000	34670000	3	34755000	34760000	0.5366	0.624
3	34665000	34670000	3	34760000	34765000	0.4599	0.5692
3	34665000	34670000	3	34765000	34770000	0.5207	0.5614
3	34665000	34670000	3	34770000	34775000	0.5299	0.5556
3	34665000	34670000	3	34775000	34780000	0.4729	0.5691
3	34665000	34670000	3	34780000	34785000	0.4825	0.4661
3	34665000	34670000	3	34785000	34790000	0.504	0.512
3	34665000	34670000	3	34790000	34795000	0.4603	0.4609
3	34665000	34670000	3	34795000	34800000	0.4786	0.4915
3	34665000	34670000	3	34800000	34805000	0.4015	0.4839
3	34670000	34675000	3	34675000	34680000	0.7456	0.7561
3	34670000	34675000	3	34680000	34685000	0.7064	0.6325
3	34670000	34675000	3	34685000	34690000	0.7083	0.6975
3	34670000	34675000	3	34690000	34695000	0.5943	0.5481
3	34670000	34675000	3	34695000	34700000	0.6404	0.5816
3	34670000	34675000	3	34700000	34705000	0.6373	0.6019
3	34670000	34675000	3	34705000	34710000	0.5965	0.5259
3	34670000	34675000	3	34710000	34715000	0.5619	0.5545
3	34670000	34675000	3	34715000	34720000	0.6018	0.5304
3	34670000	34675000	3	34720000	34725000	0.625	0.5673
3	34670000	34675000	3	34725000	34730000	0.5591	NA
3	34670000	34675000	3	34730000	34735000	0.5238	0.5743
3	34670000	34675000	3	34735000	34740000	0.4554	0.6531
3	34670000	34675000	3	34740000	34745000	0.4694	0.6082
3	34670000	34675000	3	34745000	34750000	0.5345	0.64
3	34670000	34675000	3	34750000	34755000	0.581	0.6636
3	34670000	34675000	3	34755000	34760000	0.5283	0.6
3	34670000	34675000	3	34760000	34765000	0.5378	0.56
3	34670000	34675000	3	34765000	34770000	0.581	0.578
3	34670000	34675000	3	34770000	34775000	0.534	0.5225
3	34670000	34675000	3	34775000	34780000	0.4783	0.4839
3	34670000	34675000	3	34780000	34785000	0.4158	0.5545
3	34670000	34675000	3	34785000	34790000	0.4865	0.4833
3	34670000	34675000	3	34790000	34795000	0.3661	0.541
3	34670000	34675000	3	34795000	34800000	0.466	0.5478
3	34670000	34675000	3	34800000	34805000	0.4492	0.4153
3	34675000	34680000	3	34680000	34685000	0.7502	0.6984
3	34675000	34680000	3	34685000	34690000	0.6919	0.6566
3	34675000	34680000	3	34690000	34695000	0.5892	0.5945
3	34675000	34680000	3	34695000	34700000	0.5609	0.5735
3	34675000	34680000	3	34700000	34705000	0.5904	0.591
3	34675000	34680000	3	34705000	34710000	0.5902	0.5765
3	34675000	34680000	3	34710000	34715000	0.5747	0.5375
3	34675000	34680000	3	34715000	34720000	0.5947	0.5679
3	34675000	34680000	3	34720000	34725000	0.5642	0.5503
3	34675000	34680000	3	34725000	34730000	0.5426	NA
3	34675000	34680000	3	34730000	34735000	0.5385	0.5407
3	34675000	34680000	3	34735000	34740000	0.5284	0.5547
3	34675000	34680000	3	34740000	34745000	0.5333	0.5639
3	34675000	34680000	3	34745000	34750000	0.5043	0.5639
3	34675000	34680000	3	34750000	34755000	0.5406	0.5588
3	34675000	34680000	3	34755000	34760000	0.5334	0.5946
3	34675000	34680000	3	34760000	34765000	0.482	0.5201
3	34675000	34680000	3	34765000	34770000	0.4904	0.5491
3	34675000	34680000	3	34770000	34775000	0.4645	0.567
3	34675000	34680000	3	34775000	34780000	0.4706	0.5054
3	34675000	34680000	3	34780000	34785000	0.4772	0.5115
3	34675000	34680000	3	34785000	34790000	0.4575	0.5075
3	34675000	34680000	3	34790000	34795000	0.4389	0.4635
3	34675000	34680000	3	34795000	34800000	0.4593	0.4781
3	34675000	34680000	3	34800000	34805000	0.4248	0.4655
3	34680000	34685000	3	34685000	34690000	0.7744	0.7573
3	34680000	34685000	3	34690000	34695000	0.6248	0.6083
3	34680000	34685000	3	34695000	34700000	0.5871	0.5738
3	34680000	34685000	3	34700000	34705000	0.6095	0.5857
3	34680000	34685000	3	34705000	34710000	0.5987	0.5917
3	34680000	34685000	3	34710000	34715000	0.5836	0.5222
3	34680000	34685000	3	34715000	34720000	0.5691	0.552
3	34680000	34685000	3	34720000	34725000	0.5594	0.5365
3	34680000	34685000	3	34725000	34730000	0.5099	NA
3	34680000	34685000	3	34730000	34735000	0.5138	0.5293
3	34680000	34685000	3	34735000	34740000	0.5053	0.5414
3	34680000	34685000	3	34740000	34745000	0.5088	0.5742
3	34680000	34685000	3	34745000	34750000	0.4958	0.5781
3	34680000	34685000	3	34750000	34755000	0.5131	0.5515
3	34680000	34685000	3	34755000	34760000	0.5264	0.5866
3	34680000	34685000	3	34760000	34765000	0.4534	0.5413
3	34680000	34685000	3	34765000	34770000	0.4749	0.5268
3	34680000	34685000	3	34770000	34775000	0.4656	0.5372
3	34680000	34685000	3	34775000	34780000	0.4676	0.5221
3	34680000	34685000	3	34780000	34785000	0.4399	0.4741
3	34680000	34685000	3	34785000	34790000	0.4333	0.4896
3	34680000	34685000	3	34790000	34795000	0.44	0.4585
3	34680000	34685000	3	34795000	34800000	0.4185	0.4637
3	34680000	34685000	3	34800000	34805000	0.4101	0.4548
3	34685000	34690000	3	34690000	34695000	0.7452	0.7409
3	34685000	34690000	3	34695000	34700000	0.6461	0.6629
3	34685000	34690000	3	34700000	34705000	0.6766	0.6618
3	34685000	34690000	3	34705000	34710000	0.6311	0.6052
3	34685000	34690000	3	34710000	34715000	0.607	0.5814
3	34685000	34690000	3	34715000	34720000	0.5893	0.5984
3	34685000	34690000	3	34720000	34725000	0.582	0.5361
3	34685000	34690000	3	34725000	34730000	0.5363	NA
3	34685000	34690000	3	34730000	34735000	0.5415	0.5832
3	34685000	34690000	3	34735000	34740000	0.5207	0.5862
3	34685000	34690000	3	34740000	34745000	0.5177	0.5722
3	34685000	34690000	3	34745000	34750000	0.5041	0.5792
3	34685000	34690000	3	34750000	34755000	0.5103	0.5652
3	34685000	34690000	3	34755000	34760000	0.497	0.5772
3	34685000	34690000	3	34760000	34765000	0.4746	0.5772
3	34685000	34690000	3	34765000	34770000	0.4805	0.5344
3	34685000	34690000	3	34770000	34775000	0.4341	0.5036
3	34685000	34690000	3	34775000	34780000	0.4595	0.5397
3	34685000	34690000	3	34780000	34785000	0.4569	0.5057
3	34685000	34690000	3	34785000	34790000	0.4246	0.4868
3	34685000	34690000	3	34790000	34795000	0.4315	0.464
3	34685000	34690000	3	34795000	34800000	0.4449	0.479
3	34685000	34690000	3	34800000	34805000	0.4025	0.4471
3	34690000	34695000	3	34695000	34700000	0.7522	0.7505
3	34690000	34695000	3	34700000	34705000	0.6792	0.6707
3	34690000	34695000	3	34705000	34710000	0.6388	0.6231
3	34690000	34695000	3	34710000	34715000	0.6301	0.5823
3	34690000	34695000	3	34715000	34720000	0.6284	0.5866
3	34690000	34695000	3	34720000	34725000	0.5821	0.5427
3	34690000	34695000	3	34725000	34730000	0.5682	NA
3	34690000	34695000	3	34730000	34735000	0.5117	0.5218
3	34690000	34695000	3	34735000	34740000	0.5301	0.5541
3	34690000	34695000	3	34740000	34745000	0.517	0.5574
3	34690000	34695000	3	34745000	34750000	0.504	0.5582
3	34690000	34695000	3	34750000	34755000	0.5316	0.5601
3	34690000	34695000	3	34755000	34760000	0.5205	0.5623
3	34690000	34695000	3	34760000	34765000	0.4746	0.5263
3	34690000	34695000	3	34765000	34770000	0.5061	0.5526
3	34690000	34695000	3	34770000	34775000	0.4884	0.5103
3	34690000	34695000	3	34775000	34780000	0.4702	0.5081
3	34690000	34695000	3	34780000	34785000	0.4805	0.4895
3	34690000	34695000	3	34785000	34790000	0.4626	0.4975
3	34690000	34695000	3	34790000	34795000	0.4175	0.4537
3	34690000	34695000	3	34795000	34800000	0.4742	0.4655
3	34690000	34695000	3	34800000	34805000	0.4315	0.456
3	34695000	34700000	3	34700000	34705000	0.7765	0.7446
3	34695000	34700000	3	34705000	34710000	0.6729	0.6574
3	34695000	34700000	3	34710000	34715000	0.641	0.6073
3	34695000	34700000	3	34715000	34720000	0.647	0.6105
3	34695000	34700000	3	34720000	34725000	0.5931	0.5738
3	34695000	34700000	3	34725000	34730000	0.544	NA
3	34695000	34700000	3	34730000	34735000	0.5078	0.5454
3	34695000	34700000	3	34735000	34740000	0.5054	0.554
3	34695000	34700000	3	34740000	34745000	0.5039	0.6082
3	34695000	34700000	3	34745000	34750000	0.4836	0.5631
3	34695000	34700000	3	34750000	34755000	0.5084	0.5561
3	34695000	34700000	3	34755000	34760000	0.5301	0.5672
3	34695000	34700000	3	34760000	34765000	0.4805	0.5503
3	34695000	34700000	3	34765000	34770000	0.4793	0.5462
3	34695000	34700000	3	34770000	34775000	0.4838	0.5383
3	34695000	34700000	3	34775000	34780000	0.4751	0.52
3	34695000	34700000	3	34780000	34785000	0.4646	0.483
3	34695000	34700000	3	34785000	34790000	0.4636	0.4967
3	34695000	34700000	3	34790000	34795000	0.4531	0.4705
3	34695000	34700000	3	34795000	34800000	0.473	0.4693
3	34695000	34700000	3	34800000	34805000	0.4233	0.4642
3	34700000	34705000	3	34705000	34710000	0.773	0.7722
3	34700000	34705000	3	34710000	34715000	0.6462	0.6485
3	34700000	34705000	3	34715000	34720000	0.6656	0.691
3	34700000	34705000	3	34720000	34725000	0.6023	0.6179
3	34700000	34705000	3	34725000	34730000	0.5795	NA
3	34700000	34705000	3	34730000	34735000	0.5287	0.6069
3	34700000	34705000	3	34735000	34740000	0.5443	0.5804
3	34700000	34705000	3	34740000	34745000	0.5302	0.5976
3	34700000	34705000	3	34745000	34750000	0.5034	0.6004
3	34700000	34705000	3	34750000	34755000	0.552	0.5866
3	34700000	34705000	3	34755000	34760000	0.5259	0.5877
3	34700000	34705000	3	34760000	34765000	0.4867	0.5554
3	34700000	34705000	3	34765000	34770000	0.4758	0.553
3	34700000	34705000	3	34770000	34775000	0.4569	0.515
3	34700000	34705000	3	34775000	34780000	0.4883	0.5205
3	34700000	34705000	3	34780000	34785000	0.4667	0.5164
3	34700000	34705000	3	34785000	34790000	0.4403	0.4738
3	34700000	34705000	3	34790000	34795000	0.4379	0.4821
3	34700000	34705000	3	34795000	34800000	0.4932	0.5166
3	34700000	34705000	3	34800000	34805000	0.4355	0.4336
3	34705000	34710000	3	34710000	34715000	0.774	0.7556
3	34705000	34710000	3	34715000	34720000	0.7238	0.685
3	34705000	34710000	3	34720000	34725000	0.6537	0.6223
3	34705000	34710000	3	34725000	34730000	0.6124	NA
3	34705000	34710000	3	34730000	34735000	0.567	0.5877
3	34705000	34710000	3	34735000	34740000	0.5723	0.5912
3	34705000	34710000	3	34740000	34745000	0.548	0.6086
3	34705000	34710000	3	34745000	34750000	0.5157	0.5834
3	34705000	34710000	3	34750000	34755000	0.5355	0.605
3	34705000	34710000	3	34755000	34760000	0.5558	0.61
3	34705000	34710000	3	34760000	34765000	0.503	0.5559
3	34705000	34710000	3	34765000	34770000	0.4995	0.5744
3	34705000	34710000	3	34770000	34775000	0.5096	0.5689
3	34705000	34710000	3	34775000	34780000	0.4961	0.5432
3	34705000	34710000	3	34780000	34785000	0.4995	0.5
3	34705000	34710000	3	34785000	34790000	0.5019	0.5201
3	34705000	34710000	3	34790000	34795000	0.4588	0.4855
3	34705000	34710000	3	34795000	34800000	0.4961	0.5097
3	34705000	34710000	3	34800000	34805000	0.4791	0.4798
3	34710000	34715000	3	34715000	34720000	0.8063	0.7594
3	34710000	34715000	3	34720000	34725000	0.6862	0.6471
3	34710000	34715000	3	34725000	34730000	0.5782	NA
3	34710000	34715000	3	34730000	34735000	0.5453	0.611
3	34710000	34715000	3	34735000	34740000	0.5402	0.5657
3	34710000	34715000	3	34740000	34745000	0.5473	0.6199
3	34710000	34715000	3	34745000	34750000	0.5229	0.5936
3	34710000	34715000	3	34750000	34755000	0.541	0.5629
3	34710000	34715000	3	34755000	34760000	0.5497	0.597
3	34710000	34715000	3	34760000	34765000	0.5047	0.5424
3	34710000	34715000	3	34765000	34770000	0.4915	0.5345
3	34710000	34715000	3	34770000	34775000	0.5238	0.5563
3	34710000	34715000	3	34775000	34780000	0.4995	0.5271
3	34710000	34715000	3	34780000	34785000	0.4684	0.4815
3	34710000	34715000	3	34785000	34790000	0.4936	0.4897
3	34710000	34715000	3	34790000	34795000	0.4679	0.4832
3	34710000	34715000	3	34795000	34800000	0.4608	0.4576
3	34710000	34715000	3	34800000	34805000	0.4472	0.4687
3	34715000	34720000	3	34720000	34725000	0.7537	0.7261
3	34715000	34720000	3	34725000	34730000	0.6277	NA
3	34715000	34720000	3	34730000	34735000	0.5351	0.6321
3	34715000	34720000	3	34735000	34740000	0.5533	0.6165
3	34715000	34720000	3	34740000	34745000	0.5329	0.6269
3	34715000	34720000	3	34745000	34750000	0.5217	0.6148
3	34715000	34720000	3	34750000	34755000	0.5354	0.5806
3	34715000	34720000	3	34755000	34760000	0.5132	0.5925
3	34715000	34720000	3	34760000	34765000	0.4973	0.5597
3	34715000	34720000	3	34765000	34770000	0.5052	0.5794
3	34715000	34720000	3	34770000	34775000	0.4673	0.5391
3	34715000	34720000	3	34775000	34780000	0.513	0.5304
3	34715000	34720000	3	34780000	34785000	0.4843	0.5202
3	34715000	34720000	3	34785000	34790000	0.4615	0.5015
3	34715000	34720000	3	34790000	34795000	0.4453	0.492
3	34715000	34720000	3	34795000	34800000	0.4585	0.4863
3	34715000	34720000	3	34800000	34805000	0.4352	0.4391
3	34720000	34725000	3	34725000	34730000	0.6947	NA
3	34720000	34725000	3	34730000	34735000	0.5779	0.6058
3	34720000	34725000	3	34735000	34740000	0.5406	0.5922
3	34720000	34725000	3	34740000	34745000	0.5707	0.6228
3	34720000	34725000	3	34745000	34750000	0.5382	0.6057
3	34720000	34725000	3	34750000	34755000	0.5574	0.5745
3	34720000	34725000	3	34755000	34760000	0.5577	0.5994
3	34720000	34725000	3	34760000	34765000	0.5263	0.5265
3	34720000	34725000	3	34765000	34770000	0.5282	0.549
3	34720000	34725000	3	34770000	34775000	0.5378	0.5352
3	34720000	34725000	3	34775000	34780000	0.5224	0.5082
3	34720000	34725000	3	34780000	34785000	0.4795	0.4954
3	34720000	34725000	3	34785000	34790000	0.5186	0.5132
3	34720000	34725000	3	34790000	34795000	0.4721	0.4636
3	34720000	34725000	3	34795000	34800000	0.5166	0.4732
3	34720000	34725000	3	34800000	34805000	0.4692	0.4772
3	34725000	34730000	3	34730000	34735000	0.6233	NA
3	34725000	34730000	3	34735000	34740000	0.6199	NA
3	34725000	34730000	3	34740000	34745000	0.617	NA
3	34725000	34730000	3	34745000	34750000	0.592	NA
3	34725000	34730000	3	34750000	34755000	0.631	NA
3	34725000	34730000	3	34755000	34760000	0.6209	NA
3	34725000	34730000	3	34760000	34765000	0.5912	NA
3	34725000	34730000	3	34765000	34770000	0.5841	NA
3	34725000	34730000	3	34770000	34775000	0.5794	NA
3	34725000	34730000	3	34775000	34780000	0.5727	NA
3	34725000	34730000	3	34780000	34785000	0.5407	NA
3	34725000	34730000	3	34785000	34790000	0.565	NA
3	34725000	34730000	3	34790000	34795000	0.5301	NA
3	34725000	34730000	3	34795000	34800000	0.54	NA
3	34725000	34730000	3	34800000	34805000	0.5197	NA
3	34730000	34735000	3	34735000	34740000	0.7718	0.7548
3	34730000	34735000	3	34740000	34745000	0.7222	0.6961
3	34730000	34735000	3	34745000	34750000	0.6588	0.6465
3	34730000	34735000	3	34750000	34755000	0.663	0.6168
3	34730000	34735000	3	34755000	34760000	0.6653	0.6569
3	34730000	34735000	3	34760000	34765000	0.6152	0.573
3	34730000	34735000	3	34765000	34770000	0.6055	0.5877
3	34730000	34735000	3	34770000	34775000	0.6029	0.5673
3	34730000	34735000	3	34775000	34780000	0.5679	0.5386
3	34730000	34735000	3	34780000	34785000	0.5467	0.5219
3	34730000	34735000	3	34785000	34790000	0.5671	0.5386
3	34730000	34735000	3	34790000	34795000	0.5421	0.4966
3	34730000	34735000	3	34795000	34800000	0.5475	0.5156
3	34730000	34735000	3	34800000	34805000	0.5228	0.498
3	34735000	34740000	3	34740000	34745000	0.8016	0.8089
3	34735000	34740000	3	34745000	34750000	0.6728	0.6782
3	34735000	34740000	3	34750000	34755000	0.6886	0.6476
3	34735000	34740000	3	34755000	34760000	0.7033	0.683
3	34735000	34740000	3	34760000	34765000	0.6328	0.5918
3	34735000	34740000	3	34765000	34770000	0.6154	0.5944
3	34735000	34740000	3	34770000	34775000	0.6041	0.5649
3	34735000	34740000	3	34775000	34780000	0.5848	0.5554
3	34735000	34740000	3	34780000	34785000	0.5672	0.519
3	34735000	34740000	3	34785000	34790000	0.5586	0.5125
3	34735000	34740000	3	34790000	34795000	0.52	0.5005
3	34735000	34740000	3	34795000	34800000	0.5373	0.5158
3	34735000	34740000	3	34800000	34805000	0.5346	0.4472
3	34740000	34745000	3	34745000	34750000	0.7845	0.7748
3	34740000	34745000	3	34750000	34755000	0.7471	0.7174
3	34740000	34745000	3	34755000	34760000	0.7316	0.741
3	34740000	34745000	3	34760000	34765000	0.6683	0.6327
3	34740000	34745000	3	34765000	34770000	0.6535	0.6253
3	34740000	34745000	3	34770000	34775000	0.6135	0.5989
3	34740000	34745000	3	34775000	34780000	0.5984	0.5779
3	34740000	34745000	3	34780000	34785000	0.5808	0.5351
3	34740000	34745000	3	34785000	34790000	0.5711	0.5314
3	34740000	34745000	3	34790000	34795000	0.5365	0.5283
3	34740000	34745000	3	34795000	34800000	0.5524	0.5496
3	34740000	34745000	3	34800000	34805000	0.5209	0.4856
3	34745000	34750000	3	34750000	34755000	0.7942	0.8075
3	34745000	34750000	3	34755000	34760000	0.6997	0.7516
3	34745000	34750000	3	34760000	34765000	0.6397	0.6536
3	34745000	34750000	3	34765000	34770000	0.6236	0.6589
3	34745000	34750000	3	34770000	34775000	0.6191	0.624
3	34745000	34750000	3	34775000	34780000	0.5744	0.591
3	34745000	34750000	3	34780000	34785000	0.5651	0.5519
3	34745000	34750000	3	34785000	34790000	0.5635	0.5753
3	34745000	34750000	3	34790000	34795000	0.5431	0.5249
3	34745000	34750000	3	34795000	34800000	0.5434	0.5328
3	34745000	34750000	3	34800000	34805000	0.5528	0.5187
3	34750000	34755000	3	34755000	34760000	0.8174	0.8345
3	34750000	34755000	3	34760000	34765000	0.7074	0.6928
3	34750000	34755000	3	34765000	34770000	0.6587	0.6839
3	34750000	34755000	3	34770000	34775000	0.6591	0.6567
3	34750000	34755000	3	34775000	34780000	0.6172	0.5994
3	34750000	34755000	3	34780000	34785000	0.6041	0.5568
3	34750000	34755000	3	34785000	34790000	0.6087	0.5944
3	34750000	34755000	3	34790000	34795000	0.5974	0.5301
3	34750000	34755000	3	34795000	34800000	0.5615	0.5492
3	34750000	34755000	3	34800000	34805000	0.5641	0.5534
3	34755000	34760000	3	34760000	34765000	0.7938	0.7659
3	34755000	34760000	3	34765000	34770000	0.7215	0.6959
3	34755000	34760000	3	34770000	34775000	0.6964	0.7007
3	34755000	34760000	3	34775000	34780000	0.6386	0.6219
3	34755000	34760000	3	34780000	34785000	0.6246	0.5924
3	34755000	34760000	3	34785000	34790000	0.6027	0.5922
3	34755000	34760000	3	34790000	34795000	0.5896	0.5753
3	34755000	34760000	3	34795000	34800000	0.5722	0.5945
3	34755000	34760000	3	34800000	34805000	0.5616	0.5399
3	34760000	34765000	3	34765000	34770000	0.7842	0.7861
3	34760000	34765000	3	34770000	34775000	0.6903	0.6694
3	34760000	34765000	3	34775000	34780000	0.6367	0.6316
3	34760000	34765000	3	34780000	34785000	0.6034	0.5761
3	34760000	34765000	3	34785000	34790000	0.5985	0.5877
3	34760000	34765000	3	34790000	34795000	0.5778	0.5534
3	34760000	34765000	3	34795000	34800000	0.5806	0.5622
3	34760000	34765000	3	34800000	34805000	0.5716	0.5768
3	34765000	34770000	3	34770000	34775000	0.785	0.7947
3	34765000	34770000	3	34775000	34780000	0.6752	0.6373
3	34765000	34770000	3	34780000	34785000	0.6221	0.6195
3	34765000	34770000	3	34785000	34790000	0.6395	0.6403
3	34765000	34770000	3	34790000	34795000	0.6016	0.5791
3	34765000	34770000	3	34795000	34800000	0.6138	0.5926
3	34765000	34770000	3	34800000	34805000	0.5623	0.566
3	34770000	34775000	3	34775000	34780000	0.7316	0.7556
3	34770000	34775000	3	34780000	34785000	0.6645	0.6563
3	34770000	34775000	3	34785000	34790000	0.682	0.6857
3	34770000	34775000	3	34790000	34795000	0.6068	0.6066
3	34770000	34775000	3	34795000	34800000	0.6094	0.5976
3	34770000	34775000	3	34800000	34805000	0.5714	0.5855
3	34775000	34780000	3	34780000	34785000	0.7365	0.758
3	34775000	34780000	3	34785000	34790000	0.6807	0.6947
3	34775000	34780000	3	34790000	34795000	0.6195	0.5955
3	34775000	34780000	3	34795000	34800000	0.6142	0.6013
3	34775000	34780000	3	34800000	34805000	0.5766	0.5756
3	34780000	34785000	3	34785000	34790000	0.7636	0.7775
3	34780000	34785000	3	34790000	34795000	0.6134	0.6244
3	34780000	34785000	3	34795000	34800000	0.6062	0.6085
3	34780000	34785000	3	34800000	34805000	0.5951	0.6296
3	34785000	34790000	3	34790000	34795000	0.7364	0.7194
3	34785000	34790000	3	34795000	34800000	0.6466	0.6366
3	34785000	34790000	3	34800000	34805000	0.6376	0.6615
3	34790000	34795000	3	34795000	34800000	0.7524	0.7164
3	34790000	34795000	3	34800000	34805000	0.6571	0.6547
3	34795000	34800000	3	34800000	34805000	0.7465	0.7531

## Sheet: FigS4C
chr1	x1	x2	chr2	y1	y2	bulkHiC.Contact.Freq.CAST	bulkHiC.Contact.Freq.129
3	34600000	34605000	3	34605000	34610000	18.3352	25.3173
3	34600000	34605000	3	34610000	34615000	8.0943	10.9866
3	34600000	34605000	3	34615000	34620000	11.2917	7.3735
3	34600000	34605000	3	34620000	34625000	7.3215	3.5819
3	34600000	34605000	3	34625000	34630000	6.5312	5.1369
3	34600000	34605000	3	34630000	34635000	4.0585	2.0704
3	34600000	34605000	3	34635000	34640000	4.6391	6.2265
3	34600000	34605000	3	34640000	34645000	2.3616	3.009
3	34600000	34605000	3	34645000	34650000	0	3.1106
3	34600000	34605000	3	34650000	34655000	4.2658	1.2599
3	34600000	34605000	3	34655000	34660000	1.2572	1.2079
3	34600000	34605000	3	34660000	34665000	3.6451	3.4693
3	34600000	34605000	3	34665000	34670000	1.5646	0
3	34600000	34605000	3	34670000	34675000	1.2698	0.5983
3	34600000	34605000	3	34675000	34680000	0	3.4659
3	34600000	34605000	3	34680000	34685000	2.2211	1.4602
3	34600000	34605000	3	34685000	34690000	1.276	2.6331
3	34600000	34605000	3	34690000	34695000	1.5411	0.7712
3	34600000	34605000	3	34695000	34700000	2.1447	0.4929
3	34600000	34605000	3	34700000	34705000	1.8613	0.5633
3	34600000	34605000	3	34705000	34710000	2.577	2.48
3	34600000	34605000	3	34710000	34715000	0	1.1817
3	34600000	34605000	3	34715000	34720000	2.6466	0.9391
3	34600000	34605000	3	34720000	34725000	2.9573	2.1552
3	34600000	34605000	3	34725000	34730000	4.184	0.9242
3	34600000	34605000	3	34730000	34735000	1.5169	0.794
3	34600000	34605000	3	34735000	34740000	0	1.1754
3	34600000	34605000	3	34740000	34745000	0.7293	1.0506
3	34600000	34605000	3	34745000	34750000	0.5149	0.4756
3	34600000	34605000	3	34750000	34755000	0	1.9142
3	34600000	34605000	3	34755000	34760000	0.5617	1.1767
3	34600000	34605000	3	34760000	34765000	0.8738	3.5488
3	34600000	34605000	3	34765000	34770000	0.5841	3.6997
3	34600000	34605000	3	34770000	34775000	0	0.5588
3	34600000	34605000	3	34775000	34780000	0.5637	1.6078
3	34600000	34605000	3	34780000	34785000	0	2.011
3	34600000	34605000	3	34785000	34790000	0	0.8249
3	34600000	34605000	3	34790000	34795000	0.7707	2.2976
3	34600000	34605000	3	34795000	34800000	1.1961	2.1088
3	34600000	34605000	3	34800000	34805000	0	2.549
3	34605000	34610000	3	34610000	34615000	15.3	14.187
3	34605000	34610000	3	34615000	34620000	13.9704	12.3778
3	34605000	34610000	3	34620000	34625000	6.2277	7.6965
3	34605000	34610000	3	34625000	34630000	8.2069	7.3298
3	34605000	34610000	3	34630000	34635000	7.3227	4.1706
3	34605000	34610000	3	34635000	34640000	2.9894	6.5037
3	34605000	34610000	3	34640000	34645000	5.4784	3.0308
3	34605000	34610000	3	34645000	34650000	0	1.0443
3	34605000	34610000	3	34650000	34655000	0	0.846
3	34605000	34610000	3	34655000	34660000	0.9722	0.8111
3	34605000	34610000	3	34660000	34665000	1.4093	1.1648
3	34605000	34610000	3	34665000	34670000	1.8148	2.7028
3	34605000	34610000	3	34670000	34675000	2.4547	0.4018
3	34605000	34610000	3	34675000	34680000	1.3054	1.1636
3	34605000	34610000	3	34680000	34685000	1.7175	2.4512
3	34605000	34610000	3	34685000	34690000	1.48	2.2101
3	34605000	34610000	3	34690000	34695000	1.7875	1.0356
3	34605000	34610000	3	34695000	34700000	1.2439	0.331
3	34605000	34610000	3	34700000	34705000	2.3988	0.7566
3	34605000	34610000	3	34705000	34710000	1.9927	1.3322
3	34605000	34610000	3	34710000	34715000	1.8433	0.7935
3	34605000	34610000	3	34715000	34720000	2.7288	1.2612
3	34605000	34610000	3	34720000	34725000	2.8585	0.4824
3	34605000	34610000	3	34725000	34730000	1.9412	1.8617
3	34605000	34610000	3	34730000	34735000	1.1729	1.0664
3	34605000	34610000	3	34735000	34740000	0	1.1839
3	34605000	34610000	3	34740000	34745000	0	0.7055
3	34605000	34610000	3	34745000	34750000	1.1944	1.2773
3	34605000	34610000	3	34750000	34755000	2.2924	1.2854
3	34605000	34610000	3	34755000	34760000	0	1.9753
3	34605000	34610000	3	34760000	34765000	0	1.1915
3	34605000	34610000	3	34765000	34770000	0.9033	0.8281
3	34605000	34610000	3	34770000	34775000	0	1.5009
3	34605000	34610000	3	34775000	34780000	1.3077	1.4395
3	34605000	34610000	3	34780000	34785000	0.8111	1.3503
3	34605000	34610000	3	34785000	34790000	1.4151	1.6617
3	34605000	34610000	3	34790000	34795000	0.596	1.5428
3	34605000	34610000	3	34795000	34800000	0.4625	1.062
3	34605000	34610000	3	34800000	34805000	2.9468	3.4232
3	34610000	34615000	3	34615000	34620000	14.9902	12.5845
3	34610000	34615000	3	34620000	34625000	15.968	9.8753
3	34610000	34615000	3	34625000	34630000	7.7415	8.8516
3	34610000	34615000	3	34630000	34635000	5.1313	5.708
3	34610000	34615000	3	34635000	34640000	7.3316	6.9938
3	34610000	34615000	3	34640000	34645000	0	4.148
3	34610000	34615000	3	34645000	34650000	0	1.4293
3	34610000	34615000	3	34650000	34655000	2.6967	1.1578
3	34610000	34615000	3	34655000	34660000	0	0
3	34610000	34615000	3	34660000	34665000	1.7282	3.1883
3	34610000	34615000	3	34665000	34670000	0.7418	1.4797
3	34610000	34615000	3	34670000	34675000	3.0101	1.0997
3	34610000	34615000	3	34675000	34680000	2.4011	2.3889
3	34610000	34615000	3	34680000	34685000	0	2.0129
3	34610000	34615000	3	34685000	34690000	1.21	0.605
3	34610000	34615000	3	34690000	34695000	2.192	4.2522
3	34610000	34615000	3	34695000	34700000	2.0338	1.8119
3	34610000	34615000	3	34700000	34705000	2.3533	1.5532
3	34610000	34615000	3	34705000	34710000	0.4887	1.8233
3	34610000	34615000	3	34710000	34715000	3.9557	0
3	34610000	34615000	3	34715000	34720000	2.0914	1.2946
3	34610000	34615000	3	34720000	34725000	2.8042	0
3	34610000	34615000	3	34725000	34730000	1.587	0.8493
3	34610000	34615000	3	34730000	34735000	0.7192	0.7297
3	34610000	34615000	3	34735000	34740000	1.2925	1.6203
3	34610000	34615000	3	34740000	34745000	0.6916	1.4483
3	34610000	34615000	3	34745000	34750000	0.9764	0.437
3	34610000	34615000	3	34750000	34755000	0	0
3	34610000	34615000	3	34755000	34760000	1.5979	2.1628
3	34610000	34615000	3	34760000	34765000	0	2.446
3	34610000	34615000	3	34765000	34770000	0	1.7
3	34610000	34615000	3	34770000	34775000	1.1602	1.0271
3	34610000	34615000	3	34775000	34780000	1.6036	0.985
3	34610000	34615000	3	34780000	34785000	0	2.3101
3	34610000	34615000	3	34785000	34790000	0.8676	0.7581
3	34610000	34615000	3	34790000	34795000	1.4616	1.4076
3	34610000	34615000	3	34795000	34800000	0	4.3606
3	34610000	34615000	3	34800000	34805000	1.2045	1.1713
3	34615000	34620000	3	34620000	34625000	20.4839	24.2067
3	34615000	34620000	3	34625000	34630000	12.1494	9.5616
3	34615000	34620000	3	34630000	34635000	4.0265	11.8573
3	34615000	34620000	3	34635000	34640000	7.364	3.9623
3	34615000	34620000	3	34640000	34645000	4.6859	3.0158
3	34615000	34620000	3	34645000	34650000	5.2582	2.6722
3	34615000	34620000	3	34650000	34655000	2.5393	2.1646
3	34615000	34620000	3	34655000	34660000	1.4968	1.3836
3	34615000	34620000	3	34660000	34665000	4.3396	1.9869
3	34615000	34620000	3	34665000	34670000	3.2598	0.9221
3	34615000	34620000	3	34670000	34675000	0.7558	1.3707
3	34615000	34620000	3	34675000	34680000	1.5073	0
3	34615000	34620000	3	34680000	34685000	0.8814	2.0907
3	34615000	34620000	3	34685000	34690000	0.7596	1.131
3	34615000	34620000	3	34690000	34695000	2.2934	1.325
3	34615000	34620000	3	34695000	34700000	3.1918	0.5646
3	34615000	34620000	3	34700000	34705000	1.108	2.5811
3	34615000	34620000	3	34705000	34710000	1.8408	0.5681
3	34615000	34620000	3	34710000	34715000	2.4832	0.6768
3	34615000	34620000	3	34715000	34720000	2.1006	1.0757
3	34615000	34620000	3	34720000	34725000	3.9609	1.2343
3	34615000	34620000	3	34725000	34730000	0.9962	1.0586
3	34615000	34620000	3	34730000	34735000	1.3544	1.3643
3	34615000	34620000	3	34735000	34740000	0.4057	0.6732
3	34615000	34620000	3	34740000	34745000	0.4341	2.7077
3	34615000	34620000	3	34745000	34750000	0	1.3618
3	34615000	34620000	3	34750000	34755000	0	1.0963
3	34615000	34620000	3	34755000	34760000	0.6687	0.337
3	34615000	34620000	3	34760000	34765000	0	0.5081
3	34615000	34620000	3	34765000	34770000	1.043	1.7658
3	34615000	34620000	3	34770000	34775000	0.7283	0.9601
3	34615000	34620000	3	34775000	34780000	0.6711	1.5347
3	34615000	34620000	3	34780000	34785000	0.6244	2.3035
3	34615000	34620000	3	34785000	34790000	0	0.4724
3	34615000	34620000	3	34790000	34795000	0.9176	0.8772
3	34615000	34620000	3	34795000	34800000	0	1.8116
3	34615000	34620000	3	34800000	34805000	0.7562	0.7299
3	34620000	34625000	3	34625000	34630000	17.0158	15.5066
3	34620000	34625000	3	34630000	34635000	5.2216	8.8705
3	34620000	34625000	3	34635000	34640000	7.1622	8.0841
3	34620000	34625000	3	34640000	34645000	4.8613	2.3441
3	34620000	34625000	3	34645000	34650000	9.0918	4.8463
3	34620000	34625000	3	34650000	34655000	2.1953	1.9629
3	34620000	34625000	3	34655000	34660000	0	0.941
3	34620000	34625000	3	34660000	34665000	0	1.3513
3	34620000	34625000	3	34665000	34670000	0.6039	1.2543
3	34620000	34625000	3	34670000	34675000	2.9406	0.4661
3	34620000	34625000	3	34675000	34680000	0.6516	2.7
3	34620000	34625000	3	34680000	34685000	1.143	1.7062
3	34620000	34625000	3	34685000	34690000	2.4625	0
3	34620000	34625000	3	34690000	34695000	1.7845	1.8022
3	34620000	34625000	3	34695000	34700000	1.6556	0
3	34620000	34625000	3	34700000	34705000	0.4789	1.3166
3	34620000	34625000	3	34705000	34710000	3.5807	3.8639
3	34620000	34625000	3	34710000	34715000	3.2202	0.9205
3	34620000	34625000	3	34715000	34720000	1.362	0.7316
3	34620000	34625000	3	34720000	34725000	2.2829	1.6789
3	34620000	34625000	3	34725000	34730000	1.2919	0.72
3	34620000	34625000	3	34730000	34735000	0.5855	1.2371
3	34620000	34625000	3	34735000	34740000	0.5261	0
3	34620000	34625000	3	34740000	34745000	0.563	3.2737
3	34620000	34625000	3	34745000	34750000	0.3974	1.1114
3	34620000	34625000	3	34750000	34755000	0	2.2368
3	34620000	34625000	3	34755000	34760000	0.4336	0.9167
3	34620000	34625000	3	34760000	34765000	0	2.7645
3	34620000	34625000	3	34765000	34770000	1.3526	3.3625
3	34620000	34625000	3	34770000	34775000	0	0
3	34620000	34625000	3	34775000	34780000	0.4351	0.835
3	34620000	34625000	3	34780000	34785000	0.8097	1.5666
3	34620000	34625000	3	34785000	34790000	0	0.6426
3	34620000	34625000	3	34790000	34795000	1.7848	0.5966
3	34620000	34625000	3	34795000	34800000	0.4617	2.0535
3	34620000	34625000	3	34800000	34805000	0.9806	2.9785
3	34625000	34630000	3	34630000	34635000	17.4672	17.3476
3	34625000	34630000	3	34635000	34640000	15.9727	14.0091
3	34625000	34630000	3	34640000	34645000	4.7431	7.879
3	34625000	34630000	3	34645000	34650000	5.069	4.344
3	34625000	34630000	3	34650000	34655000	2.4479	1.7594
3	34625000	34630000	3	34655000	34660000	4.3287	1.6868
3	34625000	34630000	3	34660000	34665000	3.1376	2.4225
3	34625000	34630000	3	34665000	34670000	1.3468	2.2485
3	34625000	34630000	3	34670000	34675000	3.8254	1.6711
3	34625000	34630000	3	34675000	34680000	0.7265	0.605
3	34625000	34630000	3	34680000	34685000	0	3.5685
3	34625000	34630000	3	34685000	34690000	4.3934	0.4597
3	34625000	34630000	3	34690000	34695000	3.3163	2.6923
3	34625000	34630000	3	34695000	34700000	1.3846	2.065
3	34625000	34630000	3	34700000	34705000	2.6703	1.5734
3	34625000	34630000	3	34705000	34710000	3.9927	2.7707
3	34625000	34630000	3	34710000	34715000	2.0519	0.4126
3	34625000	34630000	3	34715000	34720000	2.2781	1.9672
3	34625000	34630000	3	34720000	34725000	3.1819	0
3	34625000	34630000	3	34725000	34730000	3.6014	2.5813
3	34625000	34630000	3	34730000	34735000	1.3057	2.7722
3	34625000	34630000	3	34735000	34740000	1.1733	1.2311
3	34625000	34630000	3	34740000	34745000	0	0.7336
3	34625000	34630000	3	34745000	34750000	0.4432	1.9924
3	34625000	34630000	3	34750000	34755000	0	2.0049
3	34625000	34630000	3	34755000	34760000	1.4505	2.0541
3	34625000	34630000	3	34760000	34765000	0	1.239
3	34625000	34630000	3	34765000	34770000	1.5083	2.5834
3	34625000	34630000	3	34770000	34775000	0.5266	2.3412
3	34625000	34630000	3	34775000	34780000	0.9704	0.7484
3	34625000	34630000	3	34780000	34785000	0.4514	2.8084
3	34625000	34630000	3	34785000	34790000	0	1.152
3	34625000	34630000	3	34790000	34795000	0.6634	2.6738
3	34625000	34630000	3	34795000	34800000	2.5739	2.2087
3	34625000	34630000	3	34800000	34805000	0	1.7798
3	34630000	34635000	3	34635000	34640000	25.3651	24.1421
3	34630000	34635000	3	34640000	34645000	10.1054	8.468
3	34630000	34635000	3	34645000	34650000	6.2997	12.2553
3	34630000	34635000	3	34650000	34655000	2.0282	1.4182
3	34630000	34635000	3	34655000	34660000	1.7933	4.0791
3	34630000	34635000	3	34660000	34665000	2.5996	0
3	34630000	34635000	3	34665000	34670000	1.1159	2.7186
3	34630000	34635000	3	34670000	34675000	4.5278	1.347
3	34630000	34635000	3	34675000	34680000	1.2039	0.9754
3	34630000	34635000	3	34680000	34685000	3.168	0
3	34630000	34635000	3	34685000	34690000	0.91	2.9641
3	34630000	34635000	3	34690000	34695000	2.1981	0.8681
3	34630000	34635000	3	34695000	34700000	3.0592	2.7742
3	34630000	34635000	3	34700000	34705000	1.7699	2.5366
3	34630000	34635000	3	34705000	34710000	2.2054	0
3	34630000	34635000	3	34710000	34715000	5.9501	0
3	34630000	34635000	3	34715000	34720000	0.6292	1.0572
3	34630000	34635000	3	34720000	34725000	6.3272	1.6173
3	34630000	34635000	3	34725000	34730000	5.9678	0
3	34630000	34635000	3	34730000	34735000	0	0.8938
3	34630000	34635000	3	34735000	34740000	1.9442	1.9847
3	34630000	34635000	3	34740000	34745000	0	2.3653
3	34630000	34635000	3	34745000	34750000	0	1.606
3	34630000	34635000	3	34750000	34755000	0	2.1548
3	34630000	34635000	3	34755000	34760000	0.8012	3.9737
3	34630000	34635000	3	34760000	34765000	0	0.9987
3	34630000	34635000	3	34765000	34770000	1.6662	2.7765
3	34630000	34635000	3	34770000	34775000	0	1.2581
3	34630000	34635000	3	34775000	34780000	0.804	2.4131
3	34630000	34635000	3	34780000	34785000	0	5.0934
3	34630000	34635000	3	34785000	34790000	0	0
3	34630000	34635000	3	34790000	34795000	0	0.8621
3	34630000	34635000	3	34795000	34800000	0.853	2.3739
3	34630000	34635000	3	34800000	34805000	1.8119	5.7387
3	34635000	34640000	3	34640000	34645000	9.6258	13.5825
3	34635000	34640000	3	34645000	34650000	10.8013	10.5307
3	34635000	34640000	3	34650000	34655000	5.7958	5.6869
3	34635000	34640000	3	34655000	34660000	3.0747	3.6349
3	34635000	34640000	3	34660000	34665000	2.9715	5.22
3	34635000	34640000	3	34665000	34670000	2.551	4.2395
3	34635000	34640000	3	34670000	34675000	3.6229	4.5012
3	34635000	34640000	3	34675000	34680000	2.0642	3.2593
3	34635000	34640000	3	34680000	34685000	3.0177	1.0985
3	34635000	34640000	3	34685000	34690000	3.6407	0.9905
3	34635000	34640000	3	34690000	34695000	6.9096	3.4809
3	34635000	34640000	3	34695000	34700000	5.6823	2.9665
3	34635000	34640000	3	34700000	34705000	1.5173	1.6953
3	34635000	34640000	3	34705000	34710000	4.2015	2.6121
3	34635000	34640000	3	34710000	34715000	4.8581	2.667
3	34635000	34640000	3	34715000	34720000	7.5514	1.413
3	34635000	34640000	3	34720000	34725000	3.0135	3.7832
3	34635000	34640000	3	34725000	34730000	4.0929	4.867
3	34635000	34640000	3	34730000	34735000	0	1.1947
3	34635000	34640000	3	34735000	34740000	1.6668	1.7685
3	34635000	34640000	3	34740000	34745000	1.7836	2.3712
3	34635000	34640000	3	34745000	34750000	0.8394	1.7889
3	34635000	34640000	3	34750000	34755000	1.6111	4.3203
3	34635000	34640000	3	34755000	34760000	0.4579	3.541
3	34635000	34640000	3	34760000	34765000	2.8492	2.0023
3	34635000	34640000	3	34765000	34770000	0.4761	2.7834
3	34635000	34640000	3	34770000	34775000	1.9948	2.9429
3	34635000	34640000	3	34775000	34780000	0.4595	2.8223
3	34635000	34640000	3	34780000	34785000	0.8551	1.8911
3	34635000	34640000	3	34785000	34790000	2.2377	3.7234
3	34635000	34640000	3	34790000	34795000	1.2566	1.1523
3	34635000	34640000	3	34795000	34800000	0.4875	3.173
3	34635000	34640000	3	34800000	34805000	0	5.753
3	34640000	34645000	3	34645000	34650000	18.3285	24.1733
3	34640000	34645000	3	34650000	34655000	7.081	12.3672
3	34640000	34645000	3	34655000	34660000	7.3043	6.9167
3	34640000	34645000	3	34660000	34665000	7.5634	8.514
3	34640000	34645000	3	34665000	34670000	7.1423	0.6585
3	34640000	34645000	3	34670000	34675000	5.2693	1.4683
3	34640000	34645000	3	34675000	34680000	1.4011	4.2528
3	34640000	34645000	3	34680000	34685000	3.0724	4.1806
3	34640000	34645000	3	34685000	34690000	6.8838	4.8465
3	34640000	34645000	3	34690000	34695000	3.1977	2.5233
3	34640000	34645000	3	34695000	34700000	3.5602	4.8384
3	34640000	34645000	3	34700000	34705000	3.6046	4.1475
3	34640000	34645000	3	34705000	34710000	6.8443	3.246
3	34640000	34645000	3	34710000	34715000	3.4623	5.7999
3	34640000	34645000	3	34715000	34720000	4.7594	3.0729
3	34640000	34645000	3	34720000	34725000	6.1362	1.1753
3	34640000	34645000	3	34725000	34730000	7.6397	3.7801
3	34640000	34645000	3	34730000	34735000	4.4064	4.5468
3	34640000	34645000	3	34735000	34740000	3.9596	4.3267
3	34640000	34645000	3	34740000	34745000	2.4212	3.4377
3	34640000	34645000	3	34745000	34750000	1.7093	4.2792
3	34640000	34645000	3	34750000	34755000	1.6403	3.9147
3	34640000	34645000	3	34755000	34760000	1.3986	5.7754
3	34640000	34645000	3	34760000	34765000	1.4504	7.2575
3	34640000	34645000	3	34765000	34770000	1.4543	7.0618
3	34640000	34645000	3	34770000	34775000	1.5232	5.9427
3	34640000	34645000	3	34775000	34780000	1.4036	4.384
3	34640000	34645000	3	34780000	34785000	1.3059	5.7577
3	34640000	34645000	3	34785000	34790000	1.5189	6.073
3	34640000	34645000	3	34790000	34795000	1.2793	5.6384
3	34640000	34645000	3	34795000	34800000	0.9927	1.7251
3	34640000	34645000	3	34800000	34805000	1.0543	2.0852
3	34645000	34650000	3	34650000	34655000	15.4501	8.523
3	34645000	34650000	3	34655000	34660000	5.8545	12.2573
3	34645000	34650000	3	34660000	34665000	5.658	5.8675
3	34645000	34650000	3	34665000	34670000	9.7147	2.7231
3	34645000	34650000	3	34670000	34675000	6.8984	7.0833
3	34645000	34650000	3	34675000	34680000	11.7915	5.8618
3	34645000	34650000	3	34680000	34685000	8.0444	3.7043
3	34645000	34650000	3	34685000	34690000	10.8935	3.34
3	34645000	34650000	3	34690000	34695000	10.7646	2.6085
3	34645000	34650000	3	34695000	34700000	8.3229	5.8353
3	34645000	34650000	3	34700000	34705000	4.8153	0.9528
3	34645000	34650000	3	34705000	34710000	7.2001	3.3555
3	34645000	34650000	3	34710000	34715000	1.8501	2.9978
3	34645000	34650000	3	34715000	34720000	13.0093	2.3825
3	34645000	34650000	3	34720000	34725000	6.8856	1.215
3	34645000	34650000	3	34725000	34730000	3.8967	3.1261
3	34645000	34650000	3	34730000	34735000	4.7091	9.4006
3	34645000	34650000	3	34735000	34740000	1.0579	5.9637
3	34645000	34650000	3	34740000	34745000	3.3962	8.8844
3	34645000	34650000	3	34745000	34750000	6.3934	5.6301
3	34645000	34650000	3	34750000	34755000	1.5339	1.6187
3	34645000	34650000	3	34755000	34760000	2.6157	8.9555
3	34645000	34650000	3	34760000	34765000	4.0689	7.5024
3	34645000	34650000	3	34765000	34770000	0.9066	1.0429
3	34645000	34650000	3	34770000	34775000	3.7984	8.506
3	34645000	34650000	3	34775000	34780000	2.625	8.1576
3	34645000	34650000	3	34780000	34785000	4.0704	7.6525
3	34645000	34650000	3	34785000	34790000	2.8406	5.5804
3	34645000	34650000	3	34790000	34795000	1.1963	5.1811
3	34645000	34650000	3	34795000	34800000	0.9283	1.7833
3	34645000	34650000	3	34800000	34805000	0	4.311
3	34650000	34655000	3	34655000	34660000	15.0788	11.5837
3	34650000	34655000	3	34660000	34665000	0	14.2589
3	34650000	34655000	3	34665000	34670000	17.5929	14.3378
3	34650000	34655000	3	34670000	34675000	8.5664	13.9346
3	34650000	34655000	3	34675000	34680000	17.7158	9.4966
3	34650000	34655000	3	34680000	34685000	8.8796	7.0016
3	34650000	34655000	3	34685000	34690000	5.739	8.1167
3	34650000	34655000	3	34690000	34695000	9.2417	8.4519
3	34650000	34655000	3	34695000	34700000	9.6463	11.4796
3	34650000	34655000	3	34700000	34705000	6.5112	8.4897
3	34650000	34655000	3	34705000	34710000	7.7269	6.1158
3	34650000	34655000	3	34710000	34715000	5.3606	4.8567
3	34650000	34655000	3	34715000	34720000	5.2905	7.7196
3	34650000	34655000	3	34720000	34725000	7.7588	1.9684
3	34650000	34655000	3	34725000	34730000	7.5272	5.0646
3	34650000	34655000	3	34730000	34735000	5.6853	10.8784
3	34650000	34655000	3	34735000	34740000	3.0653	8.8565
3	34650000	34655000	3	34740000	34745000	9.8406	9.3557
3	34650000	34655000	3	34745000	34750000	6.947	11.7273
3	34650000	34655000	3	34750000	34755000	11.8518	9.1786
3	34650000	34655000	3	34755000	34760000	5.0527	14.5087
3	34650000	34655000	3	34760000	34765000	3.9299	9.7236
3	34650000	34655000	3	34765000	34770000	2.627	6.7582
3	34650000	34655000	3	34770000	34775000	4.5858	8.4214
3	34650000	34655000	3	34775000	34780000	2.5353	4.4053
3	34650000	34655000	3	34780000	34785000	3.1451	3.4438
3	34650000	34655000	3	34785000	34790000	5.4871	2.2602
3	34650000	34655000	3	34790000	34795000	1.1555	1.0492
3	34650000	34655000	3	34795000	34800000	0.8966	3.6114
3	34650000	34655000	3	34800000	34805000	0	1.7461
3	34655000	34660000	3	34660000	34665000	24.159	20.5062
3	34655000	34660000	3	34665000	34670000	20.7401	23.2632
3	34655000	34660000	3	34670000	34675000	8.4157	11.7882
3	34655000	34660000	3	34675000	34680000	6.7131	15.9336
3	34655000	34660000	3	34680000	34685000	11.7767	3.8359
3	34655000	34660000	3	34685000	34690000	10.1484	8.6466
3	34655000	34660000	3	34690000	34695000	4.0856	6.0775
3	34655000	34660000	3	34695000	34700000	2.843	7.1216
3	34655000	34660000	3	34700000	34705000	6.5794	11.0994
3	34655000	34660000	3	34705000	34710000	5.4655	9.1211
3	34655000	34660000	3	34710000	34715000	7.1095	6.2085
3	34655000	34660000	3	34715000	34720000	4.093	5.5509
3	34655000	34660000	3	34720000	34725000	12.7402	8.4924
3	34655000	34660000	3	34725000	34730000	5.5461	4.8557
3	34655000	34660000	3	34730000	34735000	6.0321	10.4297
3	34655000	34660000	3	34735000	34740000	1.8068	9.2632
3	34655000	34660000	3	34740000	34745000	1.9335	11.7298
3	34655000	34660000	3	34745000	34750000	4.0949	9.9944
3	34655000	34660000	3	34750000	34755000	5.2395	5.0286
3	34655000	34660000	3	34755000	34760000	7.4457	17.7743
3	34655000	34660000	3	34760000	34765000	4.633	8.1573
3	34655000	34660000	3	34765000	34770000	3.0969	5.6695
3	34655000	34660000	3	34770000	34775000	0.8109	1.468
3	34655000	34660000	3	34775000	34780000	4.4833	2.8158
3	34655000	34660000	3	34780000	34785000	3.476	3.3018
3	34655000	34660000	3	34785000	34790000	6.0644	4.3339
3	34655000	34660000	3	34790000	34795000	0	5.0297
3	34655000	34660000	3	34795000	34800000	3.171	3.4624
3	34655000	34660000	3	34800000	34805000	3.3677	3.3481
3	34660000	34665000	3	34665000	34670000	19.543	21.2597
3	34660000	34665000	3	34670000	34675000	14.6399	15.8003
3	34660000	34665000	3	34675000	34680000	22.7072	14.71
3	34660000	34665000	3	34680000	34685000	7.1134	9.6402
3	34660000	34665000	3	34685000	34690000	9.8079	7.4504
3	34660000	34665000	3	34690000	34695000	13.3262	7.2732
3	34660000	34665000	3	34695000	34700000	12.3641	12.0868
3	34660000	34665000	3	34700000	34705000	10.7302	9.5639
3	34660000	34665000	3	34705000	34710000	6.9328	5.6137
3	34660000	34665000	3	34710000	34715000	12.5967	4.458
3	34660000	34665000	3	34715000	34720000	10.1716	5.3144
3	34660000	34665000	3	34720000	34725000	18.4689	6.7755
3	34660000	34665000	3	34725000	34730000	1.608	6.9733
3	34660000	34665000	3	34730000	34735000	5.8297	4.4934
3	34660000	34665000	3	34735000	34740000	5.2386	4.4343
3	34660000	34665000	3	34740000	34745000	5.6058	7.9271
3	34660000	34665000	3	34745000	34750000	4.9468	4.4853
3	34660000	34665000	3	34750000	34755000	0	10.8324
3	34660000	34665000	3	34755000	34760000	5.3969	11.0981
3	34660000	34665000	3	34760000	34765000	0	6.6941
3	34660000	34665000	3	34765000	34770000	3.3671	9.3051
3	34660000	34665000	3	34770000	34775000	3.5267	4.2164
3	34660000	34665000	3	34775000	34780000	2.1664	6.0656
3	34660000	34665000	3	34780000	34785000	3.0234	2.845
3	34660000	34665000	3	34785000	34790000	3.5166	1.556
3	34660000	34665000	3	34790000	34795000	0	4.3339
3	34660000	34665000	3	34795000	34800000	3.4477	3.9779
3	34660000	34665000	3	34800000	34805000	2.441	4.8082
3	34665000	34670000	3	34670000	34675000	19.8995	26.1886
3	34665000	34670000	3	34675000	34680000	18.1014	15.9292
3	34665000	34670000	3	34680000	34685000	10.3815	14.061
3	34665000	34670000	3	34685000	34690000	11.0511	9.7967
3	34665000	34670000	3	34690000	34695000	14.6182	8.7761
3	34665000	34670000	3	34695000	34700000	3.5381	7.7668
3	34665000	34670000	3	34700000	34705000	5.6294	10.3565
3	34665000	34670000	3	34705000	34710000	5.9517	12.158
3	34665000	34670000	3	34710000	34715000	7.3732	6.2068
3	34665000	34670000	3	34715000	34720000	5.0938	3.6996
3	34665000	34670000	3	34720000	34725000	5.4884	6.9178
3	34665000	34670000	3	34725000	34730000	5.5217	5.6634
3	34665000	34670000	3	34730000	34735000	1.8767	2.0854
3	34665000	34670000	3	34735000	34740000	0.5622	9.7751
3	34665000	34670000	3	34740000	34745000	1.8047	4.5987
3	34665000	34670000	3	34745000	34750000	0.8493	7.0774
3	34665000	34670000	3	34750000	34755000	1.6302	7.5408
3	34665000	34670000	3	34755000	34760000	1.8532	8.2408
3	34665000	34670000	3	34760000	34765000	2.8829	3.1067
3	34665000	34670000	3	34765000	34770000	2.8906	5.9379
3	34665000	34670000	3	34770000	34775000	2.0184	5.3812
3	34665000	34670000	3	34775000	34780000	1.3949	3.7533
3	34665000	34670000	3	34780000	34785000	2.5956	2.2006
3	34665000	34670000	3	34785000	34790000	0	1.4442
3	34665000	34670000	3	34790000	34795000	3.1785	2.0113
3	34665000	34670000	3	34795000	34800000	0.4933	0.4615
3	34665000	34670000	3	34800000	34805000	1.0478	6.6943
3	34670000	34675000	3	34675000	34680000	27.6849	37.2071
3	34670000	34675000	3	34680000	34685000	14.8676	20.9003
3	34670000	34675000	3	34685000	34690000	11.5308	11.5639
3	34670000	34675000	3	34690000	34695000	9.8	10.0346
3	34670000	34675000	3	34695000	34700000	8.614	8.3378
3	34670000	34675000	3	34700000	34705000	7.0603	8.7966
3	34670000	34675000	3	34705000	34710000	5.865	5.4861
3	34670000	34675000	3	34710000	34715000	4.388	8.0726
3	34670000	34675000	3	34715000	34720000	6.7912	5.1936
3	34670000	34675000	3	34720000	34725000	5.9387	6.0761
3	34670000	34675000	3	34725000	34730000	4.4811	5.4117
3	34670000	34675000	3	34730000	34735000	1.0154	8.2659
3	34670000	34675000	3	34735000	34740000	2.7373	4.9707
3	34670000	34675000	3	34740000	34745000	2.441	7.1772
3	34670000	34675000	3	34745000	34750000	3.1018	9.5916
3	34670000	34675000	3	34750000	34755000	3.3073	4.359
3	34670000	34675000	3	34755000	34760000	4.1359	5.7418
3	34670000	34675000	3	34760000	34765000	1.7547	5.7722
3	34670000	34675000	3	34765000	34770000	0.7819	6.0178
3	34670000	34675000	3	34770000	34775000	1.2285	1.4543
3	34670000	34675000	3	34775000	34780000	0.3773	4.1842
3	34670000	34675000	3	34780000	34785000	1.0532	1.9626
3	34670000	34675000	3	34785000	34790000	0	1.0734
3	34670000	34675000	3	34790000	34795000	1.0318	2.9897
3	34670000	34675000	3	34795000	34800000	2.8023	1.715
3	34670000	34675000	3	34800000	34805000	0.8503	0
3	34675000	34680000	3	34680000	34685000	23.0603	24.7648
3	34675000	34680000	3	34685000	34690000	14.7621	15.5064
3	34675000	34680000	3	34690000	34695000	7.543	13.0789
3	34675000	34680000	3	34695000	34700000	10.0205	6.9663
3	34675000	34680000	3	34700000	34705000	7.7301	7.9621
3	34675000	34680000	3	34705000	34710000	5.9627	7.4777
3	34675000	34680000	3	34710000	34715000	6.8944	5.567
3	34675000	34680000	3	34715000	34720000	5.4957	6.6365
3	34675000	34680000	3	34720000	34725000	7.2374	3.3844
3	34675000	34680000	3	34725000	34730000	2.9787	5.2248
3	34675000	34680000	3	34730000	34735000	3.3748	6.7335
3	34675000	34680000	3	34735000	34740000	1.8196	4.9837
3	34675000	34680000	3	34740000	34745000	0.649	5.4446
3	34675000	34680000	3	34745000	34750000	1.3746	6.7213
3	34675000	34680000	3	34750000	34755000	1.7588	3.6072
3	34675000	34680000	3	34755000	34760000	0.9997	4.9892
3	34675000	34680000	3	34760000	34765000	2.3328	5.8516
3	34675000	34680000	3	34765000	34770000	2.5989	5.229
3	34675000	34680000	3	34770000	34775000	4.3554	4.7388
3	34675000	34680000	3	34775000	34780000	1.505	1.5149
3	34675000	34680000	3	34780000	34785000	0.4667	1.4211
3	34675000	34680000	3	34785000	34790000	0	0
3	34675000	34680000	3	34790000	34795000	1.3717	2.1648
3	34675000	34680000	3	34795000	34800000	0.5322	1.987
3	34675000	34680000	3	34800000	34805000	0	1.2009
3	34680000	34685000	3	34685000	34690000	24.4029	33.448
3	34680000	34685000	3	34690000	34695000	16.2401	15.9181
3	34680000	34685000	3	34695000	34700000	8.7895	11.3482
3	34680000	34685000	3	34700000	34705000	7.749	10.7341
3	34680000	34685000	3	34705000	34710000	8.0464	5.5131
3	34680000	34685000	3	34710000	34715000	4.6519	7.9743
3	34680000	34685000	3	34715000	34720000	5.5092	7.0831
3	34680000	34685000	3	34720000	34725000	5.7711	6.8441
3	34680000	34685000	3	34725000	34730000	1.3064	3.6687
3	34680000	34685000	3	34730000	34735000	1.7761	5.6736
3	34680000	34685000	3	34735000	34740000	2.128	5.599
3	34680000	34685000	3	34740000	34745000	0.5693	6.6728
3	34680000	34685000	3	34745000	34750000	1.2057	4.1531
3	34680000	34685000	3	34750000	34755000	1.5427	3.7993
3	34680000	34685000	3	34755000	34760000	0.8769	6.0723
3	34680000	34685000	3	34760000	34765000	0	7.0436
3	34680000	34685000	3	34765000	34770000	0.9119	2.4477
3	34680000	34685000	3	34770000	34775000	1.4326	3.9929
3	34680000	34685000	3	34775000	34780000	3.0802	3.4039
3	34680000	34685000	3	34780000	34785000	1.2282	2.3948
3	34680000	34685000	3	34785000	34790000	1.4285	3.2745
3	34680000	34685000	3	34790000	34795000	2.4064	3.0401
3	34680000	34685000	3	34795000	34800000	0.4668	1.2557
3	34680000	34685000	3	34800000	34805000	1.9832	5.0592
3	34685000	34690000	3	34690000	34695000	24.3613	27.0491
3	34685000	34690000	3	34695000	34700000	7.9349	13.4077
3	34685000	34690000	3	34700000	34705000	10.0165	10.8882
3	34685000	34690000	3	34705000	34710000	5.8938	6.3911
3	34685000	34690000	3	34710000	34715000	7.6165	7.613
3	34685000	34690000	3	34715000	34720000	5.6377	6.0503
3	34685000	34690000	3	34720000	34725000	4.4759	4.6282
3	34685000	34690000	3	34725000	34730000	3.3773	5.9541
3	34685000	34690000	3	34730000	34735000	2.0407	2.842
3	34685000	34690000	3	34735000	34740000	1.8338	3.7862
3	34685000	34690000	3	34740000	34745000	1.9624	5.6405
3	34685000	34690000	3	34745000	34750000	0.6927	2.0425
3	34685000	34690000	3	34750000	34755000	0.6647	7.5364
3	34685000	34690000	3	34755000	34760000	1.8892	4.6328
3	34685000	34690000	3	34760000	34765000	2.9388	7.621
3	34685000	34690000	3	34765000	34770000	1.1787	3.0898
3	34685000	34690000	3	34770000	34775000	0.4115	3.2002
3	34685000	34690000	3	34775000	34780000	1.1376	4.6036
3	34685000	34690000	3	34780000	34785000	0.3528	1.4395
3	34685000	34690000	3	34785000	34790000	0	4.1334
3	34685000	34690000	3	34790000	34795000	0.5184	3.8376
3	34685000	34690000	3	34795000	34800000	0.4023	0.7548
3	34685000	34690000	3	34800000	34805000	1.709	1.8247
3	34690000	34695000	3	34695000	34700000	23.523	33.4798
3	34690000	34695000	3	34700000	34705000	13.1056	18.4241
3	34690000	34695000	3	34705000	34710000	10.0493	8.3188
3	34690000	34695000	3	34710000	34715000	6.294	7.4319
3	34690000	34695000	3	34715000	34720000	6.0922	9.0566
3	34690000	34695000	3	34720000	34725000	6.0064	9.0363
3	34690000	34695000	3	34725000	34730000	4.079	6.2001
3	34690000	34695000	3	34730000	34735000	1.2323	7.9904
3	34690000	34695000	3	34735000	34740000	0.5537	7.3924
3	34690000	34695000	3	34740000	34745000	0.5925	6.6077
3	34690000	34695000	3	34745000	34750000	1.2549	3.1904
3	34690000	34695000	3	34750000	34755000	0	4.8156
3	34690000	34695000	3	34755000	34760000	1.369	2.9603
3	34690000	34695000	3	34760000	34765000	0.7099	5.2078
3	34690000	34695000	3	34765000	34770000	1.4235	3.6196
3	34690000	34695000	3	34770000	34775000	0.994	4.6861
3	34690000	34695000	3	34775000	34780000	2.2898	1.7977
3	34690000	34695000	3	34780000	34785000	0.8522	3.3727
3	34690000	34695000	3	34785000	34790000	0.7434	2.0752
3	34690000	34695000	3	34790000	34795000	1.2523	2.5689
3	34690000	34695000	3	34795000	34800000	1.4576	1.7684
3	34690000	34695000	3	34800000	34805000	2.064	1.0688
3	34695000	34700000	3	34700000	34705000	19.6422	28.3832
3	34695000	34700000	3	34705000	34710000	11.072	13.8244
3	34695000	34700000	3	34710000	34715000	11.1177	11.4005
3	34695000	34700000	3	34715000	34720000	7.7305	5.7886
3	34695000	34700000	3	34720000	34725000	8.7772	9.6262
3	34695000	34700000	3	34725000	34730000	4.2576	8.9164
3	34695000	34700000	3	34730000	34735000	3.8589	7.6608
3	34695000	34700000	3	34735000	34740000	1.1559	5.6699
3	34695000	34700000	3	34740000	34745000	1.6492	8.4468
3	34695000	34700000	3	34745000	34750000	1.1643	5.6077
3	34695000	34700000	3	34750000	34755000	1.1173	6.156
3	34695000	34700000	3	34755000	34760000	0.9526	2.8381
3	34695000	34700000	3	34760000	34765000	2.4699	4.2797
3	34695000	34700000	3	34765000	34770000	0	0.661
3	34695000	34700000	3	34770000	34775000	1.0375	3.8938
3	34695000	34700000	3	34775000	34780000	1.2747	2.0108
3	34695000	34700000	3	34780000	34785000	1.186	1.8863
3	34695000	34700000	3	34785000	34790000	1.0346	1.7685
3	34695000	34700000	3	34790000	34795000	0.4357	1.642
3	34695000	34700000	3	34795000	34800000	1.6905	1.6955
3	34695000	34700000	3	34800000	34805000	1.4363	0.6831
3	34700000	34705000	3	34705000	34710000	16.8577	25.8277
3	34700000	34705000	3	34710000	34715000	15.2037	20.993
3	34700000	34705000	3	34715000	34720000	12.4078	11.2185
3	34700000	34705000	3	34720000	34725000	6.2873	9.6818
3	34700000	34705000	3	34725000	34730000	3.2844	9.6247
3	34700000	34705000	3	34730000	34735000	2.4807	7.2965
3	34700000	34705000	3	34735000	34740000	2.675	5.4003
3	34700000	34705000	3	34740000	34745000	0.9542	7.4015
3	34700000	34705000	3	34745000	34750000	1.0104	3.7873
3	34700000	34705000	3	34750000	34755000	5.1714	7.6222
3	34700000	34705000	3	34755000	34760000	0.3674	4.6855
3	34700000	34705000	3	34760000	34765000	0	3.261
3	34700000	34705000	3	34765000	34770000	1.5283	2.6442
3	34700000	34705000	3	34770000	34775000	2.4011	3.7657
3	34700000	34705000	3	34775000	34780000	1.1063	3.2831
3	34700000	34705000	3	34780000	34785000	1.7154	1.5399
3	34700000	34705000	3	34785000	34790000	1.1971	2.0213
3	34700000	34705000	3	34790000	34795000	1.0083	3.2841
3	34700000	34705000	3	34795000	34800000	1.1737	1.9378
3	34700000	34705000	3	34800000	34805000	0	0.7808
3	34705000	34710000	3	34710000	34715000	24.2878	27.0879
3	34705000	34710000	3	34715000	34720000	11.7454	15.4494
3	34705000	34710000	3	34720000	34725000	9.2403	9.6869
3	34705000	34710000	3	34725000	34730000	6.8208	11.9636
3	34705000	34710000	3	34730000	34735000	2.4728	11.992
3	34705000	34710000	3	34735000	34740000	1.1111	9.1926
3	34705000	34710000	3	34740000	34745000	1.9816	8.2168
3	34705000	34710000	3	34745000	34750000	1.3989	6.4126
3	34705000	34710000	3	34750000	34755000	0.537	9.8085
3	34705000	34710000	3	34755000	34760000	1.5262	5.7121
3	34705000	34710000	3	34760000	34765000	1.8993	3.8282
3	34705000	34710000	3	34765000	34770000	2.5391	3.6585
3	34705000	34710000	3	34770000	34775000	1.3298	2.1099
3	34705000	34710000	3	34775000	34780000	1.5316	3.1797
3	34705000	34710000	3	34780000	34785000	0.285	1.3558
3	34705000	34710000	3	34785000	34790000	1.9889	1.7797
3	34705000	34710000	3	34790000	34795000	0.4188	2.8916
3	34705000	34710000	3	34795000	34800000	0.325	2.5592
3	34705000	34710000	3	34800000	34805000	0.6903	2.7497
3	34710000	34715000	3	34715000	34720000	19.4011	25.342
3	34710000	34715000	3	34720000	34725000	11.6134	18.0007
3	34710000	34715000	3	34725000	34730000	7.3609	11.8757
3	34710000	34715000	3	34730000	34735000	2.8593	12.244
3	34710000	34715000	3	34735000	34740000	1.7129	9.4397
3	34710000	34715000	3	34740000	34745000	1.3747	7.0876
3	34710000	34715000	3	34745000	34750000	1.6175	4.5832
3	34710000	34715000	3	34750000	34755000	1.8627	1.2299
3	34710000	34715000	3	34755000	34760000	1.4117	5.6701
3	34710000	34715000	3	34760000	34765000	2.7451	5.1301
3	34710000	34715000	3	34765000	34770000	1.101	2.3771
3	34710000	34715000	3	34770000	34775000	0.3844	1.7952
3	34710000	34715000	3	34775000	34780000	1.0626	2.7546
3	34710000	34715000	3	34780000	34785000	0.9886	1.9381
3	34710000	34715000	3	34785000	34790000	0.5749	0.53
3	34710000	34715000	3	34790000	34795000	0.9685	0.9841
3	34710000	34715000	3	34795000	34800000	1.1273	1.6936
3	34710000	34715000	3	34800000	34805000	0	0.8189
3	34715000	34720000	3	34720000	34725000	17.536	27.8782
3	34715000	34720000	3	34725000	34730000	5.8376	17.4605
3	34715000	34720000	3	34730000	34735000	1.7637	13.7853
3	34715000	34720000	3	34735000	34740000	1.2679	13.8039
3	34715000	34720000	3	34740000	34745000	2.7135	8.5833
3	34715000	34720000	3	34745000	34750000	1.9156	4.3709
3	34715000	34720000	3	34750000	34755000	1.3787	8.7968
3	34715000	34720000	3	34755000	34760000	1.0449	4.8067
3	34715000	34720000	3	34760000	34765000	0.8128	6.7952
3	34715000	34720000	3	34765000	34770000	0.8149	3.4634
3	34715000	34720000	3	34770000	34775000	2.8452	2.2827
3	34715000	34720000	3	34775000	34780000	1.573	2.7365
3	34715000	34720000	3	34780000	34785000	1.9513	2.5671
3	34715000	34720000	3	34785000	34790000	1.2766	1.6848
3	34715000	34720000	3	34790000	34795000	1.0753	2.3463
3	34715000	34720000	3	34795000	34800000	1.6689	2.9612
3	34715000	34720000	3	34800000	34805000	0.5908	0.6508
3	34720000	34725000	3	34725000	34730000	20.2208	31.0448
3	34720000	34725000	3	34730000	34735000	1.7736	24.1917
3	34720000	34725000	3	34735000	34740000	2.125	13.3139
3	34720000	34725000	3	34740000	34745000	1.7055	9.0281
3	34720000	34725000	3	34745000	34750000	2.8093	7.0586
3	34720000	34725000	3	34750000	34755000	0	8.2245
3	34720000	34725000	3	34755000	34760000	4.3785	5.5154
3	34720000	34725000	3	34760000	34765000	2.0433	0.6931
3	34720000	34725000	3	34765000	34770000	1.8212	4.3353
3	34720000	34725000	3	34770000	34775000	1.4306	3.9289
3	34720000	34725000	3	34775000	34780000	0.4394	2.0933
3	34720000	34725000	3	34780000	34785000	0.8176	2.3565
3	34720000	34725000	3	34785000	34790000	0.7132	0.6444
3	34720000	34725000	3	34790000	34795000	0.6008	1.1966
3	34720000	34725000	3	34795000	34800000	0.9324	2.4711
3	34720000	34725000	3	34800000	34805000	1.9804	1.9913
3	34725000	34730000	3	34730000	34735000	13.3829	28.7282
3	34725000	34730000	3	34735000	34740000	9.6208	18.9
3	34725000	34730000	3	34740000	34745000	3.2173	7.919
3	34725000	34730000	3	34745000	34750000	10.9019	8.1249
3	34725000	34730000	3	34750000	34755000	4.3592	7.6951
3	34725000	34730000	3	34755000	34760000	9.9115	8.278
3	34725000	34730000	3	34760000	34765000	10.0219	8.9162
3	34725000	34730000	3	34765000	34770000	6.6991	3.7182
3	34725000	34730000	3	34770000	34775000	4.8577	2.808
3	34725000	34730000	3	34775000	34780000	2.984	5.9246
3	34725000	34730000	3	34780000	34785000	3.7018	6.5683
3	34725000	34730000	3	34785000	34790000	5.651	0
3	34725000	34730000	3	34790000	34795000	3.3999	3.0787
3	34725000	34730000	3	34795000	34800000	3.6935	1.5895
3	34725000	34730000	3	34800000	34805000	2.2415	2.5617
3	34730000	34735000	3	34735000	34740000	26.7047	23.8502
3	34730000	34735000	3	34740000	34745000	15.1632	18.1434
3	34730000	34735000	3	34745000	34750000	13.5864	14.372
3	34730000	34735000	3	34750000	34755000	15.8039	4.9585
3	34730000	34735000	3	34755000	34760000	14.8225	12.1924
3	34730000	34735000	3	34760000	34765000	9.0834	10.7248
3	34730000	34735000	3	34765000	34770000	6.5388	5.3243
3	34730000	34735000	3	34770000	34775000	3.9136	4.3427
3	34730000	34735000	3	34775000	34780000	4.9584	0.4628
3	34730000	34735000	3	34780000	34785000	5.4521	4.7751
3	34730000	34735000	3	34785000	34790000	6.5852	3.5613
3	34730000	34735000	3	34790000	34795000	3.6978	0.6613
3	34730000	34735000	3	34795000	34800000	3.8259	0.9104
3	34730000	34735000	3	34800000	34805000	5.079	0
3	34735000	34740000	3	34740000	34745000	18.8665	23.4997
3	34735000	34740000	3	34745000	34750000	17.0185	15.8037
3	34735000	34740000	3	34750000	34755000	18.462	6.1166
3	34735000	34740000	3	34755000	34760000	12.1088	8.2719
3	34735000	34740000	3	34760000	34765000	10.0461	6.8037
3	34735000	34740000	3	34765000	34770000	5.8759	3.9407
3	34735000	34740000	3	34770000	34775000	7.9128	6.4282
3	34735000	34740000	3	34775000	34780000	2.8355	2.74
3	34735000	34740000	3	34780000	34785000	4.5224	3.8555
3	34735000	34740000	3	34785000	34790000	1.315	2.6358
3	34735000	34740000	3	34790000	34795000	3.8767	1.4683
3	34735000	34740000	3	34795000	34800000	5.5867	2.0215
3	34735000	34740000	3	34800000	34805000	1.8256	3.258
3	34740000	34745000	3	34745000	34750000	25.7336	26.3506
3	34740000	34745000	3	34750000	34755000	19.7562	14.7617
3	34740000	34745000	3	34755000	34760000	12.5257	10.4186
3	34740000	34745000	3	34760000	34765000	8.0627	7.0951
3	34740000	34745000	3	34765000	34770000	8.9825	5.2835
3	34740000	34745000	3	34770000	34775000	5.1746	3.8306
3	34740000	34745000	3	34775000	34780000	8.2357	3.3675
3	34740000	34745000	3	34780000	34785000	4.4362	4.595
3	34740000	34745000	3	34785000	34790000	6.3323	2.8272
3	34740000	34745000	3	34790000	34795000	3.5558	0.875
3	34740000	34745000	3	34795000	34800000	2.2994	2.4093
3	34740000	34745000	3	34800000	34805000	0.9768	1.4561
3	34745000	34750000	3	34750000	34755000	32.1851	32.667
3	34745000	34750000	3	34755000	34760000	11.5868	11.2575
3	34745000	34750000	3	34760000	34765000	14.704	8.2584
3	34745000	34750000	3	34765000	34770000	7.2924	5.7398
3	34745000	34750000	3	34770000	34775000	7.306	4.9128
3	34745000	34750000	3	34775000	34780000	5.202	3.6029
3	34745000	34750000	3	34780000	34785000	6.2634	3.1199
3	34745000	34750000	3	34785000	34790000	1.4901	1.2797
3	34745000	34750000	3	34790000	34795000	3.347	3.5645
3	34745000	34750000	3	34795000	34800000	1.2986	1.9085
3	34745000	34750000	3	34800000	34805000	6.8957	2.6364
3	34750000	34755000	3	34755000	34760000	16.9714	26.943
3	34750000	34755000	3	34760000	34765000	12.7452	13.8506
3	34750000	34755000	3	34765000	34770000	9.128	8.9848
3	34750000	34755000	3	34770000	34775000	11.4728	2.908
3	34750000	34755000	3	34775000	34780000	4.6985	6.1356
3	34750000	34755000	3	34780000	34785000	6.5571	5.2325
3	34750000	34755000	3	34785000	34790000	5.7199	2.5756
3	34750000	34755000	3	34790000	34795000	4.0149	3.1883
3	34750000	34755000	3	34795000	34800000	3.1155	2.1948
3	34750000	34755000	3	34800000	34805000	3.9704	3.9794
3	34755000	34760000	3	34760000	34765000	20.6991	21.5692
3	34755000	34760000	3	34765000	34770000	10.0313	7.8901
3	34755000	34760000	3	34770000	34775000	9.7822	7.508
3	34755000	34760000	3	34775000	34780000	4.0061	6.1718
3	34755000	34760000	3	34780000	34785000	4.659	3.5382
3	34755000	34760000	3	34785000	34790000	3.7932	4.222
3	34755000	34760000	3	34790000	34795000	6.3901	6.8597
3	34755000	34760000	3	34795000	34800000	1.0626	2.6984
3	34755000	34760000	3	34800000	34805000	2.2569	4.8924
3	34760000	34765000	3	34765000	34770000	19.9093	21.4161
3	34760000	34765000	3	34770000	34775000	11.272	9.1651
3	34760000	34765000	3	34775000	34780000	5.7125	7.7556
3	34760000	34765000	3	34780000	34785000	9.6634	5.3353
3	34760000	34765000	3	34785000	34790000	8.4296	7.9581
3	34760000	34765000	3	34790000	34795000	4.2602	5.172
3	34760000	34765000	3	34795000	34800000	3.8568	3.5604
3	34760000	34765000	3	34800000	34805000	2.3406	6.1479
3	34765000	34770000	3	34770000	34775000	22.6041	18.3606
3	34765000	34770000	3	34775000	34780000	9.7199	15.093
3	34765000	34770000	3	34780000	34785000	6.7825	10.4504
3	34765000	34770000	3	34785000	34790000	7.8887	9.956
3	34765000	34770000	3	34790000	34795000	7.5939	7.7029
3	34765000	34770000	3	34795000	34800000	5.1561	4.9491
3	34765000	34770000	3	34800000	34805000	5.4759	5.9822
3	34770000	34775000	3	34775000	34780000	24.3608	28.3332
3	34770000	34775000	3	34780000	34785000	13.8697	9.7762
3	34770000	34775000	3	34785000	34790000	10.0332	8.0202
3	34770000	34775000	3	34790000	34795000	8.9481	3.7231
3	34770000	34775000	3	34795000	34800000	6.172	4.1648
3	34770000	34775000	3	34800000	34805000	6.5548	5.4214
3	34775000	34780000	3	34780000	34785000	20.5728	21.0954
3	34775000	34780000	3	34785000	34790000	13.5956	11.5375
3	34775000	34780000	3	34790000	34795000	7.787	8.4802
3	34775000	34780000	3	34795000	34800000	7.8198	5.5304
3	34775000	34780000	3	34800000	34805000	12.0797	1.4855
3	34780000	34785000	3	34785000	34790000	24.2865	21.6463
3	34780000	34785000	3	34790000	34795000	10.2283	15.9103
3	34780000	34785000	3	34795000	34800000	7.2755	9.2232
3	34780000	34785000	3	34800000	34805000	9.834	11.1483
3	34785000	34790000	3	34790000	34795000	28.9976	16.4873
3	34785000	34790000	3	34795000	34800000	9.8083	9.4581
3	34785000	34790000	3	34800000	34805000	13.4804	6.8594
3	34790000	34795000	3	34795000	34800000	24.2987	18.4406
3	34790000	34795000	3	34800000	34805000	9.2901	15.9212
3	34795000	34800000	3	34800000	34805000	20.8257	24.112

## Sheet: FigS4D_CAST
chr1	x1	x2	chr2	y1	y2	FDR.T.
3	34650000	34655000	3	34755000	34760000	4.54239e-19
3	34650000	34655000	3	34750000	34755000	1.02367e-18
3	34645000	34650000	3	34750000	34755000	1.79757e-09
3	34640000	34645000	3	34750000	34755000	1.30135e-08
3	34650000	34655000	3	34760000	34765000	1.91026e-08
3	34645000	34650000	3	34755000	34760000	3.89613e-08
3	34650000	34655000	3	34770000	34775000	8.13297e-08
3	34650000	34655000	3	34765000	34770000	1.99817e-07
3	34650000	34655000	3	34785000	34790000	9.65699e-07
3	34650000	34655000	3	34775000	34780000	5.57586e-06
3	34650000	34655000	3	34790000	34795000	5.65103e-06
3	34650000	34655000	3	34780000	34785000	3.85241e-05
3	34655000	34660000	3	34755000	34760000	5.52512e-05
3	34625000	34630000	3	34725000	34730000	6.23989e-05
3	34645000	34650000	3	34760000	34765000	0.000140225
3	34645000	34650000	3	34770000	34775000	0.000201042
3	34640000	34645000	3	34755000	34760000	0.000423327
3	34640000	34645000	3	34775000	34780000	0.000983768
3	34645000	34650000	3	34765000	34770000	0.00152768
3	34635000	34640000	3	34750000	34755000	0.00188665
3	34645000	34650000	3	34745000	34750000	0.00202112
3	34635000	34640000	3	34755000	34760000	0.00209066
3	34645000	34650000	3	34775000	34780000	0.00237131
3	34650000	34655000	3	34800000	34805000	0.0046843
3	34625000	34630000	3	34750000	34755000	0.00827048
3	34645000	34650000	3	34795000	34800000	0.0111435
3	34645000	34650000	3	34800000	34805000	0.0116587
3	34645000	34650000	3	34785000	34790000	0.0119792
3	34650000	34655000	3	34795000	34800000	0.0145159
3	34640000	34645000	3	34745000	34750000	0.0145558
3	34640000	34645000	3	34765000	34770000	0.0153421
3	34655000	34660000	3	34765000	34770000	0.0159976
3	34655000	34660000	3	34775000	34780000	0.0166598
3	34655000	34660000	3	34795000	34800000	0.0170143
3	34640000	34645000	3	34760000	34765000	0.0177391
3	34655000	34660000	3	34760000	34765000	0.0187211
3	34640000	34645000	3	34740000	34745000	0.0350704
3	34640000	34645000	3	34790000	34795000	0.0510736
3	34640000	34645000	3	34795000	34800000	0.0599565
3	34630000	34635000	3	34750000	34755000	0.0647439
3	34635000	34640000	3	34740000	34745000	0.0659807
3	34645000	34650000	3	34780000	34785000	0.0788658
3	34655000	34660000	3	34770000	34775000	0.0791525
3	34615000	34620000	3	34725000	34730000	0.0814295

## Sheet: FigS4D_129
chr1	x1	x2	chr2	y1	y2	FDR.T.
3	34655000	34660000	3	34765000	34770000	2.80029e-20
3	34650000	34655000	3	34755000	34760000	2.99648e-20
3	34645000	34650000	3	34750000	34755000	3.15675e-17
3	34645000	34650000	3	34755000	34760000	4.84388e-17
3	34655000	34660000	3	34755000	34760000	2.49361e-15
3	34650000	34655000	3	34770000	34775000	1.02165e-14
3	34645000	34650000	3	34765000	34770000	1.13306e-14
3	34645000	34650000	3	34770000	34775000	2.3926e-14
3	34640000	34645000	3	34750000	34755000	8.35321e-14
3	34640000	34645000	3	34765000	34770000	4.79435e-13
3	34650000	34655000	3	34765000	34770000	5.55757e-13
3	34655000	34660000	3	34760000	34765000	1.30319e-12
3	34650000	34655000	3	34750000	34755000	2.57412e-12
3	34640000	34645000	3	34755000	34760000	3.21949e-12
3	34640000	34645000	3	34745000	34750000	1.2607e-11
3	34645000	34650000	3	34785000	34790000	1.27526e-11
3	34650000	34655000	3	34760000	34765000	1.71785e-11
3	34645000	34650000	3	34745000	34750000	5.85508e-10
3	34640000	34645000	3	34760000	34765000	1.28666e-09
3	34635000	34640000	3	34755000	34760000	1.89516e-09
3	34640000	34645000	3	34770000	34775000	2.40498e-09
3	34645000	34650000	3	34760000	34765000	9.04211e-09
3	34655000	34660000	3	34770000	34775000	8.64126e-07
3	34645000	34650000	3	34780000	34785000	1.13322e-06
3	34635000	34640000	3	34770000	34775000	4.1746e-06
3	34645000	34650000	3	34795000	34800000	1.31203e-05
3	34640000	34645000	3	34780000	34785000	2.82812e-05
3	34640000	34645000	3	34775000	34780000	2.8929e-05
3	34640000	34645000	3	34740000	34745000	4.14099e-05
3	34650000	34655000	3	34785000	34790000	5.38027e-05
3	34620000	34625000	3	34755000	34760000	5.67389e-05
3	34635000	34640000	3	34765000	34770000	5.70973e-05
3	34635000	34640000	3	34760000	34765000	0.00013281
3	34650000	34655000	3	34775000	34780000	0.000167278
3	34635000	34640000	3	34750000	34755000	0.000207052
3	34635000	34640000	3	34745000	34750000	0.000393494
3	34650000	34655000	3	34790000	34795000	0.000636641
3	34645000	34650000	3	34800000	34805000	0.00066602
3	34655000	34660000	3	34775000	34780000	0.00074919
3	34655000	34660000	3	34785000	34790000	0.000780825
3	34655000	34660000	3	34790000	34795000	0.000888978
3	34640000	34645000	3	34785000	34790000	0.00169766
3	34655000	34660000	3	34780000	34785000	0.00184797
3	34660000	34665000	3	34765000	34770000	0.00224223
3	34645000	34650000	3	34775000	34780000	0.00294648
3	34655000	34660000	3	34795000	34800000	0.00342903
3	34625000	34630000	3	34765000	34770000	0.00360559
3	34635000	34640000	3	34740000	34745000	0.00760782
3	34640000	34645000	3	34795000	34800000	0.00916703
3	34625000	34630000	3	34750000	34755000	0.0149033
3	34635000	34640000	3	34785000	34790000	0.0182466
3	34645000	34650000	3	34790000	34795000	0.0276183
3	34650000	34655000	3	34795000	34800000	0.0286538
3	34640000	34645000	3	34800000	34805000	0.0290316
3	34660000	34665000	3	34760000	34765000	0.0290316
3	34650000	34655000	3	34780000	34785000	0.036846
3	34650000	34655000	3	34800000	34805000	0.0388051
3	34630000	34635000	3	34755000	34760000	0.0438162
3	34635000	34640000	3	34775000	34780000	0.0635821
3	34630000	34635000	3	34765000	34770000	0.0660127
3	34620000	34625000	3	34760000	34765000	0.0924587
