# Supplementary material for: SnapFISH: a computational pipeline to identify chromatin loops from multiplexed DNA FISH data
Source: Nat Commun. 2023 Aug 12;14:4873. doi: 10.1038/s41467-023-40658-3 (PMC10423204; doi:10.1038/s41467-023-40658-3)
Supplement: Supplementary file 7 — Source Data [file 41467_2023_40658_MOESM7_ESM.zip › excel_files/SourceData_FigS10.xlsx]

## Sheet: FigS10A
POI	CTL
297.906	276.065
338.208	395.538
84.8851	397.724
475.123	389.057
214.338	281.594
545.655	446.137
157.506	268.915
350.868	350.545
540.969	363.057
263.457	190.815
269.237	282.924
332.876	288.942
209.965	412.1
232.043	440.516
140.628	300.806
125.289	380.396
368.23	287.449
16.7322	271.503
326.727	397.892
340.083	454.661
43.9965	409.523
151.489	198.788
303.178	375.673
104.016	443.998
209.566	419.064
78.7925	391.514
421.887	379.613
81.603	328.353
452.759	371.716
228.257	492.529
357.266	354.255
893.278	479.038
242.484	343.008
264.17	397.441
231.711	341.742
97.607	445.526
386.937	380.301
251.729	470.432
196.345	362.966
639.09	561.647
296.268	363.826
321.33	309.637
348.84	342.47
164.175	285.75
193.895	302.843
305.708	328.705
324.962	479.491
84.2107	390.622
57.3977	340.196
137.539	338.754
534.291	499.271
297.705	328.44
84.5793	308.321
78.3452	451.614
398.749	320.136
111.22	436.466
331.6	455.159
81.8522	339.627
255.351	259.635
134.274	272.381
411.218	339.38
202.641	308.469
341.527	367.483
211.853	369.507
169.394	454.354
739.712	475.274
457.121	428.477
200.401	320.308
233.227	519.102
433.397	471.21
797.788	473.531
126.338	411.445
114.986	348.65
260.054	562.548
373.473	517.942
128.274	367.76
682.545	693.196
95.8714	433.643
142.298	391.373
277.598	302.909
499.265	463.407
84.5706	461.882
160.244	381.325
190.344	351.08
526.624	621.828
400.138	292.409
406.036	523.895
348.198	293.777
268.575	394.805
295.76	305.146
230.242	427.826
362.885	402.465
233.801	584.801
251.641	489.318
346.766	287.272
130.888	345.101
231.837	483.171
72.2086	267.116
249.198	266.945
302.652	303.243
326.759	335.868
518.357	411.641
263.978	348.5
553.331	454.086
158.239	401.831
288.546	355.083
357.583	339.62
115.673	287.78
33.2576	530.379
365.789	420.561
263.432	651.079
254.816	342.253
328.545	365.472
171.528	417.742
553.016	385.719
190.81	393.815
222.136	337.005
76.6307	345.802
203.913	348.125
340.777	327.325
520.496	337.143
468.426	314.295
205.395	264.322
323.205	482.794
66.3039	357.625
187.761	302.642
162.056	307.815
590.251	322.178
371.17	529.78
112.77	421.832
362.937	328.012
353.82	331.953
246.603	317.103
123.489	423.428
561.201	396.778
143.967	323.133
284.936	338.569
272.277	434.951
248.293	301.88
113.146	348.838
220.638	360.038
69.4253	385.934
340.882	305.867
266.235	422.228
265.399	444.969
153.916	342.489
474.613	355.959
114.867	339.28
320.753	519.13
253.598	365.053
394.39	312.307
147.154	456.828
508.255	355.293
458.681	287.384
441.764	301.822
921.628	557.265
146.145	344.601
217.774	376.925
437.795	406.782
369.603	353.084
154.469	429.942
305.442	332.56
30.5936	324.704
91.3164	330.796
223.008	258.171
814.092	468.936
325.028	269.083
185.717	241.97
40.0629	296.652
353.562	402.941
484.574	308.6
129.707	388.365
354.811	436.308
220.967	597.158
294.822	407.778
131.889	382.43
248.596	271.43
246.411	385.374
1021.58	405.644
195.279	294.296
374.903	431.209
478.407	572.155
494.043	383.046
476.9	423.444
478.331	603.827
277.905	436.594
67.1759	227.676
502.821	363.328
262.659	405.413
49.47	328.171
508.845	397.07
376.08	360.715
134.304	433.074
152.814	276.316
73.2672	430.148
637.146	414.904
402.333	281.23
143.773	505.228
192.932	330.416
66.4647	453.749
150.811	381.289
227.273	372.142
376.29	338.01
457.173	327.816
101.899	493.31
288.533	412.573
113.905	274.732
325.852	429.776
166.411	302.87
102.599	356.088
568.25	367.753
269.667	245.496
331.885	331.274
280.292	493.267
384.38	369.629
573.478	429.975
414.881	462.707
285.075	369.058
108.536	440.865
474.31	338.255
265.522	259.949
188.288	351.257
168.15	367.599
153.038	440.21
248.306	290.465
141.776	456.286
712.926	416.853
171.741	471.872
746.787	302.553
327.95	348.193
116.43	446.826
229.562	307.224
391.07	315.289
348.682	372.456
443.553	425.816
326.092	243.731
163.517	406.277
68.6623	254.718
177.375	374.066
236.12	658.938
319.349	332.881
578.567	359.308
109.02	427.5
101.716	336.124
272.153	448.332
94.0603	297.418
86.9612	437.95
745.884	573.058
275.948	296.848
216.457	423.332
82.2945	376.132
121.764	448.349
315.317	443.502
557.556	287.055
395.486	338.808
347.473	330.065
671.46	482.663
209.337	395.087
219.015	311.503
243.314	381.724
121.635	323.151
290.127	423.213
249.297	407.675
348.751	419.51
336.798	376.252
154.965	471.42
174.301	326.816
277.7	300.821
321.77	330.929
437.307	430.292
174.053	409.696
287.301	378.07
203.939	283.24
395.469	326.935
502.91	412.511
220.409	439.274
630.595	412.033
224.384	377.938
320.062	407.703
464.538	381.431
212.941	335.964
512.444	419.483
726.615	503.548
183.683	554.004
302.413	393.277
440.945	454.034
389.159	254.35
300.933	437.071
187.033	534.106
113.547	285.179
59.6996	305.212
61.1967	400.275
311.063	348.76
372.24	347.848
327.455	380.343
232.086	390.955
506.177	354.432
259.891	380.396
394.651	416.956
333.36	307.991
318.992	368.294
587.025	345.974
704.359	425.444
136.864	267.714
250.238	304.344
516.085	419.18
375.26	392.56
281.46	530.518
161.303	357.166
571.26	403.473
300.104	509.238
328.003	314.903
220.676	559.577
180.846	282.091
268.087	579.584
351.883	429.81
213.149	468.699
146.876	303.981
611.234	426.864
226.491	314.934
153.255	215.004
82.6367	300.555
243.508	403.944
227.661	224.069
708.844	314.413
451.79	387.966
390.642	351.932
370.976	307.65
245.713	306.792
221.911	359.1
228.32	408.466
250.421	366.731
270.792	473.05
75.7231	409.099
686.643	412.341
119.528	449.297
491.307	379.601
271.478	377.233
268.445	409.206
152.375	567.945
389.713	412.968
349.232	437.483
466.325	427.483
639.124	429.461
757.466	396.862
273.41	392.885
244.011	417.578
601.991	445.061
101.618	325.231
856.335	383.204
204.362	388.815
143.724	331.126
59.4245	443.278
267.858	335.239
264.056	402.354
44.6524	369.6
218.116	397.693
226.738	439.302
567.082	564.832
428.593	377.536
58.9469	356.195
154.107	319.152
745.606	427.877
315.141	309.709
129.944	378.175
329.111	314.925
210.833	341.435
498.443	413.178
210.107	393.127
275.746	388.017
521.028	415.887
76.0321	362.846
496.907	418.195
489.932	418.328
493.175	572.506
680.087	490.491
96.5176	261.463
401.914	329.553
60.1262	330.318
152.025	448.634
290.64	429.976
437.272	367.281
642.072	496.942
232.946	330.02
452.661	285.19
335.737	303.252
447.864	441.925
145.913	311.309
256.294	388.399
225.158	483.938
296.165	427.938
358.739	356.94
453.965	544.961
439.109	438.218
89.6964	337.29
143.19	209.233
568.264	355.651
620.384	385.996
156.428	323.109
401.882	277.59
362.409	303.94
381.623	399.366
589.465	323.317
163.338	299.586
241.614	410.172
102.512	272.842
217.02	275.413
432.278	282.508
123.909	379.167
182.253	353.96
382.1	279.347
469.893	283.735
208.999	436.757
161.748	354.604
253.874	325.083
550.355	355.643
156.12	365.197
296.137	298.727
282.224	374.906
455.417	557.373
546.937	408.722
546.238	461.137
99.813	361.922
462.516	461.21
457.942	242.332
150.365	364.623
67.575	397.543
181.904	353.012
1019.35	403.477
397.311	449.883
186.29	388.272
647.174	394.336
631.432	444.247
102.706	378.179
570.724	339.517
330.407	398.068
860.18	368.973
182.431	394.01
244.981	329.793
564.754	336.129
755.667	330.648
511.966	487.335
94.0908	316.75
292.201	469.773
295.928	292.947
115.567	596.862
448.688	615.186
294.419	253.33
434.86	416.059
178.788	306.538
115.639	425.23
416.738	435.708
302.269	356.655
1063.1	481.073
163.066	455.666
509.971	296.752
340.184	353.719
282.07	422.378
281.483	350.639
481.117	411.893
267.347	304.392
381.293	290.332
412.65	337.971
253.979	304.854
392.792	70.1735
323.01	339.158
584.051	380.076
265.997	314.752
361.473	295.047

## Sheet: FigS10B
POI	CTL
242.033	390.334
322.17	361.676
627.462	523.64
115.548	462.906
454.526	587.263
516.156	398.72
505.15	444.401
389.321	545.373
281.98	292.837
307.196	319.536
104.764	364.06
337.325	305.979
292.626	319.329
308.177	369.087
398.693	385.427
238.462	380.697
202.927	370.839
389.251	489.785
351.978	323.916
488.744	391.677
755.174	386.092
396.161	368.733
223.677	342.798
66.8519	296.628
300.222	399.38
203.276	306.35
179.724	348.52
351.756	342.594
200.938	316.66
515.523	378.139
457.774	410.29
189.64	437.623
257.989	504.349
513.381	501.395
546.413	518.267
618.44	326.98
148.199	437.375
182.387	162.057
338.017	515.63
289.975	315.135
229.889	411.451
249.448	339.71
195.797	429.852
239.605	307.734
159.848	428.114
584.723	459.713
250.995	308.176
192.193	568.777
322.185	348.274
219.853	293.006
436.392	310.682
411.765	483.135
133.524	343.135
131.836	354.778
53.858	294.866
372.189	437.659
40.492	358.35
285.555	531.744
91.6525	484.201
300.294	444.775
214.162	389.444
216.593	533.096
249.562	464.853
838.809	370.279
326.912	402.36
91.6779	271.582
324.676	488.919
37.6762	428.396
655.123	506.721
290.127	503.538
283.338	458.844
198.897	342.913
704.898	479.088
413.697	354.8
416.929	404.409
187.783	416.971
398.34	465.214
50.2362	444.681
320.575	319.829
183.348	419.435
971.032	533.251
47.6739	383.018
323.639	556.034
21.1166	425.301
168.363	512.557
666.089	400.527
325.046	379.89
153.842	397.054
388.702	484.559
155.071	361.457
207.91	421.31
262.504	487.584
273.067	342.58
307.898	519.265
71.1482	583.599
266.469	502.458
161.987	519.731
129.075	466.055
459.144	522.635
480.087	385.935
101.337	340.425
643.497	514.08
636.172	521.474
1310.57	430.47
220.219	460.059
398.337	402.822
377.04	380.735
524.692	470.75
563.822	311.94
145.666	512.215
93.891	322.031
195.483	315.44
562.609	344.906
318.55	417.773
67.5066	266.461
525.999	344.057
371.805	320.333
533.106	493.858
80.4802	298.488
393.986	441.576
233.934	319.351
131.394	443.204
162.535	344.151
149.334	357.645
516.365	323.14
82.6547	403.23
1098.65	454.818
507.42	371.434
603.298	485.146
701.955	491.73
331.834	523.876
222.386	275.242
264.297	452.629
226.92	235.833
446.388	372.618
397.398	405.252
160.482	369.175
178.509	339.266
263.377	331.437
32.2844	266.797
288.604	490.86
151.463	417.329
306.139	284.78
240.004	289.799
321.485	359.878
124.947	333.151
161.136	260.551
630.544	374.826
321.897	406.024
1125.08	454.964
508.852	347.3
401.732	391.875
380.981	285.776
94.5395	384.712
175.602	539.401
518.287	387.744
598.461	316.981
512.762	436.242
91.3878	297.219
410.047	397.721
641.46	594.38
659.98	364.601
424.719	364.198
420.47	402.425
175.489	303.615
915.266	309.814
533.806	493.688
607.67	421.365
423.017	371.53
917.654	462.094
145.99	471.755
388.162	390.335
661.285	356.755
255.292	403.352
286.816	327.111
488.957	432.921
563.899	387.137
713.277	446.971
148.416	328.443
92.4284	380.878
41.8896	241.804
1029.73	413.169
755.988	330.533
232.481	531.16
319.768	348.535
228.975	426.575
195.087	309.582
122.561	339.206
553.633	597.565
551.582	458.324
220.835	295.338
167.54	408.313
130.153	271.938
216.771	362.161
82.4012	335.669
422.685	404.063
253.797	478.723
351.756	428.897
192.424	356.654
276.227	359.462
115.567	467.151
396.894	346.412
157.323	386.294
448.337	518.542
162.774	545.16
209.827	415.083
343.196	285.983
202.821	385.33
159.572	548.258
525.649	443.113
190.951	239.525
393.426	370.57
242.168	471.401
559.492	331.041
275.221	273.915
57.8849	504.499
304.1	280.825
295.907	242.571
176.339	473.355
486.317	531.735
400.053	340.998
362.142	379.003
412.942	436.392
231.693	434.66
741.588	371.439
235.323	289.683
587.193	379.601
197.455	487.768
181.216	347.81
261.998	285.701
289.804	525.175
455.54	431.777
223.982	402.032
110.792	464.68
441.316	281.454
131.709	344.795
1040.71	499.962
211.005	311.807
218.479	369.754
160.349	397.279
174.518	547.239
133.102	315.736
299.464	247.873
524.352	574.518
49.3066	359.785
102.563	369.334
277.479	536.514
108.679	390.126
103.043	266.359
138.218	302.594
251.813	351.509
140.935	549.888
404.319	524.561
314.541	323.147
221.088	356.438
307.001	463.681
65.3036	417.03
258.122	351.401
206.096	264.822
428.452	429.23
436.894	275.266
191.369	275.499
323.807	343.075
161.721	355.291
172.279	477.78
134.222	486.351
319.326	508.694
579.688	422.649
264.361	290.28
176.945	380.151
335.693	526.006
432.127	281.681
68.7525	301.305
143.555	371.865
329.489	319.28
511.769	300.08
102.713	341.541
575.719	463.311
463.228	444.931
324.28	328.353
103.668	405.748
151.442	400.692
295.103	503.645
275.846	367.442
136.899	337.157
80.4349	432.43
368.955	425.085
168.051	370.664
249.013	357.403
206.405	376.419
590.232	469.112
1080.77	616.222
1479.29	754.304
144.111	365.762
171.157	354.203
412.804	313.658
597.854	400.054
894.723	445.107
182.815	288.954
696.415	275.007
473.191	454.197
374.435	280.215
159.035	439.783
367.241	357.687
201.101	434.477
195.823	512.225
144.219	352.6
127.122	312.7
1008.85	392.413
385.413	345.817
50.1838	487.53
291.994	485.801
632.555	495.317
313.07	279.085
424.871	391.763
67.1356	397.185
60.4274	276.048
107.688	257.021
172.752	307.895
405.458	452.005
743.856	358.133
440.695	528.46
838.592	507.059
271.995	339.683
334.78	317.627
313.056	312.677
248.642	287.177
243.641	376.696
320.85	317.578
117.289	321.412
194.237	504.3
431.713	296.088
621.622	275.416
81.7435	308.815
536.519	278.67
123.566	260.443
185.454	319.239
312.243	280.33
299.95	384.891
128.962	283.983
130.867	391.537
211.676	364.596
273.258	376.737
483.348	307.194
69.5889	281.198
189.605	337.456
95.2961	301.192
228.116	329.736
105.423	390.699
251.301	395.235
308.243	381.049
670.017	412.515
569.328	346.023
204.136	345.808
216.938	276.847
264.369	483.587
214.915	522.906
258.191	439.691
23.5608	281.227
281.338	455.694
56.4021	327.595
87.6537	353.85
423.274	330.542
274.103	408.343
326.374	309.581
319.006	430.889
217.747	380.348
154.24	358.985
190.003	619.886
460.226	430.449
670.289	410.951
456.139	511.326
253.101	302.204
150.914	306.853
371.843	343.6
218.19	251.031
84.8486	414.486
398.114	356.743
338.68	415.911
607.999	456.353
308.724	422.941
169.606	313.465
275.937	291.116
118.429	460.917
227.814	358.139
223.502	290.578
126.253	340.525
153.787	482.894
403.716	249.197
326.336	241.28
397.105	368.413
72.1999	362.495
91.679	582.365
283.926	446.811
278.097	334.231
217.087	205.005
82.2422	380.006
1000.79	396.423
331.949	562.611
409.771	444.278
214.839	386.22
198.877	377.805
266.649	369.313
380.568	355.871
466.624	230.887
235.305	297.921
168.888	417.185
832.168	304.759
445.426	438.808
541.494	396.26
904.253	482.594
452.279	411.949
374.013	368.161
708.756	427.975
318.711	590.746
32.9571	348.737
118.376	399.385
222.428	322.671
341.158	531.451
680.91	439.457
490.488	521.995
223.11	329.697
271.438	589.835
538.47	552.974
513.011	336.692
761.378	300.818
544.728	355.312
216.528	470.935
174.441	368.59
156.766	223.253
509.981	438.931
269.522	559.794
194.759	329.725
348.581	380.49
151.085	304.773
310.327	437.897
108.55	310.36
78.6097	393.114
507.266	377.522
322.113	411.632
126.365	343.169
303.763	201.607
261.02	324.643
422.453	309.124
203.135	401.981
169.45	326.693
269.053	255.048
473.436	397.896
376.935	456.932
351.965	477.97
457.058	447.006
441.871	509.368
90.3653	378.739
234.199	306.324
227.547	461.966
502.214	337.445
321.236	334.026
468.315	356.358
87.8447	350.406
161.26	314.245
325.16	382.193
737.068	460.652
381.982	329.777
211.288	288.918
203.522	342.61
165.067	309.868
645.754	474.459
192.153	206.765
388.735	414.346
144.637	399.737
325.76	300.035
222.596	264.868
126.231	435.256
927.301	337.278
126.649	421.038
101.347	336.755
102.048	283.67
278.595	491.095
309.934	408.754
258.672	440.206
400.764	255.222
41.5737	361.365
439.852	586.026
232.685	322.846
178.868	256.395
217.27	586.136
411.911	323.038
200.905	377.263
122.717	269.242
288.029	340.428
135.598	296.806
184.029	486.359
370.705	437.091
385.297	453.007
163.976	356.281
962.174	399.039
430.133	436.346
362.872	322.35
